# Supplementary material for: Dynamics of predator-prey habitat use and behavioral interactions over diel periods at sub-tropical reefs
Source: PLoS One. 2019 Feb 6;14(2):e0211886. doi: 10.1371/journal.pone.0211886 (PMC6364942; doi:10.1371/journal.pone.0211886)
Supplement: S1 File — (XLSX) [file pone.0211886.s002.xlsx]

## Sheet: acoustic
id	lon	lat	station	time	utc_time	index	curvpr_q	curvpr	curvpl_q	curvpl	curv_q	curv	bathysd_q	bathysd	bathy	sloslo_q	sloslo	slope_q	slope	rug_q	rug	predators	prey
723	511463	3.47481e+06	19ALTOUT	POSTDAWN	2016-07-15 10:29:00	19ALTOUTPOSTDAWN	0.570132	-0.715778	0.682361	0.79675	1.056	1.51253	0.00995337	0.00752104	-18.6303	10.2054	5.15921	0.658376	0.46773	1.0001	1.00007	0	0
724	511413	3.47481e+06	19ALTOUT	POSTDAWN	2016-07-15 10:55:00	19ALTOUTPOSTDAWN	0.554425	-0.435342	0.776745	0.397025	1.47414	0.832367	0.0110672	0.0153155	-18.3004	11.686	15.4811	0.743584	1.09664	1.00012	1.00019	0	0
725	511588	3.47481e+06	19ALTOUT	POSTDAWN	2016-07-15 10:59:00	19ALTOUTPOSTDAWN	0.751312	-0.979231	0.486909	1.05591	0.827599	2.03514	0.00714813	0.00897245	-19.0668	8.14151	1.75079	0.421277	0.640157	1.00007	1.00008	0	0
726	511354	3.47481e+06	19ALTOUT	POSTDAWN	2016-07-15 11:21:00	19ALTOUTPOSTDAWN	0.563769	0.664794	0.676206	0.369918	1.37343	-0.294876	0.0123838	0.00618434	-17.9193	12.0876	6.77763	0.830358	0.32569	1.00014	1.00005	0	0
727	511669	3.47481e+06	19ALTOUT	DAY	2016-07-15 15:41:00	19ALTOUTDAY	0.608444	0.552282	0.576573	0.0535102	1.08042	-0.498772	0.00794404	0.00466406	-19.146	9.38818	8.30519	0.47482	0.150707	1.00007	1.00003	0	0
728	511475	3.47481e+06	19ALTOUT	DAY	2016-07-15 15:44:00	19ALTOUTDAY	0.610175	1.44846	0.67975	0.123998	1.06325	-1.32446	0.00968816	0.00555058	-18.7039	9.98508	7.99493	0.632357	0.307476	1.0001	1.00005	0	0
729	511612	3.47481e+06	19ALTOUT	DAY	2016-07-15 16:11:00	19ALTOUTDAY	0.682473	2.06314	0.651123	-0.529904	1.1651	-2.59304	0.00714813	0.0127168	-19.1038	8.69798	5.12968	0.429674	0.678379	1.00007	1.00022	0	0
730	511422	3.47481e+06	19ALTOUT	DAY	2016-07-15 16:13:00	19ALTOUTDAY	0.565972	-0.714816	0.757547	-0.394382	1.44749	0.320435	0.0108478	0.011825	-18.3985	11.8436	2.96815	0.737173	0.785201	1.00012	1.00012	0	0
731	511563	3.47481e+06	19ALTOUT	DAY	2016-07-15 16:40:00	19ALTOUTDAY	0.818158	-0.278244	0.515942	-0.581321	0.896406	-0.303078	0.00742855	0.00404064	-19.0177	8.47009	6.28593	0.445077	0.186217	1.00007	1.00003	0	0
732	511369	3.47481e+06	19ALTOUT	DAY	2016-07-15 16:42:00	19ALTOUTDAY	0.509157	1.64299	0.807001	-1.19496	1.56302	-2.83794	0.0118433	0.00873289	-18.0271	12.0368	19.8814	0.806344	0.481244	1.00014	1.0001	0	0
733	511681	3.47481e+06	19ALTOUT	PREDUSK	2016-07-15 23:19:00	19ALTOUTPREDUSK	0.616453	1.65043	0.591035	-1.18962	1.07718	-2.84004	0.00766398	0.00748642	-19.1334	9.02609	11.6576	0.463359	0.307467	1.00007	1.00009	0	0
734	511578	3.47481e+06	19ALTOUT	PREDUSK	2016-07-15 23:22:00	19ALTOUTPREDUSK	0.799731	-1.54352	0.438274	1.42679	0.690365	2.97031	0.00714307	0.00411521	-19.0446	8.41742	7.14682	0.420676	0.142201	1.00006	1.00004	0	0
735	511576	3.4748e+06	19ALTOUT	PREDUSK	2016-07-15 23:48:00	19ALTOUTPREDUSK	0.764043	-0.515774	0.472073	0.148746	0.751209	0.66452	0.00706512	0.0033955	-19.0466	8.11861	1.86431	0.418969	0.218157	1.00006	1.00002	0	0
736	511451	3.47481e+06	19ALTOUT	PREDUSK	2016-07-15 23:49:00	19ALTOUTPREDUSK	0.556468	-1.24611	0.695899	0.0627108	1.22681	1.30882	0.0103471	0.00699397	-18.5547	10.5561	1.24117	0.694117	0.467247	1.00011	1.00007	0	0
737	511541	3.47481e+06	19ALTOUT	PREDUSK	2016-07-16 00:11:00	19ALTOUTPREDUSK	0.808719	0.788462	0.554604	-0.800932	1.17826	-1.58939	0.00802029	0.00432463	-18.9788	8.48748	1.70985	0.488897	0.221004	1.00008	1.00003	0	0
738	511415	3.47481e+06	19ALTOUT	PREDUSK	2016-07-16 00:12:00	19ALTOUTPREDUSK	0.554425	0.990563	0.776745	-0.0670617	1.47414	-1.05762	0.0110672	0.0123338	-18.3175	11.686	7.40036	0.743584	0.894063	1.00012	1.00016	0	0
739	511577	3.47481e+06	19ALTOUT	POSTDUSK	2016-07-16 00:59:00	19ALTOUTPOSTDUSK	0.799731	1.04099	0.431306	0.930934	0.706959	-0.110054	0.00717927	0.00464818	-19.0538	8.41742	4.49905	0.426228	0.173048	1.00007	1.00004	0	0
740	511424	3.47481e+06	19ALTOUT	POSTDUSK	2016-07-16 01:02:00	19ALTOUTPOSTDUSK	0.565972	-0.442813	0.757547	-0.118373	1.44749	0.32444	0.0108478	0.0142492	-18.3924	11.8436	13.284	0.737173	0.984972	1.00012	1.00016	0	0
741	511631	3.4748e+06	19ALTOUT	POSTDUSK	2016-07-16 01:23:00	19ALTOUTPOSTDUSK	0.606127	-0.732949	0.623328	0.270889	1.38998	1.00384	0.00713071	0.00490333	-19.0968	8.45797	4.2392	0.418475	0.207917	1.00007	1.00004	0	0
742	511476	3.47481e+06	19ALTOUT	POSTDUSK	2016-07-16 01:26:00	19ALTOUTPOSTDUSK	0.596481	-0.135353	0.620221	1.21028	1.03617	1.34563	0.00932006	0.00566979	-18.6996	9.97002	4.71576	0.61032	0.26308	1.00009	1.00004	0	0
743	511676	3.47481e+06	19ALTOUT	POSTDUSK	2016-07-16 01:46:00	19ALTOUTPOSTDUSK	0.608444	-0.525966	0.580499	1.82312	1.08042	2.34909	0.00770577	0.00736913	-19.11	9.3079	14.4489	0.463359	0.320607	1.00007	1.00009	0	0
744	511526	3.47481e+06	19ALTOUT	POSTDUSK	2016-07-16 01:49:00	19ALTOUTPOSTDUSK	0.656628	1.09441	0.609996	-0.906591	1.21613	-2.001	0.00829019	0.00524737	-18.9273	9.45847	6.65118	0.510116	0.260183	1.00008	1.00005	0	0
778	511463	3.47479e+06	19ALTOUT	POSTDAWN	2016-07-15 10:29:00	19ALTOUTPOSTDAWN	0.554417	-0.0857461	0.631717	0.517358	0.940704	0.603104	0.00891251	0.00441902	-18.7626	10.005	5.38386	0.571682	0.193126	1.00009	1.00002	0	0
779	511463	3.4748e+06	19ALTOUT	POSTDAWN	2016-07-15 10:29:00	19ALTOUTPOSTDAWN	0.550474	0.145848	0.633207	0.933583	1.056	0.787735	0.00920142	0.00871586	-18.676	10.0054	5.53157	0.589737	0.569124	1.00009	1.00007	0	0
780	511667	3.4748e+06	19ALTOUT	POSTDAWN	2016-07-15 10:32:00	19ALTOUTPOSTDAWN	0.56468	-0.0620292	0.576573	0.102575	1.12872	0.164604	0.00764387	0.0054794	-19.1043	9.3079	9.9634	0.45895	0.295297	1.00007	1.00004	0	0
781	511666	3.47479e+06	19ALTOUT	POSTDAWN	2016-07-15 10:32:00	19ALTOUTPOSTDAWN	0.533447	-0.16155	0.584941	-0.927541	1.16844	-0.765991	0.00747011	0.00639027	-19.1059	8.97491	5.69018	0.47474	0.384782	1.00007	1.00004	0	0
782	511413	3.47479e+06	19ALTOUT	POSTDAWN	2016-07-15 10:55:00	19ALTOUTPOSTDAWN	0.544087	0.573147	0.780474	0.930775	1.3557	0.357628	0.0107524	0.0142747	-18.4489	12.7988	19.9236	0.712468	0.88497	1.00012	1.00018	0	0
783	511413	3.4748e+06	19ALTOUT	POSTDAWN	2016-07-15 10:55:00	19ALTOUTPOSTDAWN	0.544087	1.10154	0.784813	-1.37191	1.50843	-2.47345	0.0108428	0.00738044	-18.3771	11.8599	1.45871	0.737173	0.507562	1.00012	1.00008	0	0
784	511587	3.4748e+06	19ALTOUT	POSTDAWN	2016-07-15 10:59:00	19ALTOUTPOSTDAWN	0.677397	-1.69171	0.546546	0.393404	0.998878	2.08511	0.00695318	0.0120311	-19.049	7.7981	23.5906	0.40697	0.762101	1.00007	1.00014	0	0
785	511585	3.47479e+06	19ALTOUT	POSTDAWN	2016-07-15 10:59:00	19ALTOUTPOSTDAWN	0.607261	-0.502491	0.573395	0.1441	0.978231	0.646591	0.00717927	0.00261431	-19.0576	7.91311	6.20337	0.420676	0.12468	1.00007	1.00001	0	0
786	511355	3.4748e+06	19ALTOUT	POSTDAWN	2016-07-15 11:21:00	19ALTOUTPOSTDAWN	0.518244	-0.46528	0.784203	0.0479874	1.56345	0.513268	0.0123655	0.0130164	-17.9989	12.7552	7.58944	0.834472	0.947559	1.00014	1.00015	0	0
787	511528	3.4748e+06	19ALTOUT	POSTDAWN	2016-07-15 11:25:00	19ALTOUTPOSTDAWN	0.734866	-1.8525	0.636756	1.62879	1.19581	3.48129	0.00745227	0.00585242	-18.9218	8.5891	2.00432	0.44722	0.111252	1.00007	1.00008	0	0
788	511528	3.47479e+06	19ALTOUT	POSTDAWN	2016-07-15 11:25:00	19ALTOUTPOSTDAWN	0.695887	0.0835002	0.583096	-0.128788	1.18237	-0.212288	0.00709993	0.00605437	-18.9696	8.09013	0.923559	0.426234	0.429385	1.00007	1.00004	0	0
789	511668	3.47479e+06	19ALTOUT	DAY	2016-07-15 15:41:00	19ALTOUTDAY	0.552756	0.112293	0.570768	-0.435497	1.11461	-0.547791	0.00754222	0.00760669	-19.0987	8.66303	9.21604	0.461657	0.509305	1.00007	1.00006	0	0
790	511669	3.4748e+06	19ALTOUT	DAY	2016-07-15 15:41:00	19ALTOUTDAY	0.503822	-0.238837	0.564015	-0.582541	1.07813	-0.343704	0.00764387	0.00395857	-19.1061	9.23672	17.3005	0.460056	0.213745	1.00007	1.00002	0	0
791	511474	3.4748e+06	19ALTOUT	DAY	2016-07-15 15:44:00	19ALTOUTDAY	0.638596	-0.0566145	0.620221	-0.257268	0.970602	-0.200653	0.00878114	0.00544993	-18.7212	9.69278	9.02317	0.560734	0.340497	1.00009	1.00004	0	0
792	511473	3.47479e+06	19ALTOUT	DAY	2016-07-15 15:44:00	19ALTOUTDAY	0.564129	1.42142	0.602912	-0.395334	0.936413	-1.81675	0.00838991	0.00591559	-18.8147	9.53729	12.4803	0.521806	0.287409	1.00008	1.00004	0	0
793	511613	3.47479e+06	19ALTOUT	DAY	2016-07-15 16:11:00	19ALTOUTDAY	0.600497	0.000849062	0.613384	0.200548	1.25256	0.199699	0.00713893	0.00690163	-19.0845	7.9195	7.73248	0.414012	0.463917	1.00007	1.00004	0	0
794	511612	3.4748e+06	19ALTOUT	DAY	2016-07-15 16:11:00	19ALTOUTDAY	0.603088	0.715624	0.603181	-0.696767	1.12329	-1.41239	0.00712178	0.00726985	-19.0846	8.20252	2.23886	0.417675	0.494383	1.00007	1.00005	0	0
795	511422	3.4748e+06	19ALTOUT	DAY	2016-07-15 16:13:00	19ALTOUTDAY	0.47914	-0.67405	0.800839	1.75019	1.50681	2.42424	0.0106942	0.00857174	-18.4448	12.389	6.56381	0.714307	0.468118	1.00012	1.00008	0	0
796	511562	3.47479e+06	19ALTOUT	DAY	2016-07-15 16:40:00	19ALTOUTDAY	0.85658	0.193706	0.558733	0.637928	1.07055	0.444221	0.00712735	0.00315679	-19.0462	7.29888	2.35432	0.419344	0.0370031	1.00007	1.00001	0	0
797	511563	3.4748e+06	19ALTOUT	DAY	2016-07-15 16:40:00	19ALTOUTDAY	0.891345	1.4064	0.476097	-1.38748	0.888109	-2.79388	0.00710913	0.00516646	-19.0231	7.91011	3.25613	0.418969	0.174373	1.00007	1.00005	0	0
798	511370	3.4748e+06	19ALTOUT	DAY	2016-07-15 16:42:00	19ALTOUTDAY	0.511526	-0.0775171	0.838039	-0.47806	1.67241	-0.400543	0.0119178	0.00815083	-18.0773	12.576	11.1984	0.807652	0.458793	1.00013	1.00006	0	0
799	511676	3.47479e+06	19ALTOUT	PREDUSK	2016-07-15 23:19:00	19ALTOUTPREDUSK	0.588378	-1.01488	0.592706	1.09522	1.12066	2.1101	0.00766021	0.00473105	-19.0547	8.80964	9.48439	0.475793	0.195941	1.00007	1.00004	0	0
800	511678	3.4748e+06	19ALTOUT	PREDUSK	2016-07-15 23:19:00	19ALTOUTPREDUSK	0.575256	3.91379	0.610193	-0.348755	1.12066	-4.26254	0.00767338	0.01781	-19.1255	9.35476	16.0415	0.462175	1.04935	1.00007	1.0004	0	0
801	511574	3.4748e+06	19ALTOUT	PREDUSK	2016-07-15 23:22:00	19ALTOUTPREDUSK	0.820331	-1.09923	0.509685	2.13506	0.875664	3.23429	0.00694924	0.00661856	-19.0352	7.88222	10.6203	0.413133	0.34335	1.00006	1.00011	0	0
802	511569	3.47479e+06	19ALTOUT	PREDUSK	2016-07-15 23:22:00	19ALTOUTPREDUSK	0.879187	0.769553	0.503978	-0.240197	0.936747	-1.00975	0.00705074	0.00303859	-19.0681	7.64956	2.25391	0.418559	0.0621916	1.00007	1.00001	0	0
803	511590	3.47479e+06	19ALTOUT	PREDUSK	2016-07-15 23:48:00	19ALTOUTPREDUSK	0.609674	-0.42825	0.587947	-1.64266	1.04108	-1.21441	0.00711533	0.00677566	-19.0822	7.7981	8.99492	0.417778	0.35635	1.00007	1.00006	0	0
804	511584	3.4748e+06	19ALTOUT	PREDUSK	2016-07-15 23:48:00	19ALTOUTPREDUSK	0.717161	-1.67695	0.509685	-2.25354	0.954962	-0.576591	0.0069258	0.0190366	-19.0512	7.88222	32.6394	0.404077	1.19748	1.00007	1.0004	0	0
805	511444	3.4748e+06	19ALTOUT	PREDUSK	2016-07-15 23:49:00	19ALTOUTPREDUSK	0.545056	-0.943548	0.712242	1.5957	1.2887	2.53925	0.0101796	0.00557288	-18.5518	10.1149	5.50328	0.66634	0.311626	1.0001	1.00004	0	0
806	511437	3.47479e+06	19ALTOUT	PREDUSK	2016-07-15 23:49:00	19ALTOUTPREDUSK	0.5194	-2.97393	0.695899	1.91804	1.28055	4.89197	0.00996592	0.0173333	-18.5554	11.8178	26.6297	0.658868	1.07189	1.0001	1.00032	0	0
807	511551	3.47479e+06	19ALTOUT	PREDUSK	2016-07-16 00:11:00	19ALTOUTPREDUSK	0.849929	-0.273011	0.551063	0.448348	1.10817	0.721359	0.00702749	0.00211223	-19.024	7.2762	3.01285	0.416852	0.118597	1.00007	1.00001	0	0
808	511547	3.4748e+06	19ALTOUT	PREDUSK	2016-07-16 00:11:00	19ALTOUTPREDUSK	0.83992	1.78086	0.525564	0.0323957	1.10226	-1.74847	0.00713098	0.00690221	-18.9937	7.67477	4.16737	0.42497	0.173895	1.00007	1.00008	0	0
809	511410	3.4748e+06	19ALTOUT	PREDUSK	2016-07-16 00:12:00	19ALTOUTPREDUSK	0.532751	0.380857	0.784376	-0.0177787	1.44749	-0.398636	0.010945	0.0114027	-18.3475	11.5567	10.1943	0.739836	0.819299	1.00012	1.00012	0	0
810	511406	3.47479e+06	19ALTOUT	PREDUSK	2016-07-16 00:12:00	19ALTOUTPREDUSK	0.570962	1.66114	0.904343	-2.34696	1.50843	-4.0081	0.0109826	0.0097563	-18.3804	12.4706	8.18219	0.738608	0.642945	1.00012	1.00014	0	0
811	511572	3.47479e+06	19ALTOUT	POSTDUSK	2016-07-16 00:59:00	19ALTOUTPOSTDUSK	0.811322	0.00717467	0.566541	0.548289	1.00093	0.541115	0.00691398	0.00583406	-19.0639	7.56555	5.46752	0.416852	0.3799	1.00007	1.00004	0	0
812	511575	3.4748e+06	19ALTOUT	POSTDUSK	2016-07-16 00:59:00	19ALTOUTPOSTDUSK	0.811322	-1.00058	0.50717	0.946252	0.87204	1.94683	0.00693902	0.00574286	-19.0422	7.86599	6.92391	0.413133	0.224314	1.00007	1.00007	0	0
813	511422	3.4748e+06	19ALTOUT	POSTDUSK	2016-07-16 01:02:00	19ALTOUTPOSTDUSK	0.519751	1.07952	0.771049	-0.397917	1.47414	-1.47743	0.0106623	0.00858506	-18.4435	11.8942	8.34705	0.712844	0.546345	1.00012	1.00008	0	0
814	511421	3.47479e+06	19ALTOUT	POSTDUSK	2016-07-16 01:02:00	19ALTOUTPOSTDUSK	0.514554	1.08594	0.784813	-0.854027	1.41659	-1.93996	0.010615	0.0123726	-18.5556	13.3866	25.0079	0.708683	0.776516	1.00011	1.00014	0	0
815	511628	3.47479e+06	19ALTOUT	POSTDUSK	2016-07-16 01:23:00	19ALTOUTPOSTDUSK	0.551509	-0.761432	0.656744	-0.442905	1.39742	0.318527	0.00700263	0.00619964	-19.0964	8.12959	6.61056	0.412253	0.299844	1.00007	1.00006	0	0
816	511475	3.4748e+06	19ALTOUT	POSTDUSK	2016-07-16 01:26:00	19ALTOUTPOSTDUSK	0.638596	1.22004	0.620221	-0.325671	0.970602	-1.54572	0.00878114	0.00754468	-18.7269	9.69278	8.12749	0.560734	0.378061	1.00009	1.00009	0	0
817	511476	3.47479e+06	19ALTOUT	POSTDUSK	2016-07-16 01:26:00	19ALTOUTPOSTDUSK	0.62118	-0.740252	0.560814	1.31415	0.919151	2.05441	0.00819969	0.00947689	-18.8004	9.39361	2.65794	0.519974	0.663265	1.00008	1.0001	0	0
818	511669	3.47479e+06	19ALTOUT	POSTDUSK	2016-07-16 01:46:00	19ALTOUTPOSTDUSK	0.552756	-0.378773	0.570768	0.499562	1.11461	0.878334	0.00754222	0.00602546	-19.0858	8.66303	0.52221	0.461657	0.357588	1.00007	1.00003	0	0
819	511672	3.4748e+06	19ALTOUT	POSTDUSK	2016-07-16 01:46:00	19ALTOUTPOSTDUSK	0.501003	-0.675232	0.595455	0.219124	1.12915	0.894356	0.00766021	0.00912744	-19.1145	9.13614	8.12346	0.462175	0.620652	1.00007	1.00007	0	0
820	511525	3.4748e+06	19ALTOUT	POSTDUSK	2016-07-16 01:49:00	19ALTOUTPOSTDUSK	0.727334	-1.12583	0.645214	1.63239	1.22461	2.75822	0.00723274	0.00659809	-18.9213	8.42855	5.56715	0.433943	0.391233	1.00007	1.00007	0	0
821	511525	3.47479e+06	19ALTOUT	POSTDUSK	2016-07-16 01:49:00	19ALTOUTPOSTDUSK	0.691712	-0.931519	0.600852	0.909836	1.16153	1.84135	0.00712181	0.00410119	-18.9653	7.91582	2.44137	0.426234	0.232562	1.00007	1.00003	0	0
858	511463	3.47478e+06	19ALTOUT	POSTDAWN	2016-07-15 10:29:00	19ALTOUTPOSTDAWN	0.509411	0.171064	0.633338	0.0417454	0.997829	-0.129318	0.00838117	0.00820775	-18.8051	9.67307	0.984111	0.534341	0.573736	1.00008	1.00006	0	0
859	511662	3.47478e+06	19ALTOUT	POSTDAWN	2016-07-15 10:32:00	19ALTOUTPOSTDAWN	0.634496	1.08436	0.563348	-0.982637	1.20702	-2.06699	0.00734237	0.00771487	-19.0805	8.44243	11.9027	0.45895	0.458465	1.00007	1.00006	0	0
860	511660	3.47477e+06	19ALTOUT	POSTDAWN	2016-07-15 10:32:00	19ALTOUTPOSTDAWN	0.618181	-0.00807577	0.610444	-0.488155	1.17292	-0.48008	0.00754649	0.00328683	-19.0375	8.46022	5.56938	0.461096	0.190725	1.00007	1.00001	0	0
861	511413	3.47478e+06	19ALTOUT	POSTDAWN	2016-07-15 10:55:00	19ALTOUTPOSTDAWN	0.600324	0.220872	0.753252	-0.294113	1.28398	-0.514984	0.0106225	0.0089594	-18.5388	13.3866	5.38388	0.705962	0.616337	1.00011	1.00006	0	0
862	511582	3.47478e+06	19ALTOUT	POSTDAWN	2016-07-15 10:59:00	19ALTOUTPOSTDAWN	0.553447	-0.383038	0.659327	0.851398	1.14183	1.23444	0.00748101	0.00341824	-19.0406	8.056	3.35328	0.433916	0.156669	1.00008	1.00002	0	0
863	511359	3.47478e+06	19ALTOUT	POSTDAWN	2016-07-15 11:21:00	19ALTOUTPOSTDAWN	0.5233	-0.897681	0.816674	-0.0332708	1.46828	0.86441	0.0122634	0.0162615	-18.2272	12.8478	15.8608	0.828657	1.09022	1.00014	1.00022	0	0
864	511357	3.47479e+06	19ALTOUT	POSTDAWN	2016-07-15 11:21:00	19ALTOUTPOSTDAWN	0.555675	-0.344963	0.797612	-0.179786	1.41096	0.165176	0.0123798	0.0118484	-18.1309	12.8171	5.00155	0.845983	0.844667	1.00014	1.00012	0	0
865	511527	3.47478e+06	19ALTOUT	POSTDAWN	2016-07-15 11:25:00	19ALTOUTPOSTDAWN	0.642335	-1.09841	0.645214	0.285183	1.21279	1.38359	0.00700406	0.00368235	-18.9687	8.06705	7.07016	0.419407	0.184334	1.00007	1.00002	0	0
866	511526	3.47477e+06	19ALTOUT	POSTDAWN	2016-07-15 11:25:00	19ALTOUTPOSTDAWN	0.471882	-0.349945	0.687708	1.08266	1.36194	1.43261	0.00698476	0.00333682	-18.9951	8.17358	2.3065	0.420541	0.158215	1.00006	1.00002	0	0
867	511667	3.47478e+06	19ALTOUT	DAY	2016-07-15 15:41:00	19ALTOUTDAY	0.657208	-1.38562	0.565334	1.10213	1.12538	2.48775	0.00760557	0.00355262	-19.0508	8.57587	3.61377	0.461874	0.147722	1.00007	1.00003	0	0
868	511473	3.47478e+06	19ALTOUT	DAY	2016-07-15 15:44:00	19ALTOUTDAY	0.545677	-0.0904619	0.593667	0.188202	0.938892	0.278664	0.00795197	0.0111033	-18.842	9.34958	2.00482	0.502228	0.78543	1.00008	1.00009	0	0
869	511612	3.47478e+06	19ALTOUT	DAY	2016-07-15 16:11:00	19ALTOUTDAY	0.587004	-0.732186	0.573395	1.19805	1.25337	1.93024	0.00726595	0.00364967	-19.0543	8.11085	1.38206	0.424915	0.188429	1.00007	1.00003	0	0
870	511421	3.47479e+06	19ALTOUT	DAY	2016-07-15 16:13:00	19ALTOUTDAY	0.532751	1.66387	0.767694	0.209711	1.28441	-1.45416	0.0105125	0.0112107	-18.5635	13.3866	22.1595	0.700181	0.678078	1.00011	1.00011	0	0
871	511422	3.47478e+06	19ALTOUT	DAY	2016-07-15 16:14:00	19ALTOUTDAY	0.526358	1.1272	0.752352	-0.822493	1.28641	-1.94969	0.0101179	0.00666922	-18.6302	12.4996	5.98375	0.676919	0.422788	1.00011	1.00004	0	0
872	511562	3.47478e+06	19ALTOUT	DAY	2016-07-15 16:40:00	19ALTOUTDAY	0.740687	0.375457	0.63921	-0.586992	1.10207	-0.962448	0.0072999	0.0041479	-19.0475	7.59547	5.76815	0.419952	0.275083	1.00007	1.00002	0	0
873	511369	3.47479e+06	19ALTOUT	DAY	2016-07-15 16:42:00	19ALTOUTDAY	0.511526	-0.0725291	0.869818	-0.00901436	1.67465	0.0635147	0.0119722	0.00926794	-18.2199	12.9249	16.0863	0.808074	0.620656	1.00013	1.00007	0	0
874	511372	3.47478e+06	19ALTOUT	DAY	2016-07-15 16:42:00	19ALTOUTDAY	0.499283	0.0773879	0.869818	0.0106307	1.67012	-0.0667572	0.012255	0.0122003	-18.2977	12.9249	4.85926	0.82917	0.845288	1.00014	1.00011	0	0
875	511676	3.47478e+06	19ALTOUT	PREDUSK	2016-07-15 23:19:00	19ALTOUTPREDUSK	0.65221	-1.51934	0.57876	0.485474	1.13029	2.00481	0.00760563	0.00591671	-19.039	8.35644	2.46864	0.461874	0.197372	1.00007	1.00006	0	0
876	511564	3.47478e+06	19ALTOUT	PREDUSK	2016-07-15 23:22:00	19ALTOUTPREDUSK	0.780775	1.52565	0.667766	-1.05728	1.12414	-2.58293	0.00705074	0.00319966	-19.0453	7.29888	9.17403	0.411789	0.137958	1.00007	1.00003	0	0
877	511558	3.47478e+06	19ALTOUT	PREDUSK	2016-07-15 23:22:00	19ALTOUTPREDUSK	0.660975	-0.034145	0.663638	-0.0631367	1.07622	-0.0289917	0.00724603	0.00725174	-19.033	7.67554	0.709896	0.41977	0.47585	1.00007	1.00004	0	0
878	511595	3.47478e+06	19ALTOUT	PREDUSK	2016-07-15 23:48:00	19ALTOUTPREDUSK	0.564186	-2.04518	0.714723	2.02225	1.23296	4.06742	0.00734799	0.00843511	-19.0527	8.32096	6.74915	0.429031	0.54761	1.00008	1.00012	0	0
879	511433	3.47478e+06	19ALTOUT	PREDUSK	2016-07-15 23:50:00	19ALTOUTPREDUSK	0.5194	0.766311	0.630329	-0.662675	1.18513	-1.42899	0.009716	0.0107848	-18.6522	11.829	5.62782	0.642104	0.751366	1.0001	1.00014	0	0
880	511558	3.47477e+06	19ALTOUT	PREDUSK	2016-07-16 00:11:00	19ALTOUTPREDUSK	0.638621	1.18944	0.663023	-0.683766	1.07055	-1.87321	0.00724966	0.00460226	-19.0292	7.71665	0.667566	0.422157	0.316841	1.00007	1.00003	0	0
881	511555	3.47478e+06	19ALTOUT	PREDUSK	2016-07-16 00:11:00	19ALTOUTPREDUSK	0.780775	-0.976181	0.663936	1.00212	1.1385	1.9783	0.00716513	0.00266963	-19.0302	7.32251	2.56709	0.411789	0.157302	1.00007	1.00002	0	0
882	511401	3.47478e+06	19ALTOUT	PREDUSK	2016-07-16 00:12:00	19ALTOUTPREDUSK	0.551105	-0.399641	0.853416	0.275561	1.53499	0.675201	0.0111676	0.0111707	-18.4568	12.3693	6.54884	0.742868	0.753219	1.00012	1.0001	0	0
883	511397	3.47478e+06	19ALTOUT	PREDUSK	2016-07-16 00:13:00	19ALTOUTPREDUSK	0.56857	1.31159	0.939135	-0.423717	1.59478	-1.73531	0.0108432	0.0123755	-18.489	11.9494	10.062	0.711952	0.830443	1.00012	1.00013	0	0
884	511571	3.47478e+06	19ALTOUT	POSTDUSK	2016-07-16 00:59:00	19ALTOUTPOSTDUSK	0.789352	-0.352446	0.644428	-0.460593	1.08967	-0.108147	0.00716513	0.00453407	-19.0566	7.4278	6.77292	0.419423	0.290665	1.00007	1.00002	0	0
885	511418	3.47478e+06	19ALTOUT	POSTDUSK	2016-07-16 01:02:00	19ALTOUTPOSTDUSK	0.565713	1.15598	0.778179	-0.955645	1.38774	-2.11163	0.0102899	0.00935439	-18.5923	12.389	8.76503	0.699944	0.648164	1.00011	1.00008	0	0
886	511619	3.47478e+06	19ALTOUT	POSTDUSK	2016-07-16 01:23:00	19ALTOUTPOSTDUSK	0.608422	2.37256	0.633744	-0.938792	1.25566	-3.31135	0.00752176	0.00487061	-19.0656	8.17065	4.23154	0.441073	0.158782	1.00008	1.00006	0	0
887	511623	3.47478e+06	19ALTOUT	POSTDUSK	2016-07-16 01:23:00	19ALTOUTPOSTDUSK	0.61152	-0.433117	0.573395	0.00786223	1.37014	0.440979	0.00720212	0.00282473	-19.081	8.04076	3.14901	0.423604	0.148508	1.00007	1.00001	0	0
888	511476	3.47478e+06	19ALTOUT	POSTDUSK	2016-07-16 01:26:00	19ALTOUTPOSTDUSK	0.547409	0.0630077	0.610616	0.632351	0.970984	0.569344	0.00793961	0.00866436	-18.8434	9.4011	8.36524	0.501162	0.567461	1.00008	1.00007	0	0
889	511668	3.47478e+06	19ALTOUT	POSTDUSK	2016-07-16 01:46:00	19ALTOUTPOSTDUSK	0.676818	0.171208	0.516004	-1.21181	1.12538	-1.38302	0.00761783	0.00351262	-19.06	8.47711	2.96197	0.461874	0.0704295	1.00007	1.00003	0	0
890	511525	3.47478e+06	19ALTOUT	POSTDUSK	2016-07-16 01:49:00	19ALTOUTPOSTDUSK	0.585333	0.21966	0.637247	-0.0141813	1.18237	-0.233841	0.00702847	0.00561194	-18.9837	8.15696	8.57713	0.419407	0.346423	1.00006	1.00003	0	0
922	511463	3.47476e+06	19ALTOUT	POSTDAWN	2016-07-15 10:29:00	19ALTOUTPOSTDAWN	0.50068	1.6191	0.555625	-1.9463	0.936413	-3.56541	0.00748268	0.00471866	-18.8895	8.41665	6.99723	0.456507	0.089345	1.00007	1.00006	0	0
923	511463	3.47477e+06	19ALTOUT	POSTDAWN	2016-07-15 10:29:00	19ALTOUTPOSTDAWN	0.516344	0.188997	0.609968	0.227907	0.99349	0.0389099	0.00814089	0.0063186	-18.8714	9.64329	13.2617	0.503922	0.293219	1.00008	1.00004	0	0
924	511658	3.47476e+06	19ALTOUT	POSTDAWN	2016-07-15 10:32:00	19ALTOUTPOSTDAWN	0.645435	-0.249609	0.571641	-0.433096	1.03087	-0.183487	0.00706602	0.0059179	-19.0206	7.98026	6.69198	0.437645	0.376908	1.00006	1.00005	0	0
925	511413	3.47476e+06	19ALTOUT	POSTDAWN	2016-07-15 10:55:00	19ALTOUTPOSTDAWN	0.492026	1.67014	0.850606	-3.0124	1.46384	-4.68254	0.00953291	0.00975221	-18.6795	10.4551	2.8383	0.624123	0.508299	1.0001	1.00016	0	0
926	511413	3.47477e+06	19ALTOUT	POSTDAWN	2016-07-15 10:55:00	19ALTOUTPOSTDAWN	0.562507	0.567602	0.778575	-0.773646	1.28641	-1.34125	0.00993894	0.0165076	-18.6345	11.9567	11.8772	0.672674	1.14281	1.0001	1.00023	0	0
927	511581	3.47477e+06	19ALTOUT	POSTDAWN	2016-07-15 10:59:00	19ALTOUTPOSTDAWN	0.553447	-0.670939	0.635455	1.90589	1.13478	2.57683	0.00759449	0.00534922	-19.0344	8.14019	7.84568	0.438575	0.0886734	1.00008	1.00007	0	0
928	511578	3.47476e+06	19ALTOUT	POSTDAWN	2016-07-15 10:59:00	19ALTOUTPOSTDAWN	0.432727	-0.446991	0.667766	-0.405602	1.22681	0.0413895	0.00724603	0.00351007	-19.019	8.08902	5.392	0.422258	0.156756	1.00007	1.00001	0	0
929	511359	3.47477e+06	19ALTOUT	POSTDAWN	2016-07-15 11:21:00	19ALTOUTPOSTDAWN	0.555675	-1.47152	0.745926	1.4204	1.31965	2.89192	0.0114178	0.0121604	-18.3254	12.3318	11.4402	0.763478	0.746047	1.00013	1.00015	0	0
930	511526	3.47476e+06	19ALTOUT	POSTDAWN	2016-07-15 11:25:00	19ALTOUTPOSTDAWN	0.435338	-1.05489	0.725268	-0.610673	1.30916	0.444221	0.00683314	0.00702114	-18.9875	7.73521	2.1516	0.3919	0.167756	1.00006	1.00007	0	0
931	511667	3.47476e+06	19ALTOUT	DAY	2016-07-15 15:41:00	19ALTOUTDAY	0.699951	0.504897	0.57876	-2.02806	1.03087	-2.53296	0.00725211	0.00597536	-18.9972	8.2117	7.88201	0.4351	0.275515	1.00007	1.00008	0	0
932	511668	3.47477e+06	19ALTOUT	DAY	2016-07-15 15:41:00	19ALTOUTDAY	0.609954	0.491453	0.582756	-0.101351	1.09005	-0.592804	0.00744628	0.00816152	-19.0268	8.44243	7.21724	0.445181	0.533522	1.00007	1.00006	0	0
933	511474	3.47477e+06	19ALTOUT	DAY	2016-07-15 15:44:00	19ALTOUTDAY	0.522889	1.75528	0.586303	-1.08209	0.920057	-2.83737	0.00765308	0.0129504	-18.901	9.0978	9.10015	0.479838	0.850802	1.00008	1.00015	0	0
934	511473	3.47476e+06	19ALTOUT	DAY	2016-07-15 15:44:00	19ALTOUTDAY	0.451211	0.409946	0.600801	0.322589	0.940704	-0.0873566	0.00729713	0.00523524	-18.9156	7.73831	4.20504	0.437224	0.248322	1.00006	1.00003	0	0
935	511612	3.47476e+06	19ALTOUT	DAY	2016-07-15 16:11:00	19ALTOUTDAY	0.564186	-0.649237	0.611811	1.19193	1.20468	1.84116	0.00757474	0.00273599	-19.012	7.81896	0.862113	0.453457	0.123239	1.00007	1.00002	0	0
936	511612	3.47477e+06	19ALTOUT	DAY	2016-07-15 16:11:00	19ALTOUTDAY	0.587158	0.556215	0.633744	1.28291	1.23758	0.7267	0.00749608	0.00607978	-19.029	7.8685	10.627	0.443466	0.27353	1.00007	1.00005	0	0
937	511421	3.47477e+06	19ALTOUT	DAY	2016-07-15 16:14:00	19ALTOUTDAY	0.5194	0.196843	0.801055	0.202565	1.28641	0.00572205	0.00958282	0.0103946	-18.695	11.3226	4.89257	0.630001	0.702588	1.0001	1.00009	0	0
938	511422	3.47476e+06	19ALTOUT	DAY	2016-07-15 16:14:00	19ALTOUTDAY	0.515085	-0.493437	0.801055	0.241274	1.3557	0.734711	0.00909972	0.00661298	-18.7159	10.1497	6.62943	0.576388	0.460466	1.00009	1.00004	0	0
939	511561	3.47476e+06	19ALTOUT	DAY	2016-07-15 16:40:00	19ALTOUTDAY	0.39821	0.325279	0.708865	0.702743	1.18241	0.377464	0.00721237	0.00400949	-19.021	7.88868	8.39809	0.419423	0.173504	1.00007	1.00003	0	0
940	511562	3.47477e+06	19ALTOUT	DAY	2016-07-15 16:40:00	19ALTOUTDAY	0.584392	0.00511321	0.663638	-0.116766	1.07622	-0.12188	0.00726893	0.00319618	-19.0471	8.01001	5.67536	0.425988	0.219281	1.00007	1.00001	0	0
941	511371	3.47477e+06	19ALTOUT	DAY	2016-07-15 16:42:00	19ALTOUTDAY	0.500872	0.888919	0.840189	-0.664235	1.52764	-1.55315	0.0111914	0.0101501	-18.4221	12.3222	10.8593	0.768402	0.690337	1.00013	1.0001	0	0
942	511372	3.47476e+06	19ALTOUT	DAY	2016-07-15 16:42:00	19ALTOUTDAY	0.53943	-0.440707	0.761746	1.55285	1.36828	1.99356	0.0105973	0.00996637	-18.4552	10.9443	10.9407	0.698551	0.585797	1.00012	1.00012	0	0
943	511673	3.47476e+06	19ALTOUT	PREDUSK	2016-07-15 23:19:00	19ALTOUTPREDUSK	0.71163	-0.679579	0.538128	0.531206	1.06993	1.21078	0.00711777	0.00626235	-18.9909	8.26269	2.03545	0.427344	0.4123	1.00006	1.00004	0	0
944	511673	3.47477e+06	19ALTOUT	PREDUSK	2016-07-15 23:19:00	19ALTOUTPREDUSK	0.618181	1.08828	0.582756	-0.0565116	1.12538	-1.14479	0.00736821	0.00975353	-19.0219	8.35644	9.80795	0.435918	0.688648	1.00007	1.0001	0	0
945	511552	3.47477e+06	19ALTOUT	PREDUSK	2016-07-15 23:22:00	19ALTOUTPREDUSK	0.49403	-1.38	0.715091	0.882691	1.1878	2.26269	0.00703067	0.00371465	-19.0242	7.73521	2.77321	0.40732	0.211759	1.00006	1.00003	0	0
946	511547	3.47476e+06	19ALTOUT	PREDUSK	2016-07-15 23:23:00	19ALTOUTPREDUSK	0.391627	0.251974	0.766818	-0.602709	1.2701	-0.854683	0.00688033	0.00488214	-18.9965	7.91873	7.53032	0.391775	0.284202	1.00006	1.00005	0	0
947	511603	3.47476e+06	19ALTOUT	PREDUSK	2016-07-15 23:48:00	19ALTOUTPREDUSK	0.490854	0.488602	0.670291	-0.337852	1.25246	-0.826454	0.00766421	0.00626716	-19.0215	7.93949	1.51173	0.450475	0.318949	1.00007	1.00005	0	0
948	511599	3.47477e+06	19ALTOUT	PREDUSK	2016-07-15 23:48:00	19ALTOUTPREDUSK	0.583832	0.515284	0.641087	0.432124	1.22681	-0.0831604	0.0075264	0.00693769	-19.0626	8.58331	4.2209	0.43958	0.454062	1.00007	1.00004	0	0
949	511433	3.47477e+06	19ALTOUT	PREDUSK	2016-07-15 23:50:00	19ALTOUTPREDUSK	0.518599	-1.06085	0.751974	-1.70115	1.29843	-0.640297	0.00929398	0.0169376	-18.7233	11.3968	11.2702	0.60081	1.13511	1.00009	1.00025	0	0
950	511435	3.47476e+06	19ALTOUT	PREDUSK	2016-07-15 23:50:00	19ALTOUTPREDUSK	0.538751	-0.198269	0.767941	-1.32895	1.27726	-1.13068	0.00879368	0.00530094	-18.7833	10.239	4.69968	0.56848	0.266587	1.00009	1.00004	0	0
951	511561	3.47476e+06	19ALTOUT	PREDUSK	2016-07-16 00:11:00	19ALTOUTPREDUSK	0.39821	-0.232964	0.716428	-0.23449	1.1878	-0.00152588	0.00722544	0.00490755	-19.0354	7.89781	3.14422	0.42069	0.140833	1.00007	1.00003	0	0
952	511393	3.47477e+06	19ALTOUT	PREDUSK	2016-07-16 00:13:00	19ALTOUTPREDUSK	0.555875	-0.765965	0.909954	0.698497	1.54262	1.46446	0.0104092	0.0142027	-18.5386	10.824	6.12586	0.688702	1.00884	1.00011	1.00017	0	0
953	511386	3.47476e+06	19ALTOUT	PREDUSK	2016-07-16 00:13:00	19ALTOUTPREDUSK	0.442939	-0.0319162	0.852065	0.674566	1.50752	0.706482	0.00985221	0.00704681	-18.5405	10.5399	0.179375	0.651533	0.455468	1.00011	1.00005	0	0
954	511569	3.47476e+06	19ALTOUT	POSTDUSK	2016-07-16 00:59:00	19ALTOUTPOSTDUSK	0.389652	0.343241	0.683297	-0.437056	1.20692	-0.780296	0.00722693	0.00477954	-19.0225	7.91822	0.674749	0.421299	0.138567	1.00007	1.00006	0	0
955	511569	3.47477e+06	19ALTOUT	POSTDUSK	2016-07-16 00:59:00	19ALTOUTPOSTDUSK	0.556721	0.390453	0.663936	-0.17603	1.1045	-0.566483	0.00748662	0.00483652	-19.0517	8.08477	2.8799	0.429031	0.150824	1.00007	1.00003	0	0
956	511417	3.47477e+06	19ALTOUT	POSTDUSK	2016-07-16 01:02:00	19ALTOUTPOSTDUSK	0.5194	0.396077	0.790261	-1.2164	1.28641	-1.61247	0.00993894	0.0035232	-18.664	11.9783	18.6018	0.672674	0.0816195	1.0001	1.00002	0	0
957	511415	3.47476e+06	19ALTOUT	POSTDUSK	2016-07-16 01:02:00	19ALTOUTPOSTDUSK	0.492026	1.2153	0.850606	-1.57	1.46384	-2.7853	0.00953291	0.00511992	-18.6881	10.4551	8.34269	0.624123	0.24369	1.0001	1.00005	0	0
958	511614	3.47476e+06	19ALTOUT	POSTDUSK	2016-07-16 01:23:00	19ALTOUTPOSTDUSK	0.564186	-2.4709	0.591102	1.61045	1.16901	4.08134	0.00759529	0.0120145	-18.9883	7.70755	4.40271	0.455197	0.746551	1.00007	1.00017	0	0
959	511617	3.47477e+06	19ALTOUT	POSTDUSK	2016-07-16 01:23:00	19ALTOUTPOSTDUSK	0.600408	-0.880671	0.613384	1.26891	1.16901	2.14958	0.00752037	0.00634589	-19.0377	7.76316	3.62928	0.441073	0.405444	1.00007	1.00006	0	0
960	511476	3.47477e+06	19ALTOUT	POSTDUSK	2016-07-16 01:26:00	19ALTOUTPOSTDUSK	0.524058	-1.5971	0.544679	0.419918	0.850773	2.01702	0.00771471	0.0112999	-18.8795	8.75514	17.498	0.480294	0.762624	1.00008	1.00012	0	0
961	511475	3.47476e+06	19ALTOUT	POSTDUSK	2016-07-16 01:26:00	19ALTOUTPOSTDUSK	0.441944	-0.391444	0.544679	-0.453814	0.934315	-0.0623703	0.00733916	0.00961645	-18.9155	7.79022	4.55839	0.439593	0.624267	1.00006	1.00009	0	0
962	511665	3.47476e+06	19ALTOUT	POSTDUSK	2016-07-16 01:46:00	19ALTOUTPOSTDUSK	0.699951	-0.00689912	0.57876	-1.7979	1.03087	-1.791	0.00725211	0.00558114	-18.9926	8.2117	3.74575	0.4351	0.219609	1.00007	1.00005	0	0
963	511666	3.47477e+06	19ALTOUT	POSTDUSK	2016-07-16 01:46:00	19ALTOUTPOSTDUSK	0.618181	1.04889	0.610444	-0.440557	1.10598	-1.48945	0.00741091	0.0074203	-19.0187	8.44243	9.2067	0.436498	0.485876	1.00007	1.00006	0	0
964	511526	3.47477e+06	19ALTOUT	POSTDUSK	2016-07-16 01:49:00	19ALTOUTPOSTDUSK	0.438228	-0.244561	0.684213	0.330887	1.34907	0.575447	0.00700179	0.00237648	-19.0014	7.97049	1.24689	0.422047	0.161585	1.00006	1.00001	0	0
965	511527	3.47476e+06	19ALTOUT	POSTDUSK	2016-07-16 01:49:00	19ALTOUTPOSTDUSK	0.448087	0.615004	0.715518	-0.753328	1.29285	-1.36833	0.00669809	0.00268299	-18.9907	7.73521	4.99188	0.390697	0.153502	1.00006	1.00001	0	0
999	511463	3.47475e+06	19ALTOUT	POSTDAWN	2016-07-15 10:29:00	19ALTOUTPOSTDAWN	0.485808	0.326822	0.603387	0.416849	1.02305	0.0900269	0.00759891	0.00571783	-18.8747	8.41665	5.88196	0.456772	0.229325	1.00008	1.00004	0	0
1000	511655	3.47475e+06	19ALTOUT	POSTDAWN	2016-07-15 10:32:00	19ALTOUTPOSTDAWN	0.749711	-0.920851	0.557083	0.745791	0.892544	1.66664	0.00715954	0.0116497	-18.9861	7.95495	10.6179	0.435918	0.704496	1.00007	1.00011	0	0
1001	511654	3.47474e+06	19ALTOUT	POSTDAWN	2016-07-15 10:33:00	19ALTOUTPOSTDAWN	0.862532	1.34678	0.607225	-0.767132	1.08752	-2.11391	0.00779238	0.00833175	-18.9418	8.7764	6.79173	0.477583	0.506759	1.00007	1.00007	0	0
1002	511413	3.47474e+06	19ALTOUT	POSTDAWN	2016-07-15 10:55:00	19ALTOUTPOSTDAWN	0.631219	-0.0276533	0.816853	-0.305363	1.3588	-0.27771	0.00936648	0.0101204	-18.7271	11.1523	4.52503	0.583323	0.696392	1.0001	1.00008	0	0
1003	511413	3.47475e+06	19ALTOUT	POSTDAWN	2016-07-15 10:55:00	19ALTOUTPOSTDAWN	0.559489	0.780272	0.832943	-1.07405	1.44663	-1.85432	0.00949408	0.00387083	-18.7069	11.3605	12.0938	0.596985	0.119771	1.0001	1.00003	0	0
1004	511577	3.47475e+06	19ALTOUT	POSTDAWN	2016-07-15 10:59:00	19ALTOUTPOSTDAWN	0.379326	-0.227281	0.774973	0.856474	1.31907	1.08376	0.00722388	0.00384014	-18.9807	8.83029	3.56593	0.415394	0.146194	1.00007	1.00002	0	0
1005	511360	3.47474e+06	19ALTOUT	POSTDAWN	2016-07-15 11:21:00	19ALTOUTPOSTDAWN	0.72082	0.424783	0.577626	-0.375732	1.0376	-0.800514	0.0111131	0.0119818	-18.4422	11.445	7.86438	0.746911	0.79553	1.00012	1.00012	0	0
1006	511360	3.47476e+06	19ALTOUT	POSTDAWN	2016-07-15 11:21:00	19ALTOUTPOSTDAWN	0.570945	0.730123	0.660043	-2.3964	1.18461	-3.12653	0.0108078	0.00920876	-18.4008	11.0303	7.35689	0.714721	0.509108	1.00012	1.00011	0	0
1007	511524	3.47475e+06	19ALTOUT	POSTDAWN	2016-07-15 11:25:00	19ALTOUTPOSTDAWN	0.392408	-0.350898	0.769805	-1.28111	1.32895	-0.930214	0.00717686	0.00682067	-18.9992	8.04381	3.07135	0.41982	0.444001	1.00006	1.00006	0	0
1008	511524	3.47474e+06	19ALTOUT	POSTDAWN	2016-07-15 11:25:00	19ALTOUTPOSTDAWN	0.39109	0.00824311	0.743128	-0.343663	1.29623	-0.351906	0.00713679	0.00394027	-18.9485	9.45722	9.38163	0.419529	0.207182	1.00006	1.00002	0	0
1009	511667	3.47474e+06	19ALTOUT	DAY	2016-07-15 15:41:00	19ALTOUTDAY	0.799393	-0.36575	0.580671	0.742229	1.14217	1.10798	0.00795464	0.00484169	-18.9183	9.01794	1.33648	0.478852	0.338842	1.00008	1.00003	0	0
1010	511667	3.47475e+06	19ALTOUT	DAY	2016-07-15 15:41:00	19ALTOUTDAY	0.799393	0.641499	0.514248	-0.886097	1.00584	-1.5276	0.00760744	0.00622085	-18.9775	8.82917	13.1985	0.471443	0.312699	1.00007	1.00004	0	0
1011	511474	3.47475e+06	19ALTOUT	DAY	2016-07-15 15:44:00	19ALTOUTDAY	0.441944	0.143709	0.600801	1.36498	0.986242	1.22128	0.00729713	0.0057063	-18.8977	7.7835	2.1371	0.437224	0.286474	1.00006	1.00004	0	0
1012	511612	3.47474e+06	19ALTOUT	DAY	2016-07-15 16:11:00	19ALTOUTDAY	0.589279	1.96536	0.59246	-1.34713	1.25217	-3.31249	0.00781796	0.00597051	-18.9475	8.28996	0.972903	0.471274	0.0866699	1.00007	1.00008	0	0
1013	511612	3.47475e+06	19ALTOUT	DAY	2016-07-15 16:11:00	19ALTOUTDAY	0.561123	-0.748602	0.633551	1.46831	1.24922	2.21691	0.00784969	0.00939618	-18.9777	7.99915	6.90536	0.480022	0.556519	1.00007	1.0001	0	0
1014	511421	3.47475e+06	19ALTOUT	DAY	2016-07-15 16:14:00	19ALTOUTDAY	0.605702	0.951341	0.801055	-1.14503	1.28398	-2.09637	0.00935402	0.0104266	-18.7576	11.3968	11.3468	0.574895	0.654203	1.0001	1.00013	0	0
1015	511562	3.47475e+06	19ALTOUT	DAY	2016-07-15 16:40:00	19ALTOUTDAY	0.425578	-2.13598	0.777611	1.10537	1.2526	3.24135	0.00722388	0.00589981	-18.9696	8.81489	9.07191	0.419996	0.1851	1.00006	1.00008	0	0
1016	511372	3.47475e+06	19ALTOUT	DAY	2016-07-15 16:42:00	19ALTOUTDAY	0.610371	0.444875	0.709633	-0.0579016	1.31726	-0.502777	0.0105237	0.00594245	-18.5064	11.4495	5.85738	0.692043	0.394194	1.00012	1.00005	0	0
1017	511670	3.47474e+06	19ALTOUT	PREDUSK	2016-07-15 23:19:00	19ALTOUTPREDUSK	0.771126	-0.495553	0.5432	0.120711	1.1282	0.616264	0.00779238	0.00522013	-18.9164	9.03127	2.37201	0.46177	0.315492	1.00008	1.00003	0	0
1018	511672	3.47475e+06	19ALTOUT	PREDUSK	2016-07-15 23:19:00	19ALTOUTPREDUSK	0.795264	-0.465285	0.559798	0.239861	1.09005	0.705147	0.00760744	0.00277564	-18.9383	8.81581	5.86908	0.46177	0.108856	1.00007	1.00001	0	0
1019	511542	3.47475e+06	19ALTOUT	PREDUSK	2016-07-15 23:23:00	19ALTOUTPREDUSK	0.379839	1.53368	0.712737	-0.385494	1.2701	-1.91917	0.00691332	0.00712864	-18.9935	8.4961	7.72575	0.394072	0.443838	1.00006	1.00007	0	0
1020	511536	3.47474e+06	19ALTOUT	PREDUSK	2016-07-15 23:23:00	19ALTOUTPREDUSK	0.496477	-0.428796	0.673904	-0.853372	1.07665	-0.424576	0.00704721	0.00605035	-18.9575	9.44447	4.49862	0.413555	0.330984	1.00006	1.00004	0	0
1021	511608	3.47474e+06	19ALTOUT	PREDUSK	2016-07-15 23:48:00	19ALTOUTPREDUSK	0.579995	-1.19582	0.67094	0.591748	1.47519	1.78757	0.00775574	0.00609405	-18.9287	8.08461	11.1444	0.457634	0.324405	1.00007	1.00005	0	0
1022	511606	3.47475e+06	19ALTOUT	PREDUSK	2016-07-15 23:48:00	19ALTOUTPREDUSK	0.462995	1.12336	0.665442	-4.42283	1.31907	-5.54619	0.00784969	0.0130912	-18.9679	8.03752	6.1787	0.480022	0.248871	1.00007	1.00041	0	0
1023	511438	3.47475e+06	19ALTOUT	PREDUSK	2016-07-15 23:50:00	19ALTOUTPREDUSK	0.563228	-0.79693	0.624502	0.703962	1.17097	1.50089	0.00858824	0.00575706	-18.7979	9.6001	5.8812	0.543475	0.187581	1.00009	1.00005	0	0
1024	511440	3.47474e+06	19ALTOUT	PREDUSK	2016-07-15 23:50:00	19ALTOUTPREDUSK	0.622586	0.250221	0.618468	0.289894	1.18914	0.0396729	0.00857772	0.00623885	-18.82	10.1497	4.38629	0.52013	0.447858	1.00009	1.00005	0	0
1025	511564	3.47474e+06	19ALTOUT	PREDUSK	2016-07-16 00:11:00	19ALTOUTPREDUSK	0.379326	-0.0113798	0.724929	0.5181	1.2701	0.52948	0.007198	0.00311406	-18.9594	8.91086	2.98674	0.419036	0.150739	1.00006	1.00002	0	0
1026	511562	3.47475e+06	19ALTOUT	PREDUSK	2016-07-16 00:11:00	19ALTOUTPREDUSK	0.391989	0.774954	0.769805	-1.09482	1.1878	-1.86977	0.007198	0.00559418	-19.0116	7.91822	4.63398	0.419036	0.297776	1.00006	1.00004	0	0
1027	511384	3.47475e+06	19ALTOUT	PREDUSK	2016-07-16 00:13:00	19ALTOUTPREDUSK	0.593353	1.02892	0.847172	0.909329	1.46384	-0.119591	0.0100139	0.00793544	-18.5585	11.4296	3.375	0.658756	0.445746	1.00011	1.00007	0	0
1028	511567	3.47474e+06	19ALTOUT	POSTDUSK	2016-07-16 00:58:00	19ALTOUTPOSTDUSK	0.379326	-0.0659657	0.669644	0.269155	1.15657	0.335121	0.00687701	0.00675305	-18.9492	8.8886	5.02811	0.394604	0.474443	1.00006	1.00004	0	0
1029	511568	3.47475e+06	19ALTOUT	POSTDUSK	2016-07-16 00:58:00	19ALTOUTPOSTDUSK	0.379326	0.370934	0.750461	-1.48206	1.22352	-1.85299	0.007198	0.0043192	-19.003	8.08605	10.2525	0.419036	0.200638	1.00006	1.00003	0	0
1030	511415	3.47475e+06	19ALTOUT	POSTDUSK	2016-07-16 01:02:00	19ALTOUTPOSTDUSK	0.559489	0.0709097	0.832943	0.70434	1.44663	0.63343	0.00949408	0.00350782	-18.7055	11.3605	2.36824	0.596985	0.159175	1.0001	1.00002	0	0
1031	511613	3.47475e+06	19ALTOUT	POSTDUSK	2016-07-16 01:23:00	19ALTOUTPOSTDUSK	0.52841	0.26271	0.640846	0.0912392	1.25284	-0.171471	0.00796399	0.00460411	-18.9712	8.08461	4.01857	0.481929	0.302109	1.00008	1.00002	0	0
1032	511474	3.47475e+06	19ALTOUT	POSTDUSK	2016-07-16 01:26:00	19ALTOUTPOSTDUSK	0.441944	-0.331984	0.600801	0.23221	0.986242	0.564194	0.00729713	0.00697521	-18.9033	7.7835	2.08757	0.437224	0.472231	1.00006	1.00004	0	0
1033	511472	3.47474e+06	19ALTOUT	POSTDUSK	2016-07-16 01:26:00	19ALTOUTPOSTDUSK	0.461275	-0.539905	0.552445	0.0624356	1.08643	0.602341	0.00727779	0.00196857	-18.8897	7.99291	1.82132	0.438682	0.0515093	1.00007	1.00001	0	0
1034	511665	3.47474e+06	19ALTOUT	POSTDUSK	2016-07-16 01:46:00	19ALTOUTPOSTDUSK	0.796686	0.435743	0.570813	-2.21814	1.1282	-2.65388	0.00793268	0.00582344	-18.9249	8.98529	4.39883	0.475429	0.244564	1.00008	1.00006	0	0
1035	511664	3.47475e+06	19ALTOUT	POSTDUSK	2016-07-16 01:46:00	19ALTOUTPOSTDUSK	0.831575	1.77425	0.514248	-1.14857	0.9799	-2.92282	0.00761783	0.00783638	-18.9723	8.78292	15.2224	0.474451	0.473554	1.00007	1.00007	0	0
1036	511527	3.47475e+06	19ALTOUT	POSTDUSK	2016-07-16 01:49:00	19ALTOUTPOSTDUSK	0.399999	-0.553308	0.743992	-0.517068	1.30916	0.0362396	0.00713679	0.00739698	-18.9889	8.17358	2.43238	0.416119	0.437958	1.00006	1.00006	0	0
1037	511527	3.47474e+06	19ALTOUT	POSTDUSK	2016-07-16 01:49:00	19ALTOUTPOSTDUSK	0.397212	-1.07535	0.743128	0.94758	1.26152	2.02293	0.00710974	0.00246392	-18.9405	9.42807	3.40938	0.419529	0.0718725	1.00006	1.00002	0	0
1074	511463	3.47473e+06	19ALTOUT	POSTDAWN	2016-07-15 10:29:00	19ALTOUTPOSTDAWN	0.478748	-0.793309	0.582299	0.297886	1.08643	1.09119	0.00756913	0.00187124	-18.8763	8.20399	8.42524	0.460549	0.098494	1.00007	1.00001	0	0
1075	511463	3.47474e+06	19ALTOUT	POSTDAWN	2016-07-15 10:29:00	19ALTOUTPOSTDAWN	0.494352	-0.527761	0.582299	-0.435064	1.01643	0.0926971	0.00736747	0.00308477	-18.8635	8.30242	5.17895	0.453242	0.0796909	1.00007	1.00002	0	0
1076	511652	3.47473e+06	19ALTOUT	POSTDAWN	2016-07-15 10:33:00	19ALTOUTPOSTDAWN	0.683037	0.621078	0.607225	-1.23477	1.07694	-1.85585	0.00779238	0.00412549	-18.9229	8.6879	2.94632	0.479617	0.0862022	1.00007	1.00004	0	0
1077	511651	3.47473e+06	19ALTOUT	POSTDAWN	2016-07-15 10:33:00	19ALTOUTPOSTDAWN	0.635027	2.45517	0.612302	-1.04977	1.14179	-3.50494	0.00754988	0.0194039	-18.9014	8.7764	7.97673	0.461302	1.33537	1.00007	1.00035	0	0
1078	511413	3.47473e+06	19ALTOUT	POSTDAWN	2016-07-15 10:55:00	19ALTOUTPOSTDAWN	0.605956	0.320312	0.643185	0.647232	1.17826	0.32692	0.00934299	0.00510145	-18.7557	11.1523	7.59423	0.577312	0.121356	1.00009	1.00005	0	0
1079	511574	3.47474e+06	19ALTOUT	POSTDAWN	2016-07-15 10:59:00	19ALTOUTPOSTDAWN	0.374911	-1.04993	0.708619	0.775977	1.29342	1.8259	0.00683095	0.00359724	-18.9443	8.91086	3.7005	0.398489	0.144751	1.00006	1.00003	0	0
1080	511573	3.47473e+06	19ALTOUT	POSTDAWN	2016-07-15 10:59:00	19ALTOUTPOSTDAWN	0.428584	0.0388467	0.553162	-0.233713	0.98381	-0.27256	0.00645785	0.00346463	-18.9439	8.68237	1.49875	0.375724	0.238628	1.00006	1.00001	0	0
1081	511360	3.47472e+06	19ALTOUT	POSTDAWN	2016-07-15 11:21:00	19ALTOUTPOSTDAWN	0.758378	0.175845	0.50175	-0.412381	1.0623	-0.588226	0.011181	0.0114125	-18.5783	13.2064	3.3105	0.715697	0.797501	1.00013	1.00011	0	0
1082	511360	3.47473e+06	19ALTOUT	POSTDAWN	2016-07-15 11:21:00	19ALTOUTPOSTDAWN	0.808728	-0.0251669	0.566363	0.0522715	1.11589	0.0774384	0.0114259	0.00835391	-18.5093	12.4089	3.60487	0.749864	0.552181	1.00013	1.00005	0	0
1083	511522	3.47473e+06	19ALTOUT	POSTDAWN	2016-07-15 11:25:00	19ALTOUTPOSTDAWN	0.445051	-0.316702	0.659946	-0.132262	1.27168	0.184441	0.00661526	0.00320504	-18.9351	9.23766	2.22552	0.386408	0.0694213	1.00006	1.00002	0	0
1084	511666	3.47473e+06	19ALTOUT	DAY	2016-07-15 15:41:00	19ALTOUTDAY	0.721025	-0.550227	0.567048	-0.0939891	1.12667	0.456238	0.00759474	0.00908916	-18.9075	8.92306	2.6707	0.46121	0.644692	1.00007	1.00007	0	0
1085	511474	3.47474e+06	19ALTOUT	DAY	2016-07-15 15:44:00	19ALTOUTDAY	0.435097	1.02864	0.575962	-0.696936	1.18704	-1.72558	0.00719402	0.00317984	-18.8994	7.89892	2.69119	0.434287	0.140589	1.00006	1.00002	0	0
1086	511474	3.47473e+06	19ALTOUT	DAY	2016-07-15 15:44:00	19ALTOUTDAY	0.494352	0.263016	0.529677	-0.163085	0.986242	-0.426102	0.00709404	0.00377149	-18.9	7.81825	2.84228	0.438271	0.181696	1.00006	1.00002	0	0
1087	511612	3.47473e+06	19ALTOUT	DAY	2016-07-15 16:11:00	19ALTOUTDAY	0.548066	-0.0327116	0.62008	0.709629	1.2423	0.74234	0.007165	0.0047296	-18.9246	7.98162	1.98602	0.412028	0.305862	1.00006	1.00002	0	0
1088	511423	3.47474e+06	19ALTOUT	DAY	2016-07-15 16:14:00	19ALTOUTDAY	0.605702	1.3707	0.717452	-1.29272	1.21751	-2.66342	0.0091185	0.00498126	-18.7905	10.3481	4.93233	0.552819	0.303008	1.00009	1.00005	0	0
1089	511422	3.47473e+06	19ALTOUT	DAY	2016-07-15 16:14:00	19ALTOUTDAY	0.602042	2.32673	0.613401	0.249628	1.19457	-2.0771	0.00906393	0.00827389	-18.8201	10.339	6.96516	0.555235	0.380168	1.00009	1.0001	0	0
1090	511561	3.47473e+06	19ALTOUT	DAY	2016-07-15 16:39:00	19ALTOUTDAY	0.510761	-0.451794	0.647348	-0.170842	1.01032	0.280952	0.00645785	0.00525978	-18.94	8.8886	6.15046	0.373842	0.366986	1.00006	1.00004	0	0
1091	511561	3.47474e+06	19ALTOUT	DAY	2016-07-15 16:39:00	19ALTOUTDAY	0.4174	0.374867	0.688971	0.201489	1.18003	-0.173378	0.00693637	0.00342606	-18.9469	9.05042	2.09559	0.39146	0.190847	1.00006	1.00002	0	0
1092	511372	3.47474e+06	19ALTOUT	DAY	2016-07-15 16:42:00	19ALTOUTDAY	0.813938	0.148389	0.657657	-0.825313	1.21713	-0.973701	0.0107374	0.00839879	-18.558	12.7037	1.32117	0.701738	0.551753	1.00012	1.00006	0	0
1093	511372	3.47473e+06	19ALTOUT	DAY	2016-07-15 16:42:00	19ALTOUTDAY	0.853009	-1.38713	0.538393	-0.391115	1.13983	0.996017	0.0108136	0.0148647	-18.6275	12.5808	13.0498	0.705039	0.984913	1.00013	1.0002	0	0
1094	511670	3.47473e+06	19ALTOUT	PREDUSK	2016-07-15 23:18:00	19ALTOUTPREDUSK	0.761933	0.843603	0.557083	-2.27205	1.10445	-3.11565	0.00759474	0.00506445	-18.9136	8.92306	2.06897	0.460149	0.259651	1.00007	1.00006	0	0
1095	511531	3.47473e+06	19ALTOUT	PREDUSK	2016-07-15 23:23:00	19ALTOUTPREDUSK	0.446592	-0.162117	0.607511	1.19305	1.07913	1.35517	0.00663776	0.00301613	-18.9292	9.54646	0.316355	0.390355	0.130294	1.00006	1.00002	0	0
1096	511526	3.47472e+06	19ALTOUT	PREDUSK	2016-07-15 23:23:00	19ALTOUTPREDUSK	0.508091	-1.18655	0.600172	0.835813	1.13006	2.02236	0.0063436	0.00906174	-18.9408	7.82543	24.5903	0.372416	0.62841	1.00005	1.00009	0	0
1097	511609	3.47473e+06	19ALTOUT	PREDUSK	2016-07-15 23:48:00	19ALTOUTPREDUSK	0.548066	0.578343	0.581238	-1.17146	1.23267	-1.7498	0.00711321	0.002264	-18.9331	7.98162	1.30232	0.411252	0.103059	1.00006	1.00001	0	0
1098	511443	3.47473e+06	19ALTOUT	PREDUSK	2016-07-15 23:50:00	19ALTOUTPREDUSK	0.5862	-0.0874931	0.555763	-0.50196	1.14322	-0.414467	0.00832351	0.00869685	-18.8497	9.17128	11.1752	0.515851	0.560949	1.00009	1.00007	0	0
1099	511447	3.47472e+06	19ALTOUT	PREDUSK	2016-07-15 23:50:00	19ALTOUTPREDUSK	0.67509	-3.13795	0.485712	0.212112	0.9305	3.35007	0.00790068	0.0222785	-18.9102	8.83821	33.3632	0.470353	1.53712	1.00008	1.00049	0	0
1100	511563	3.47473e+06	19ALTOUT	PREDUSK	2016-07-16 00:11:00	19ALTOUTPREDUSK	0.443791	-0.191844	0.647348	0.568616	1.05853	0.76046	0.00647067	0.00506165	-18.9335	8.8886	3.13927	0.381901	0.262016	1.00006	1.00003	0	0
1101	511377	3.47474e+06	19ALTOUT	PREDUSK	2016-07-16 00:13:00	19ALTOUTPREDUSK	0.734864	0.919713	0.682453	0.619878	1.24779	-0.299835	0.0104253	0.0076244	-18.5792	12.2501	5.12108	0.674477	0.383716	1.00012	1.00006	0	0
1102	511374	3.47473e+06	19ALTOUT	PREDUSK	2016-07-16 00:13:00	19ALTOUTPREDUSK	0.819233	-0.879608	0.596373	0.841011	1.18613	1.72062	0.01068	0.0112002	-18.6271	12.5808	8.5647	0.688776	0.669476	1.00013	1.00011	0	0
1103	511568	3.47473e+06	19ALTOUT	POSTDUSK	2016-07-16 00:58:00	19ALTOUTPOSTDUSK	0.510761	-0.206971	0.579132	-0.0513316	0.921249	0.15564	0.00650094	0.0031997	-18.9365	8.69967	2.24749	0.381989	0.12312	1.00006	1.00001	0	0
1104	511414	3.47474e+06	19ALTOUT	POSTDUSK	2016-07-16 01:02:00	19ALTOUTPOSTDUSK	0.631219	0.0620092	0.816853	0.0652517	1.3588	0.00324249	0.00936648	0.00675152	-18.7431	11.1523	5.91448	0.583323	0.434262	1.0001	1.00005	0	0
1105	511415	3.47473e+06	19ALTOUT	POSTDUSK	2016-07-16 01:02:00	19ALTOUTPOSTDUSK	0.605956	0.869104	0.643185	-0.618438	1.17826	-1.48754	0.00934299	0.0106272	-18.7778	11.1523	8.61591	0.577312	0.731885	1.00009	1.0001	0	0
1106	511610	3.47473e+06	19ALTOUT	POSTDUSK	2016-07-16 01:23:00	19ALTOUTPOSTDUSK	0.52841	-0.0668071	0.581238	-0.759556	1.23253	-0.692749	0.00680885	0.00435682	-18.9354	8.03752	3.86301	0.391612	0.277202	1.00006	1.00002	0	0
1107	511612	3.47474e+06	19ALTOUT	POSTDUSK	2016-07-16 01:23:00	19ALTOUTPOSTDUSK	0.589279	0.676138	0.59246	-0.545709	1.25217	-1.22185	0.00781796	0.0060118	-18.944	8.28996	2.29115	0.471274	0.333182	1.00007	1.00006	0	0
1108	511472	3.47473e+06	19ALTOUT	POSTDUSK	2016-07-16 01:26:00	19ALTOUTPOSTDUSK	0.497823	0.485556	0.552445	-0.330217	1.02305	-0.815773	0.00727779	0.00440387	-18.9007	8.05966	5.2498	0.449712	0.221805	1.00006	1.00002	0	0
1109	511665	3.47473e+06	19ALTOUT	POSTDUSK	2016-07-16 01:46:00	19ALTOUTPOSTDUSK	0.721025	-1.90263	0.567048	-0.0847334	1.12667	1.81789	0.00759474	0.00486841	-18.9006	8.92306	8.55295	0.46121	0.173284	1.00007	1.00005	0	0
1110	511526	3.47473e+06	19ALTOUT	POSTDUSK	2016-07-16 01:49:00	19ALTOUTPOSTDUSK	0.434511	0.34389	0.63964	-0.784498	1.17698	-1.12839	0.00653675	0.00494747	-18.9384	9.22825	4.70712	0.378607	0.255199	1.00005	1.00004	0	0
1143	511463	3.47471e+06	19ALTOUT	POSTDAWN	2016-07-15 10:29:00	19ALTOUTPOSTDAWN	0.609157	-0.00528248	0.4772	-0.00490101	0.934267	0.00038147	0.00704755	0.00569488	-18.9366	9.19721	7.06417	0.429376	0.358062	1.00006	1.00003	0	0
1144	511463	3.47472e+06	19ALTOUT	POSTDAWN	2016-07-15 10:29:00	19ALTOUTPOSTDAWN	0.557255	-0.459094	0.518841	1.78605	0.908709	2.24514	0.00704755	0.00315166	-18.9359	8.14165	2.75141	0.427386	0.0650315	1.00006	1.00003	0	0
1145	511649	3.47472e+06	19ALTOUT	POSTDAWN	2016-07-15 10:33:00	19ALTOUTPOSTDAWN	0.668667	0.149208	0.534804	-0.370736	1.14179	-0.519943	0.00759355	0.0061292	-18.9223	8.80239	4.00959	0.46121	0.425286	1.00007	1.00003	0	0
1146	511414	3.47471e+06	19ALTOUT	POSTDAWN	2016-07-15 10:54:00	19ALTOUTPOSTDAWN	0.624694	-1.11221	0.613401	0.695761	1.1179	1.80798	0.00824536	0.00927744	-18.9165	10.4341	10.4659	0.503444	0.579829	1.00008	1.00007	0	0
1147	511413	3.47472e+06	19ALTOUT	POSTDAWN	2016-07-15 10:54:00	19ALTOUTPOSTDAWN	0.602902	-1.93339	0.659921	-0.662906	1.21751	1.27048	0.00902174	0.0164182	-18.8807	11.089	19.7232	0.555235	1.07951	1.00009	1.00027	0	0
1148	511571	3.47472e+06	19ALTOUT	POSTDAWN	2016-07-15 10:59:00	19ALTOUTPOSTDAWN	0.448649	-0.288677	0.553721	0.139141	0.904989	0.427818	0.00628902	0.00516299	-18.9785	8.55261	7.76637	0.369263	0.274587	1.00005	1.00004	0	0
1149	511571	3.47471e+06	19ALTOUT	POSTDAWN	2016-07-15 10:59:00	19ALTOUTPOSTDAWN	0.567217	-0.858897	0.553721	0.193005	0.807476	1.0519	0.00683761	0.00703223	-18.9564	9.45956	2.23748	0.383877	0.455667	1.00006	1.00004	0	0
1150	511359	3.47471e+06	19ALTOUT	POSTDAWN	2016-07-15 11:21:00	19ALTOUTPOSTDAWN	0.744782	-0.448702	0.497542	-0.0428181	1.03307	0.405884	0.0107417	0.0101754	-18.734	12.8788	9.32509	0.69182	0.686707	1.00012	1.00008	0	0
1151	511521	3.47472e+06	19ALTOUT	POSTDAWN	2016-07-15 11:25:00	19ALTOUTPOSTDAWN	0.560642	-0.92527	0.592141	-2.59763	1.12481	-1.67236	0.00632052	0.0129786	-18.9621	7.76628	3.51335	0.370256	0.775257	1.00005	1.00021	0	0
1152	511521	3.47471e+06	19ALTOUT	POSTDAWN	2016-07-15 11:25:00	19ALTOUTPOSTDAWN	0.739976	-0.371023	0.46231	1.17298	0.804663	1.544	0.00647276	0.00418383	-18.9493	8.04229	5.84029	0.372647	0.0877833	1.00006	1.00003	0	0
1153	511665	3.47471e+06	19ALTOUT	DAY	2016-07-15 15:41:00	19ALTOUTDAY	0.677664	-0.892531	0.65582	0.635256	1.28441	1.52779	0.00802924	0.00418377	-18.9117	9.53431	1.5573	0.486409	0.0955204	1.00008	1.00003	0	0
1154	511666	3.47472e+06	19ALTOUT	DAY	2016-07-15 15:41:00	19ALTOUTDAY	0.723935	-2.58165	0.570813	0.77567	1.12004	3.35732	0.00743125	0.00613018	-18.9233	8.63151	6.21472	0.46121	0.167554	1.00007	1.00008	0	0
1155	511474	3.47472e+06	19ALTOUT	DAY	2016-07-15 15:44:00	19ALTOUTDAY	0.551289	0.356154	0.524765	-0.531526	0.957584	-0.88768	0.00667531	0.00517443	-18.9335	7.54862	6.48109	0.419773	0.369629	1.00006	1.00003	0	0
1156	511474	3.47471e+06	19ALTOUT	DAY	2016-07-15 15:44:00	19ALTOUTDAY	0.565815	0.132969	0.518145	-0.451824	0.964975	-0.584793	0.00659851	0.00486677	-18.9327	9.12499	5.0003	0.410966	0.256684	1.00006	1.00003	0	0
1157	511612	3.47471e+06	19ALTOUT	DAY	2016-07-15 16:11:00	19ALTOUTDAY	0.557719	-1.45606	0.554971	0.931365	1.28374	2.38743	0.00743521	0.00534612	-18.942	8.7238	4.52235	0.433136	0.250554	1.00007	1.00005	0	0
1158	511612	3.47472e+06	19ALTOUT	DAY	2016-07-15 16:11:00	19ALTOUTDAY	0.542096	0.500588	0.521312	0.256065	1.22471	-0.244522	0.0071827	0.00326129	-18.9574	7.99915	3.45585	0.413889	0.202308	1.00006	1.00002	0	0
1159	511423	3.47472e+06	19ALTOUT	DAY	2016-07-15 16:14:00	19ALTOUTDAY	0.580236	-0.490579	0.545484	0.679961	1.03273	1.17054	0.00862069	0.00373424	-18.9672	10.5558	1.59481	0.515851	0.142212	1.00008	1.00002	0	0
1160	511561	3.47471e+06	19ALTOUT	DAY	2016-07-15 16:39:00	19ALTOUTDAY	0.652866	-0.660928	0.508949	0.971572	0.723982	1.6325	0.00689521	0.00257554	-18.9517	9.91853	2.48314	0.379162	0.111896	1.00007	1.00001	0	0
1161	511561	3.47472e+06	19ALTOUT	DAY	2016-07-15 16:39:00	19ALTOUTDAY	0.592256	0.494809	0.60294	0.0257919	0.860786	-0.469017	0.00628813	0.00414991	-18.9698	8.76501	0.956267	0.362783	0.0829465	1.00005	1.00003	0	0
1162	511373	3.47472e+06	19ALTOUT	DAY	2016-07-15 16:42:00	19ALTOUTDAY	0.830873	-0.357132	0.581214	0.236625	1.17502	0.593758	0.0106774	0.0112326	-18.7408	12.5808	7.54944	0.670975	0.759629	1.00012	1.00013	0	0
1163	511373	3.47471e+06	19ALTOUT	DAY	2016-07-15 16:43:00	19ALTOUTDAY	0.762346	-0.469997	0.590254	0.55444	1.17502	1.02444	0.00984174	0.00318594	-18.786	11.2973	6.048	0.622138	0.084996	1.00011	1.00002	0	0
1164	511668	3.47471e+06	19ALTOUT	PREDUSK	2016-07-15 23:18:00	19ALTOUTPREDUSK	0.669346	-0.554602	0.684254	-1.07226	1.23143	-0.517654	0.00830994	0.00465077	-18.9319	9.74119	4.4404	0.494227	0.131702	1.00008	1.00004	0	0
1165	511668	3.47472e+06	19ALTOUT	PREDUSK	2016-07-15 23:18:00	19ALTOUTPREDUSK	0.676322	-0.0901081	0.557083	-0.179563	1.1023	-0.0894547	0.00743125	0.00462257	-18.9374	8.72909	5.06571	0.46176	0.301536	1.00007	1.00003	0	0
1166	511522	3.47472e+06	19ALTOUT	PREDUSK	2016-07-15 23:23:00	19ALTOUTPREDUSK	0.653504	-0.635891	0.492979	0.0797464	0.978661	0.715637	0.00629907	0.00263638	-18.9531	7.56646	4.95848	0.370356	0.0383692	1.00005	1.00001	0	0
1167	511611	3.47471e+06	19ALTOUT	PREDUSK	2016-07-15 23:48:00	19ALTOUTPREDUSK	0.557719	-0.683921	0.554971	0.577981	1.28374	1.2619	0.00743521	0.00447606	-18.9404	8.7238	3.97077	0.433136	0.099564	1.00007	1.00003	0	0
1168	511610	3.47472e+06	19ALTOUT	PREDUSK	2016-07-15 23:48:00	19ALTOUTPREDUSK	0.537969	0.222448	0.539723	-1.33376	1.22471	-1.55621	0.00675994	0.00566447	-18.9625	7.94096	4.00402	0.389543	0.334079	1.00006	1.00004	0	0
1169	511449	3.47471e+06	19ALTOUT	PREDUSK	2016-07-15 23:50:00	19ALTOUTPREDUSK	0.580236	-0.738737	0.508245	1.35896	0.9305	2.0977	0.00722758	0.00518967	-18.9851	8.93507	9.80951	0.438501	0.242499	1.00007	1.00004	0	0
1170	511564	3.47471e+06	19ALTOUT	PREDUSK	2016-07-16 00:10:00	19ALTOUTPREDUSK	0.592256	0.89546	0.52127	-0.717204	0.773525	-1.61266	0.00665421	0.00729763	-18.9759	9.50801	8.18553	0.369263	0.42223	1.00006	1.00005	0	0
1171	511564	3.47472e+06	19ALTOUT	PREDUSK	2016-07-16 00:11:00	19ALTOUTPREDUSK	0.590224	-6.2352	0.554243	2.06024	0.877094	8.29544	0.0064607	0.0258931	-18.9348	8.81057	24.7067	0.373842	1.57369	1.00006	1.00078	0	0
1172	511372	3.47472e+06	19ALTOUT	PREDUSK	2016-07-16 00:13:00	19ALTOUTPREDUSK	0.830873	-1.65722	0.581214	1.93547	1.17502	3.59268	0.0106774	0.010916	-18.7274	12.5808	14.138	0.670975	0.678293	1.00012	1.00014	0	0
1173	511370	3.47471e+06	19ALTOUT	PREDUSK	2016-07-16 00:13:00	19ALTOUTPREDUSK	0.762346	-0.0699532	0.568378	-0.264121	1.17502	-0.194168	0.00980362	0.00506608	-18.7936	11.8488	7.54672	0.617707	0.309193	1.00011	1.00003	0	0
1174	511567	3.47471e+06	19ALTOUT	POSTDUSK	2016-07-16 00:58:00	19ALTOUTPOSTDUSK	0.592256	0.0950375	0.52127	0.580839	0.773525	0.485802	0.00683224	0.00657046	-18.9653	9.61849	5.72629	0.375446	0.396416	1.00006	1.00004	0	0
1175	511567	3.47472e+06	19ALTOUT	POSTDUSK	2016-07-16 00:58:00	19ALTOUTPOSTDUSK	0.57253	2.11468	0.549454	-2.47955	0.812769	-4.59423	0.00624805	0.00611308	-18.992	8.81057	6.25269	0.362783	0.114954	1.00005	1.0001	0	0
1176	511415	3.47472e+06	19ALTOUT	POSTDUSK	2016-07-16 01:02:00	19ALTOUTPOSTDUSK	0.595718	0.231291	0.61913	-1.02851	1.15867	-1.2598	0.00879523	0.0141571	-18.9412	11.0427	20.5617	0.527911	0.989443	1.00009	1.00017	0	0
1177	511416	3.47471e+06	19ALTOUT	POSTDUSK	2016-07-16 01:02:00	19ALTOUTPOSTDUSK	0.624694	-0.728843	0.605575	0.512459	1.09196	1.2413	0.0081802	0.0053417	-18.9259	10.1665	2.0597	0.502087	0.343927	1.00008	1.00004	0	0
1178	511610	3.47471e+06	19ALTOUT	POSTDUSK	2016-07-16 01:23:00	19ALTOUTPOSTDUSK	0.542096	0.87672	0.560747	-0.659077	1.25942	-1.5358	0.00733218	0.00420686	-18.9429	8.83965	0.213896	0.423136	0.27125	1.00007	1.00003	0	0
1179	511611	3.47472e+06	19ALTOUT	POSTDUSK	2016-07-16 01:23:00	19ALTOUTPOSTDUSK	0.542096	-0.712435	0.521312	-0.551073	1.22471	0.161362	0.0071827	0.00474411	-18.9548	7.99915	2.29638	0.413889	0.159765	1.00006	1.00004	0	0
1180	511471	3.47472e+06	19ALTOUT	POSTDUSK	2016-07-16 01:26:00	19ALTOUTPOSTDUSK	0.565815	-1.56645	0.509395	2.05255	0.922585	3.619	0.00678681	0.00994601	-18.9236	7.54862	1.35307	0.417255	0.67174	1.00006	1.00012	0	0
1181	511470	3.47471e+06	19ALTOUT	POSTDUSK	2016-07-16 01:27:00	19ALTOUTPOSTDUSK	0.577315	-0.101781	0.461774	0.121188	0.922585	0.222969	0.00672956	0.00305972	-18.926	8.76015	3.9408	0.426548	0.181579	1.00006	1.00001	0	0
1182	511665	3.47471e+06	19ALTOUT	POSTDUSK	2016-07-16 01:46:00	19ALTOUTPOSTDUSK	0.673707	-0.178303	0.65741	1.48433	1.26357	1.66264	0.0082807	0.00415717	-18.9141	9.76768	3.02251	0.49833	0.10446	1.00008	1.00004	0	0
1183	511665	3.47472e+06	19ALTOUT	POSTDUSK	2016-07-16 01:46:00	19ALTOUTPOSTDUSK	0.723935	0.623736	0.570813	-0.241818	1.12004	-0.865555	0.00743125	0.00868817	-18.9386	8.63151	8.26353	0.46121	0.616416	1.00007	1.00007	0	0
1184	511526	3.47472e+06	19ALTOUT	POSTDUSK	2016-07-16 01:49:00	19ALTOUTPOSTDUSK	0.560642	-0.467024	0.576387	0.78229	1.05162	1.24931	0.00628312	0.00479692	-18.9741	7.67956	13.8397	0.369031	0.243038	1.00005	1.00005	0	0
1185	511524	3.47471e+06	19ALTOUT	POSTDUSK	2016-07-16 01:49:00	19ALTOUTPOSTDUSK	0.72077	-0.0626473	0.46231	-0.892535	0.770283	-0.829887	0.00646569	0.0048151	-18.9623	8.41047	1.70314	0.371382	0.259049	1.00006	1.00003	0	0
1221	511463	3.4747e+06	19ALTOUT	POSTDAWN	2016-07-15 10:29:00	19ALTOUTPOSTDAWN	0.580652	-0.0744027	0.542736	0.719436	1.07656	0.793839	0.00677367	0.00461872	-18.9163	9.34618	2.19358	0.4152	0.327047	1.00006	1.00003	0	0
1222	511646	3.47471e+06	19ALTOUT	POSTDAWN	2016-07-15 10:33:00	19ALTOUTPOSTDAWN	0.626554	-0.382605	0.609492	0.580606	1.38674	0.963211	0.00779866	0.00535432	-18.9109	9.40649	4.52191	0.46251	0.306395	1.00008	1.00004	0	0
1223	511645	3.4747e+06	19ALTOUT	POSTDAWN	2016-07-15 10:33:00	19ALTOUTPOSTDAWN	0.522111	0.247811	0.708873	-0.617553	1.3464	-0.865364	0.00802632	0.00915272	-18.9014	9.25043	7.15691	0.463254	0.666317	1.00008	1.00011	0	0
1224	511413	3.4747e+06	19ALTOUT	POSTDAWN	2016-07-15 10:54:00	19ALTOUTPOSTDAWN	0.592196	-0.486783	0.613401	-0.253895	1.08652	0.232887	0.00736745	0.00321371	-18.9138	9.07027	2.23943	0.450045	0.153695	1.00007	1.00002	0	0
1225	511570	3.4747e+06	19ALTOUT	POSTDAWN	2016-07-15 10:59:00	19ALTOUTPOSTDAWN	0.567217	-2.4504	0.626602	1.46271	0.926113	3.91312	0.00725307	0.00631331	-18.907	10.4453	6.5228	0.419161	0.235594	1.00007	1.00009	0	0
1226	511360	3.47469e+06	19ALTOUT	POSTDAWN	2016-07-15 11:20:00	19ALTOUTPOSTDAWN	0.602843	0.196804	0.502977	-0.276791	1.10831	-0.473595	0.00788878	0.0052176	-18.7747	9.30512	1.3157	0.498183	0.350842	1.00007	1.00003	0	0
1227	511360	3.4747e+06	19ALTOUT	POSTDAWN	2016-07-15 11:21:00	19ALTOUTPOSTDAWN	0.67834	-0.00705262	0.546552	0.544934	1.09506	0.551987	0.00980497	0.00659399	-18.7649	11.7849	7.55665	0.614035	0.390319	1.00011	1.00004	0	0
1228	511519	3.4747e+06	19ALTOUT	POSTDAWN	2016-07-15 11:25:00	19ALTOUTPOSTDAWN	0.694968	-0.851719	0.464164	0.287541	0.935984	1.13926	0.00664228	0.00563916	-18.9416	9.40082	6.63542	0.386594	0.297103	1.00006	1.00004	0	0
1229	511520	3.47469e+06	19ALTOUT	POSTDAWN	2016-07-15 11:25:00	19ALTOUTPOSTDAWN	0.795651	0.852848	0.452637	-1.70529	0.830269	-2.55814	0.0067955	0.00711558	-18.9361	10.4286	9.77347	0.390512	0.396498	1.00006	1.00006	0	0
1230	511666	3.4747e+06	19ALTOUT	DAY	2016-07-15 15:41:00	19ALTOUTDAY	0.627251	-0.163776	0.705759	-0.296146	1.37157	-0.13237	0.0082807	0.00670687	-18.8988	9.76768	2.02536	0.508357	0.370567	1.00008	1.00005	0	0
1231	511473	3.4747e+06	19ALTOUT	DAY	2016-07-15 15:44:00	19ALTOUTDAY	0.578219	-1.83153	0.573367	1.02777	1.088	2.85931	0.00667919	0.00551309	-18.8972	9.72073	7.17038	0.412381	0.20638	1.00006	1.00005	0	0
1232	511612	3.4747e+06	19ALTOUT	DAY	2016-07-15 16:11:00	19ALTOUTDAY	0.53503	-0.27527	0.587359	-0.837747	1.3833	-0.562477	0.00757588	0.00738403	-18.9151	9.05663	6.95387	0.446966	0.408995	1.00007	1.00005	0	0
1233	511422	3.47471e+06	19ALTOUT	DAY	2016-07-15 16:14:00	19ALTOUTDAY	0.575702	0.791811	0.581679	0.0147572	1.03149	-0.777054	0.00794424	0.00560585	-18.9573	9.69144	9.37065	0.469206	0.341683	1.00008	1.00004	0	0
1234	511422	3.4747e+06	19ALTOUT	DAY	2016-07-15 16:14:00	19ALTOUTDAY	0.592196	0.269888	0.593063	0.188254	1.0396	-0.0816345	0.00733661	0.00423359	-18.9405	9.39582	8.11164	0.445774	0.167064	1.00007	1.00002	0	0
1235	511561	3.4747e+06	19ALTOUT	DAY	2016-07-15 16:39:00	19ALTOUTDAY	0.652866	-0.0599083	0.551131	1.3851	0.801134	1.44501	0.00730226	0.0093323	-18.9121	10.5981	5.55009	0.429962	0.627707	1.00007	1.00009	0	0
1236	511373	3.4747e+06	19ALTOUT	DAY	2016-07-15 16:43:00	19ALTOUTDAY	0.737642	0.801679	0.568378	-0.547198	1.16043	-1.34888	0.00870604	0.00400367	-18.7935	9.30512	1.87519	0.557329	0.136449	1.00009	1.00002	0	0
1237	511667	3.4747e+06	19ALTOUT	PREDUSK	2016-07-15 23:18:00	19ALTOUTPREDUSK	0.627251	0.0244597	0.705759	-0.418427	1.37157	-0.442886	0.0082807	0.00622841	-18.8915	9.76768	3.66462	0.508357	0.425271	1.00008	1.00003	0	0
1238	511517	3.47471e+06	19ALTOUT	PREDUSK	2016-07-15 23:23:00	19ALTOUTPREDUSK	0.699261	0.711257	0.464164	0.165756	0.959158	-0.545502	0.00657145	0.00464485	-18.9532	8.57577	2.96426	0.373856	0.293552	1.00006	1.00003	0	0
1239	511514	3.4747e+06	19ALTOUT	PREDUSK	2016-07-15 23:23:00	19ALTOUTPREDUSK	0.773962	-0.7498	0.448224	0.301531	0.814247	1.05133	0.00692462	0.00400479	-18.9266	10.5088	2.92497	0.393843	0.220443	1.00006	1.00002	0	0
1240	511612	3.4747e+06	19ALTOUT	PREDUSK	2016-07-15 23:47:00	19ALTOUTPREDUSK	0.53503	-0.27527	0.587359	-0.837747	1.3833	-0.562477	0.00757588	0.00738403	-18.9151	9.05663	6.95387	0.446966	0.408995	1.00007	1.00005	0	0
1241	511451	3.4747e+06	19ALTOUT	PREDUSK	2016-07-15 23:50:00	19ALTOUTPREDUSK	0.585625	-2.43663	0.559771	0.517278	1.11694	2.95391	0.00716712	0.00775846	-18.9649	9.19721	4.82187	0.429376	0.426942	1.00007	1.0001	0	0
1242	511453	3.4747e+06	19ALTOUT	PREDUSK	2016-07-15 23:50:00	19ALTOUTPREDUSK	0.730498	0.445301	0.528608	0.387699	1.01714	-0.0576019	0.00687781	0.0160596	-18.9392	9.94923	21.7526	0.4152	1.05951	1.00006	1.00022	0	0
1243	511565	3.47469e+06	19ALTOUT	PREDUSK	2016-07-16 00:10:00	19ALTOUTPREDUSK	0.691964	1.78292	0.553721	-0.583909	0.804996	-2.36683	0.00760694	0.00607294	-18.9116	10.6056	7.5315	0.444467	0.304807	1.00008	1.00007	0	0
1244	511563	3.4747e+06	19ALTOUT	PREDUSK	2016-07-16 00:10:00	19ALTOUTPREDUSK	0.625234	1.43186	0.551131	-0.0453852	0.795317	-1.47724	0.00709272	0.00491557	-18.935	10.1071	5.47133	0.399871	0.163171	1.00007	1.00003	0	0
1245	511371	3.4747e+06	19ALTOUT	PREDUSK	2016-07-16 00:13:00	19ALTOUTPREDUSK	0.756282	-0.212314	0.527086	0.246022	1.09229	0.458336	0.00810782	0.00397167	-18.7894	8.87839	2.27172	0.518994	0.0827735	1.00008	1.00003	0	0
1246	511567	3.4747e+06	19ALTOUT	POSTDUSK	2016-07-16 00:58:00	19ALTOUTPOSTDUSK	0.567217	0.57331	0.582282	-0.902978	0.856924	-1.47629	0.00721435	0.00979189	-18.9246	10.6102	0.63321	0.407168	0.682566	1.00007	1.00008	0	0
1247	511416	3.4747e+06	19ALTOUT	POSTDUSK	2016-07-16 01:02:00	19ALTOUTPOSTDUSK	0.569898	-1.00778	0.607524	1.41073	1.0633	2.41852	0.00757594	0.00465765	-18.9162	9.08258	3.36646	0.451854	0.257218	1.00007	1.00004	0	0
1248	511610	3.4747e+06	19ALTOUT	POSTDUSK	2016-07-16 01:23:00	19ALTOUTPOSTDUSK	0.542096	-2.64171	0.586751	0.81135	1.31869	3.45306	0.00779978	0.00916115	-18.8897	9.23475	8.42934	0.446966	0.459438	1.00008	1.00013	0	0
1249	511470	3.4747e+06	19ALTOUT	POSTDUSK	2016-07-16 01:27:00	19ALTOUTPOSTDUSK	0.578219	-0.0809589	0.557574	0.259884	1.05252	0.340843	0.00673251	0.00680299	-18.903	9.50782	5.86092	0.412381	0.463442	1.00006	1.00004	0	0
1250	511665	3.4747e+06	19ALTOUT	POSTDUSK	2016-07-16 01:46:00	19ALTOUTPOSTDUSK	0.627251	-0.106035	0.705759	-1.09366	1.37157	-0.987625	0.0082807	0.00644597	-18.8997	9.76768	6.47911	0.508357	0.379778	1.00008	1.00005	0	0
1251	511524	3.4747e+06	19ALTOUT	POSTDUSK	2016-07-16 01:50:00	19ALTOUTPOSTDUSK	0.72077	0.642608	0.453548	-0.306297	0.850391	-0.948906	0.00670751	0.00239976	-18.9362	10.1352	2.96243	0.375017	0.138189	1.00006	1.00001	0	0
1285	511464	3.47468e+06	19ALTOUT	POSTDAWN	2016-07-15 10:29:00	19ALTOUTPOSTDAWN	0.838348	-1.19866	0.583622	0.185311	0.988102	1.38397	0.00718347	0.00537664	-18.902	11.3555	11.6048	0.428486	0.30004	1.00007	1.00004	0	0
1286	511463	3.47469e+06	19ALTOUT	POSTDAWN	2016-07-15 10:29:00	19ALTOUTPOSTDAWN	0.747383	0.287528	0.528608	-0.446992	0.929546	-0.73452	0.00701902	0.002946	-18.908	10.6398	10.4061	0.425042	0.174645	1.00006	1.00002	0	0
1287	511642	3.47469e+06	19ALTOUT	POSTDAWN	2016-07-15 10:33:00	19ALTOUTPOSTDAWN	0.490965	1.78556	0.686531	-0.795081	1.38946	-2.58064	0.00777353	0.00540938	-18.9252	8.87235	29.2722	0.461794	0.303512	1.00008	1.00006	0	0
1288	511640	3.47468e+06	19ALTOUT	POSTDAWN	2016-07-15 10:33:00	19ALTOUTPOSTDAWN	0.565011	1.5518	0.709714	-0.94797	1.39632	-2.49977	0.00822882	0.00453248	-18.8782	10.0853	7.98752	0.484365	0.220352	1.00008	1.00004	0	0
1289	511413	3.47468e+06	19ALTOUT	POSTDAWN	2016-07-15 10:54:00	19ALTOUTPOSTDAWN	0.578698	1.30981	0.728749	-1.4734	1.33462	-2.7832	0.00753748	0.00602225	-18.8693	8.05417	5.10411	0.449832	0.401947	1.00007	1.00005	0	0
1290	511414	3.47469e+06	19ALTOUT	POSTDAWN	2016-07-15 10:54:00	19ALTOUTPOSTDAWN	0.569898	0.626966	0.617258	-1.00916	1.13397	-1.63612	0.00717557	0.00903004	-18.8938	8.66835	4.66494	0.445323	0.593184	1.00007	1.0001	0	0
1291	511571	3.47469e+06	19ALTOUT	POSTDAWN	2016-07-15 11:00:00	19ALTOUTPOSTDAWN	0.60692	-0.821587	0.626891	-0.659081	0.926113	0.162506	0.0076606	0.00467069	-18.8713	10.1352	10.8381	0.460561	0.26155	1.00008	1.00003	0	0
1292	511571	3.47468e+06	19ALTOUT	POSTDAWN	2016-07-15 11:00:00	19ALTOUTPOSTDAWN	0.599742	0.451359	0.656886	-0.701633	1.0169	-1.15299	0.00763164	0.00532804	-18.8919	11.2115	2.99714	0.447493	0.358584	1.00008	1.00003	0	0
1293	511359	3.47468e+06	19ALTOUT	POSTDAWN	2016-07-15 11:20:00	19ALTOUTPOSTDAWN	0.590866	-0.706294	0.576744	0.348088	1.232	1.05438	0.00729138	0.00903303	-18.7661	8.17996	10.4593	0.430541	0.631219	1.00007	1.00009	0	0
1294	511518	3.47468e+06	19ALTOUT	POSTDAWN	2016-07-15 11:25:00	19ALTOUTPOSTDAWN	0.831637	-1.07965	0.491661	0.590616	0.964928	1.67027	0.00753381	0.00564236	-18.9172	10.5466	7.99515	0.440284	0.389176	1.00008	1.00004	0	0
1295	511666	3.47468e+06	19ALTOUT	DAY	2016-07-15 15:41:00	19ALTOUTDAY	0.60535	-0.454594	0.71611	0.716136	1.43261	1.17073	0.00802008	0.00245675	-18.8945	9.20535	1.90949	0.487685	0.100625	1.00008	1.00001	0	0
1296	511664	3.47469e+06	19ALTOUT	DAY	2016-07-15 15:41:00	19ALTOUTDAY	0.533557	0.832486	0.714099	0.204396	1.39298	-0.62809	0.00787445	0.00804532	-18.8735	8.92749	8.67994	0.481687	0.369627	1.00008	1.00009	0	0
1297	511473	3.47469e+06	19ALTOUT	DAY	2016-07-15 15:44:00	19ALTOUTDAY	0.716804	-0.773118	0.516699	-0.634263	0.82655	0.138855	0.0066122	0.0046245	-18.9017	10.0709	0.553528	0.399539	0.258287	1.00006	1.00003	0	0
1298	511472	3.47468e+06	19ALTOUT	DAY	2016-07-15 15:45:00	19ALTOUTDAY	0.747972	-0.0745116	0.597009	0.612897	0.984955	0.687408	0.00715607	0.00414776	-18.9007	11.5713	6.38923	0.422924	0.16605	1.00007	1.00003	0	0
1299	511611	3.47468e+06	19ALTOUT	DAY	2016-07-15 16:10:00	19ALTOUTDAY	0.464105	0.659187	0.663315	-0.662415	1.39589	-1.3216	0.0077586	0.00554044	-18.889	9.78587	1.80887	0.455862	0.280781	1.00008	1.00005	0	0
1300	511611	3.47469e+06	19ALTOUT	DAY	2016-07-15 16:10:00	19ALTOUTDAY	0.547203	-0.315158	0.595623	0.0520068	1.23324	0.367165	0.00752013	0.0072525	-18.882	9.32317	5.99852	0.44083	0.430135	1.00007	1.00005	0	0
1301	511422	3.47469e+06	19ALTOUT	DAY	2016-07-15 16:14:00	19ALTOUTDAY	0.579488	-0.207393	0.587342	1.57789	1.07002	1.78528	0.00704918	0.00483993	-18.9031	8.72258	2.84973	0.429116	0.19418	1.00006	1.00004	0	0
1302	511420	3.47468e+06	19ALTOUT	DAY	2016-07-15 16:14:00	19ALTOUTDAY	0.590214	0.167969	0.732931	-0.837395	1.4915	-1.00536	0.00767601	0.00971525	-18.8866	9.06119	5.16557	0.450461	0.663628	1.00008	1.00008	0	0
1303	511561	3.47468e+06	19ALTOUT	DAY	2016-07-15 16:39:00	19ALTOUTDAY	0.786298	0.973896	0.617714	-0.240894	0.907326	-1.21479	0.00780493	0.0090347	-18.8936	11.0927	10.6367	0.459505	0.404669	1.00008	1.00009	0	0
1304	511560	3.47469e+06	19ALTOUT	DAY	2016-07-15 16:39:00	19ALTOUTDAY	0.736914	2.43415	0.60715	-0.0576138	0.832653	-2.49176	0.00770828	0.00828673	-18.8841	10.4399	17.0837	0.456105	0.298413	1.00008	1.00011	0	0
1305	511372	3.47469e+06	19ALTOUT	DAY	2016-07-15 16:43:00	19ALTOUTDAY	0.595427	1.00439	0.524113	-0.250076	1.14779	-1.25446	0.00729138	0.0055538	-18.7924	7.97355	3.4545	0.433433	0.229073	1.00007	1.00004	0	0
1306	511372	3.47468e+06	19ALTOUT	DAY	2016-07-15 16:43:00	19ALTOUTDAY	0.574207	-0.832973	0.568906	-0.603519	1.27859	0.229454	0.00726213	0.00587838	-18.7865	8.02208	4.39336	0.431702	0.372279	1.00007	1.00004	0	0
1307	511509	3.47469e+06	19ALTOUT	DAY	2016-07-15 17:07:00	19ALTOUTDAY	0.772168	-1.15748	0.483504	1.15575	0.924349	2.31323	0.0074273	0.0183486	-18.9155	10.525	7.12331	0.436587	1.30747	1.00007	1.00031	0	0
1308	511665	3.47468e+06	19ALTOUT	PREDUSK	2016-07-15 23:18:00	19ALTOUTPREDUSK	0.60535	0.584116	0.71611	-1.16435	1.43261	-1.74847	0.00802008	0.0055954	-18.9006	9.20535	19.3198	0.487685	0.257078	1.00008	1.00004	0	0
1309	511665	3.47469e+06	19ALTOUT	PREDUSK	2016-07-15 23:18:00	19ALTOUTPREDUSK	0.595931	-1.82553	0.693557	3.6867	1.36495	5.51224	0.00787445	0.00691834	-18.8557	8.80239	13.976	0.481687	0.175288	1.00008	1.00014	0	0
1310	511512	3.47469e+06	19ALTOUT	PREDUSK	2016-07-15 23:23:00	19ALTOUTPREDUSK	0.801895	1.0495	0.487294	-3.97217	0.935984	-5.02167	0.00737179	0.00967871	-18.9488	10.5088	8.75492	0.43597	0.197457	1.00007	1.00022	0	0
1311	511509	3.47468e+06	19ALTOUT	PREDUSK	2016-07-15 23:23:00	19ALTOUTPREDUSK	0.772188	-1.78552	0.554483	1.30114	1.15972	3.08666	0.00804263	0.00915962	-18.8875	12.4286	12.4067	0.46162	0.643188	1.00008	1.0001	0	0
1312	511612	3.47468e+06	19ALTOUT	PREDUSK	2016-07-15 23:47:00	19ALTOUTPREDUSK	0.464105	-1.1497	0.663315	1.08361	1.39589	2.23331	0.0077586	0.00581737	-18.8779	9.78587	0.960194	0.455862	0.282481	1.00008	1.00005	0	0
1313	511612	3.47469e+06	19ALTOUT	PREDUSK	2016-07-15 23:47:00	19ALTOUTPREDUSK	0.542096	0.804525	0.630604	0.29698	1.26462	-0.507545	0.0077586	0.00409631	-18.8895	9.36996	10.8446	0.457412	0.0502189	1.00007	1.00003	0	0
1314	511453	3.47469e+06	19ALTOUT	PREDUSK	2016-07-15 23:50:00	19ALTOUTPREDUSK	0.846819	-1.35083	0.587699	1.28779	1.03135	2.63863	0.0070526	0.00449106	-18.9072	10.5638	5.32736	0.425042	0.246462	1.00007	1.00004	0	0
1315	511564	3.47468e+06	19ALTOUT	PREDUSK	2016-07-16 00:10:00	19ALTOUTPREDUSK	0.664168	-0.298016	0.626891	-0.611203	0.907326	-0.313187	0.00770828	0.00430788	-18.9082	10.2109	4.31749	0.453677	0.263144	1.00008	1.00003	0	0
1316	511371	3.47469e+06	19ALTOUT	PREDUSK	2016-07-16 00:13:00	19ALTOUTPREDUSK	0.595427	1.17507	0.524113	-1.47557	1.14779	-2.65064	0.00729138	0.00467221	-18.8002	7.97355	4.65377	0.433433	0.204759	1.00007	1.00004	0	0
1317	511373	3.47468e+06	19ALTOUT	PREDUSK	2016-07-16 00:13:00	19ALTOUTPREDUSK	0.574207	-0.0230135	0.568906	0.494069	1.27859	0.517082	0.00726213	0.00636968	-18.7877	8.02208	2.92002	0.431702	0.310991	1.00007	1.00006	0	0
1318	511367	3.47468e+06	19ALTOUT	POSTDUSK	2016-07-16 00:37:00	19ALTOUTPOSTDUSK	0.590866	-0.148002	0.527086	0.0965198	1.12343	0.244522	0.00721241	0.00453694	-18.7994	8.04914	7.07385	0.427034	0.285162	1.00007	1.00003	0	0
1319	511566	3.47468e+06	19ALTOUT	POSTDUSK	2016-07-16 00:58:00	19ALTOUTPOSTDUSK	0.647244	-2.13084	0.655073	1.91064	0.911999	4.04148	0.00763068	0.00370772	-18.893	10.3202	9.2247	0.440938	0.0152206	1.00008	1.00006	0	0
1320	511566	3.47469e+06	19ALTOUT	POSTDUSK	2016-07-16 00:58:00	19ALTOUTPOSTDUSK	0.603702	-0.0418267	0.617714	0.378362	0.891542	0.420189	0.00743439	0.00876014	-18.8828	10.0503	3.39622	0.447493	0.602982	1.00007	1.00007	0	0
1321	511416	3.47469e+06	19ALTOUT	POSTDUSK	2016-07-16 01:02:00	19ALTOUTPOSTDUSK	0.561027	-0.395356	0.634965	0.0978844	1.09229	0.49324	0.00717557	0.00508428	-18.8901	8.02923	6.27461	0.445323	0.20264	1.00007	1.00004	0	0
1322	511417	3.47468e+06	19ALTOUT	POSTDUSK	2016-07-16 01:02:00	19ALTOUTPOSTDUSK	0.595102	-0.0448153	0.753559	0.337608	1.38097	0.382423	0.00733661	0.0088841	-18.873	8.40394	7.74475	0.445658	0.60919	1.00007	1.00006	0	0
1323	511610	3.47468e+06	19ALTOUT	POSTDUSK	2016-07-16 01:22:00	19ALTOUTPOSTDUSK	0.429478	-0.575954	0.679417	0.741261	1.42164	1.31721	0.0079043	0.00353504	-18.8884	9.87412	6.37531	0.453642	0.143106	1.00008	1.00002	0	0
1324	511611	3.47469e+06	19ALTOUT	POSTDUSK	2016-07-16 01:23:00	19ALTOUTPOSTDUSK	0.542096	0.514348	0.630604	0.204403	1.26462	-0.309944	0.0077586	0.0103688	-18.8823	9.36996	14.2048	0.457412	0.655843	1.00007	1.0001	0	0
1325	511470	3.47469e+06	19ALTOUT	POSTDUSK	2016-07-16 01:27:00	19ALTOUTPOSTDUSK	0.70536	1.479	0.541299	-0.922737	0.932837	-2.40173	0.00675818	0.00737922	-18.9019	10.3737	8.35664	0.410401	0.500357	1.00006	1.00007	0	0
1326	511470	3.47468e+06	19ALTOUT	POSTDUSK	2016-07-16 01:27:00	19ALTOUTPOSTDUSK	0.716804	-0.407099	0.56992	-0.000833475	1.01328	0.406265	0.00705105	0.00552966	-18.9039	11.0286	9.49794	0.419529	0.3837	1.00006	1.00003	0	0
1327	511665	3.47468e+06	19ALTOUT	POSTDUSK	2016-07-16 01:46:00	19ALTOUTPOSTDUSK	0.613719	1.74003	0.715974	-1.14941	1.38946	-2.88944	0.0082752	0.011915	-18.8923	9.79079	7.93097	0.516545	0.839848	1.00009	1.00015	0.550004	0
1328	511665	3.47469e+06	19ALTOUT	POSTDUSK	2016-07-16 01:46:00	19ALTOUTPOSTDUSK	0.595931	-1.82553	0.693557	3.6867	1.36495	5.51224	0.00787445	0.00691834	-18.8557	8.80239	13.976	0.481687	0.175288	1.00008	1.00014	0	0
1329	511522	3.47469e+06	19ALTOUT	POSTDUSK	2016-07-16 01:50:00	19ALTOUTPOSTDUSK	0.794294	-0.778775	0.452637	0.494571	0.850391	1.27335	0.00730615	0.0069402	-18.912	10.0787	4.46731	0.420477	0.462855	1.00007	1.00005	0	0
1330	511522	3.47468e+06	19ALTOUT	POSTDUSK	2016-07-16 01:50:00	19ALTOUTPOSTDUSK	0.789847	0.549856	0.479756	-0.0879614	0.964928	-0.637817	0.007542	0.00607378	-18.9169	10.6636	3.61057	0.438307	0.250766	1.00008	1.00004	0	0
1364	511687	3.47466e+06	19ALTOUT	POSTDAWN	2016-07-15 10:09:00	19ALTOUTPOSTDAWN	0.780448	0.110234	0.599577	-0.885974	1.29461	-0.996208	0.00747274	0.0036811	-18.807	10.5706	4.93207	0.44173	0.183088	1.00008	1.00002	0	0
1365	511463	3.47467e+06	19ALTOUT	POSTDAWN	2016-07-15 10:29:00	19ALTOUTPOSTDAWN	0.826866	-0.86545	0.607952	0.919065	1.30901	1.78452	0.00800616	0.0231168	-18.8406	14.707	6.91292	0.454509	1.53917	1.00008	1.0004	0	0
1366	511637	3.47467e+06	19ALTOUT	POSTDAWN	2016-07-15 10:33:00	19ALTOUTPOSTDAWN	0.595117	-2.04139	0.714344	0.59876	1.41788	2.64015	0.00821282	0.0133996	-18.8165	10.5363	11.5249	0.488917	0.866912	1.00008	1.00018	0	0
1367	511413	3.47466e+06	19ALTOUT	POSTDAWN	2016-07-15 10:54:00	19ALTOUTPOSTDAWN	0.650122	-0.332822	0.775474	-0.0953569	1.61691	0.237465	0.00801885	0.005651	-18.7931	9.21744	3.40459	0.470692	0.286028	1.00008	1.00004	0	0
1368	511413	3.47467e+06	19ALTOUT	POSTDAWN	2016-07-15 10:54:00	19ALTOUTPOSTDAWN	0.53241	2.58574	0.788156	-0.859501	1.61691	-3.44524	0.00801921	0.0171031	-18.8408	9.58334	23.1687	0.470692	1.13901	1.00008	1.00029	0	0
1369	511571	3.47467e+06	19ALTOUT	POSTDAWN	2016-07-15 11:00:00	19ALTOUTPOSTDAWN	0.62918	-2.77964	0.685971	-0.721607	1.333	2.05803	0.00817496	0.0211284	-18.8264	14.3477	18.2735	0.488954	1.37015	1.00009	1.00039	0	0
1370	511360	3.47467e+06	19ALTOUT	POSTDAWN	2016-07-15 11:20:00	19ALTOUTPOSTDAWN	0.561043	0.160609	0.576609	-0.821103	1.47367	-0.981712	0.00769044	0.00424984	-18.7433	9.10277	4.6933	0.460612	0.153976	1.00007	1.00002	0	0
1371	511360	3.47468e+06	19ALTOUT	POSTDAWN	2016-07-15 11:20:00	19ALTOUTPOSTDAWN	0.535552	-0.186916	0.576744	0.622181	1.37725	0.809097	0.00720366	0.00401101	-18.7793	8.5852	8.74402	0.438706	0.277389	1.00007	1.00002	0	0
1372	511519	3.47467e+06	19ALTOUT	POSTDAWN	2016-07-15 11:25:00	19ALTOUTPOSTDAWN	0.803935	0.196617	0.546939	1.03585	1.29557	0.839233	0.00818784	0.0112536	-18.8727	13.0047	2.91075	0.462786	0.719811	1.00009	1.00012	0	0
1373	511519	3.47466e+06	19ALTOUT	POSTDAWN	2016-07-15 11:25:00	19ALTOUTPOSTDAWN	0.849309	-1.70731	0.649487	0.874093	1.45731	2.58141	0.00834044	0.00618078	-18.8063	12.5171	8.7708	0.484828	0.342256	1.00009	1.00006	0	0
1374	511666	3.47466e+06	19ALTOUT	DAY	2016-07-15 15:41:00	19ALTOUTDAY	0.642957	-0.113351	0.714344	-1.19787	1.37281	-1.08452	0.00729916	0.00483026	-18.8137	9.89383	7.14972	0.439593	0.0789065	1.00008	1.00004	0	0
1375	511664	3.47467e+06	19ALTOUT	DAY	2016-07-15 15:41:00	19ALTOUTDAY	0.682978	-0.709258	0.717574	-1.44397	1.39136	-0.734711	0.00864248	0.0127742	-18.8377	11.9035	6.57338	0.53267	0.821551	1.00009	1.00014	0	0
1376	511471	3.47467e+06	19ALTOUT	DAY	2016-07-15 15:45:00	19ALTOUTDAY	0.809488	1.20771	0.602888	-1.26955	1.1888	-2.47726	0.00764355	0.0135235	-18.8722	15.6958	29.949	0.44602	0.839046	1.00007	1.0002	0	0
1377	511610	3.47466e+06	19ALTOUT	DAY	2016-07-15 16:10:00	19ALTOUTDAY	0.592812	0.969723	0.690857	-1.08258	1.42164	-2.05231	0.00728892	0.00525557	-18.8004	11.2307	5.95079	0.410661	0.28482	1.00007	1.00004	0	0
1378	511610	3.47467e+06	19ALTOUT	DAY	2016-07-15 16:10:00	19ALTOUTDAY	0.565801	-0.932142	0.69859	0.968531	1.42164	1.90067	0.00805652	0.015466	-18.8118	12.0843	30.086	0.457531	0.946188	1.00008	1.00024	0	0
1379	511421	3.47467e+06	19ALTOUT	DAY	2016-07-15 16:14:00	19ALTOUTDAY	0.66121	-3.20091	0.737573	1.00308	1.49679	4.20399	0.00803473	0.0216331	-18.812	10.5146	34.7638	0.47678	1.40819	1.00008	1.00044	0	0
1380	511561	3.47466e+06	19ALTOUT	DAY	2016-07-15 16:39:00	19ALTOUTDAY	0.722069	0.00456186	0.694744	-0.185029	1.37749	-0.18959	0.00779489	0.00467749	-18.7999	12.8425	5.48856	0.46458	0.198203	1.00008	1.00003	0	0
1381	511560	3.47467e+06	19ALTOUT	DAY	2016-07-15 16:39:00	19ALTOUTDAY	0.759534	-1.59555	0.633618	2.15353	1.26214	3.74908	0.00822353	0.0250272	-18.8178	14.1845	13.1249	0.477221	1.6558	1.00009	1.00057	0	0
1382	511372	3.47467e+06	19ALTOUT	DAY	2016-07-15 16:43:00	19ALTOUTDAY	0.538422	-0.0401182	0.561965	-0.651233	1.37725	-0.611115	0.00783719	0.00646845	-18.7882	8.80063	21.2558	0.466973	0.318715	1.00008	1.00005	0	0
1383	511509	3.47466e+06	19ALTOUT	DAY	2016-07-15 17:07:00	19ALTOUTDAY	0.812318	0.465734	0.618724	-0.746767	1.33991	-1.2125	0.00811939	0.00463586	-18.8276	13.0205	4.50336	0.473409	0.306855	1.00009	1.00003	0	0
1384	511509	3.47467e+06	19ALTOUT	DAY	2016-07-15 17:07:00	19ALTOUTDAY	0.743362	0.221578	0.572684	0.604955	1.29557	0.383377	0.00834044	0.00535994	-18.8923	12.8692	6.76748	0.481635	0.355275	1.00009	1.00003	0	0
1385	511663	3.47466e+06	19ALTOUT	PREDUSK	2016-07-15 23:18:00	19ALTOUTPREDUSK	0.692117	-0.446404	0.716053	-0.517738	1.39546	-0.0713348	0.00739581	0.00366475	-18.8063	10.6936	4.81484	0.440939	0.0553128	1.00008	1.00002	0	0
1386	511663	3.47467e+06	19ALTOUT	PREDUSK	2016-07-15 23:18:00	19ALTOUTPREDUSK	0.682978	-0.838492	0.717574	1.32196	1.39136	2.16045	0.00864248	0.0108872	-18.8288	11.9035	4.60182	0.53267	0.687017	1.00009	1.0001	0	0
1387	511508	3.47467e+06	19ALTOUT	PREDUSK	2016-07-15 23:23:00	19ALTOUTPREDUSK	0.76115	-0.658452	0.62311	-0.306737	1.33991	0.351715	0.00811939	0.00297186	-18.8264	13.8118	2.61244	0.474003	0.138388	1.00009	1.00002	0	0
1388	511613	3.47466e+06	19ALTOUT	PREDUSK	2016-07-15 23:47:00	19ALTOUTPREDUSK	0.591419	-0.154708	0.663315	0.158288	1.36676	0.312996	0.00740488	0.00539897	-18.8008	11.2027	2.67589	0.418863	0.323362	1.00007	1.00003	0	0
1389	511613	3.47467e+06	19ALTOUT	PREDUSK	2016-07-15 23:47:00	19ALTOUTPREDUSK	0.554153	1.17064	0.69859	-1.56641	1.42164	-2.73705	0.00777906	0.0224692	-18.86	11.8682	21.0445	0.455047	1.44615	1.00008	1.0004	0	0
1390	511451	3.47468e+06	19ALTOUT	PREDUSK	2016-07-15 23:50:00	19ALTOUTPREDUSK	0.753274	0.249878	0.611848	0.376716	1.24431	0.126839	0.00784381	0.00438377	-18.8835	11.3824	0.498356	0.454509	0.252002	1.00008	1.00002	0	0
1391	511452	3.47467e+06	19ALTOUT	PREDUSK	2016-07-15 23:50:00	19ALTOUTPREDUSK	0.75369	-0.0967931	0.652831	-0.51393	1.48792	-0.417137	0.00800616	0.00355128	-18.8068	12.9802	16.3422	0.46498	0.14123	1.00008	1.00002	0	0
1392	511564	3.47466e+06	19ALTOUT	PREDUSK	2016-07-16 00:10:00	19ALTOUTPREDUSK	0.754838	0.976595	0.690392	-0.517812	1.33905	-1.49441	0.00789981	0.00488517	-18.7949	12.4657	1.22967	0.46458	0.272704	1.00008	1.00003	0	0
1393	511564	3.47467e+06	19ALTOUT	PREDUSK	2016-07-16 00:10:00	19ALTOUTPREDUSK	0.668954	0.574246	0.655073	-1.45975	1.23634	-2.034	0.00817496	0.0083718	-18.873	13.9484	4.03293	0.480573	0.566051	1.00009	1.00007	0	0
1394	511373	3.47467e+06	19ALTOUT	PREDUSK	2016-07-16 00:13:00	19ALTOUTPREDUSK	0.561043	1.76065	0.582307	-0.586537	1.54433	-2.34718	0.00789007	0.0170762	-18.7784	8.90863	14.9117	0.469454	1.19665	1.00008	1.00026	0	0
1395	511517	3.47467e+06	19ALTOUT	PREDUSK	2016-07-16 00:33:00	19ALTOUTPREDUSK	0.884923	-0.530074	0.615206	0.410058	1.29776	0.940132	0.00847217	0.018533	-18.8435	13.1602	9.96384	0.481635	1.26099	1.0001	1.00026	0	0
1396	511368	3.47467e+06	19ALTOUT	POSTDUSK	2016-07-16 00:37:00	19ALTOUTPOSTDUSK	0.516501	0.220746	0.572913	0.596303	1.41029	0.375557	0.00783719	0.00430961	-18.7771	8.61393	3.2024	0.466973	0.213955	1.00007	1.00003	0	0
1397	511369	3.47466e+06	19ALTOUT	POSTDUSK	2016-07-16 00:37:00	19ALTOUTPOSTDUSK	0.575723	-0.0600562	0.54949	-0.710271	1.54433	-0.650215	0.00798706	0.00578462	-18.7417	8.86665	6.65392	0.475063	0.393567	1.00008	1.00005	0	0
1398	511565	3.47466e+06	19ALTOUT	POSTDUSK	2016-07-16 00:58:00	19ALTOUTPOSTDUSK	0.754838	-0.310834	0.690392	0.784747	1.33905	1.09558	0.00789981	0.00278247	-18.7866	12.4657	3.59081	0.46458	0.0698498	1.00008	1.00002	0	0
1399	511566	3.47467e+06	19ALTOUT	POSTDUSK	2016-07-16 00:58:00	19ALTOUTPOSTDUSK	0.62918	4.52696	0.691156	-1.57713	1.3299	-6.10409	0.00822353	0.0191284	-18.8698	14.3477	30.6813	0.491445	1.21226	1.00009	1.00046	0	0
1400	511416	3.47467e+06	19ALTOUT	POSTDUSK	2016-07-16 01:03:00	19ALTOUTPOSTDUSK	0.595102	-2.45784	0.750232	-1.4664	1.61691	0.99144	0.00812575	0.0136165	-18.8085	10.1218	20.8527	0.47678	0.758907	1.00008	1.00021	0	0
1401	511611	3.47466e+06	19ALTOUT	POSTDUSK	2016-07-16 01:22:00	19ALTOUTPOSTDUSK	0.591419	0.246467	0.663315	0.164642	1.36676	-0.0818253	0.00740488	0.00361668	-18.7961	11.2027	2.37819	0.418863	0.152535	1.00007	1.00002	0	0
1402	511610	3.47467e+06	19ALTOUT	POSTDUSK	2016-07-16 01:22:00	19ALTOUTPOSTDUSK	0.565801	-0.932142	0.69859	0.968531	1.42164	1.90067	0.00805652	0.015466	-18.8118	12.0843	30.086	0.457531	0.946188	1.00008	1.00024	0	0
1403	511469	3.47467e+06	19ALTOUT	POSTDUSK	2016-07-16 01:27:00	19ALTOUTPOSTDUSK	0.806927	0.141914	0.593029	-0.395387	1.22204	-0.5373	0.00771805	0.00836109	-18.8718	15.3079	10.9749	0.444622	0.552148	1.00007	1.00006	0	0
1404	511469	3.47466e+06	19ALTOUT	POSTDUSK	2016-07-16 01:27:00	19ALTOUTPOSTDUSK	0.75369	0.296591	0.605256	0.00285908	1.40834	-0.293732	0.00774733	0.00550753	-18.8068	14.707	10.2173	0.449737	0.371229	1.00008	1.00003	0	0
1405	511666	3.47466e+06	19ALTOUT	POSTDUSK	2016-07-16 01:46:00	19ALTOUTPOSTDUSK	0.642957	-0.976438	0.714344	-1.08592	1.37281	-0.109482	0.00729916	0.00701649	-18.8044	9.89383	9.10054	0.439593	0.295491	1.00008	1.00008	0	0
1406	511666	3.47467e+06	19ALTOUT	POSTDUSK	2016-07-16 01:46:00	19ALTOUTPOSTDUSK	0.692117	-1.57303	0.717574	0.471269	1.38187	2.0443	0.00857595	0.016996	-18.8307	11.3376	17.687	0.531211	1.09334	1.00009	1.00023	0	0
1407	511520	3.47467e+06	19ALTOUT	POSTDUSK	2016-07-16 01:50:00	19ALTOUTPOSTDUSK	0.803935	-0.341773	0.546939	2.2238	1.29557	2.56557	0.00818784	0.0105551	-18.8612	13.0047	2.78405	0.462786	0.652967	1.00009	1.00015	0	0
1408	511519	3.47466e+06	19ALTOUT	POSTDUSK	2016-07-16 01:50:00	19ALTOUTPOSTDUSK	0.849309	-1.70731	0.649487	0.874093	1.45731	2.58141	0.00834044	0.00618078	-18.8063	12.5171	8.7708	0.484828	0.342256	1.00009	1.00006	0	0
1444	511686	3.47465e+06	19ALTOUT	POSTDAWN	2016-07-15 10:09:00	19ALTOUTPOSTDAWN	0.715851	5.29843	0.746504	-0.371737	1.44277	-5.67017	0.00710405	0.0362047	-18.7962	9.53321	29.0674	0.416664	2.45114	1.00007	1.0012	0	0
1445	511464	3.47465e+06	19ALTOUT	POSTDAWN	2016-07-15 10:29:00	19ALTOUTPOSTDAWN	0.829632	-4.82151	0.576056	0.32833	1.41053	5.14984	0.00749005	0.0404688	-18.7353	10.0643	33.16	0.422924	2.77381	1.00008	1.00142	0	0
1446	511463	3.47466e+06	19ALTOUT	POSTDAWN	2016-07-15 10:29:00	19ALTOUTPOSTDAWN	0.732266	-0.0430898	0.64524	0.378434	1.52097	0.421524	0.00780872	0.00524294	-18.8146	11.8253	14.2544	0.444733	0.173959	1.00008	1.00005	0	0
1447	511635	3.47466e+06	19ALTOUT	POSTDAWN	2016-07-15 10:33:00	19ALTOUTPOSTDAWN	0.66145	0.3029	0.703539	-0.781427	1.28407	-1.08433	0.00709922	0.00624558	-18.8014	9.38514	6.99781	0.425531	0.254587	1.00007	1.00005	0	0
1448	511633	3.47465e+06	19ALTOUT	POSTDAWN	2016-07-15 10:33:00	19ALTOUTPOSTDAWN	0.649109	0.291676	0.709175	0.753827	1.30634	0.462151	0.00709364	0.008556	-18.713	9.04117	5.22726	0.418863	0.50715	1.00007	1.00009	0	0
1449	511412	3.47465e+06	19ALTOUT	POSTDAWN	2016-07-15 10:54:00	19ALTOUTPOSTDAWN	0.65496	7.48266	0.641328	-2.40599	1.3793	-9.88865	0.00773817	0.0402144	-18.7858	8.57753	42.4997	0.452785	2.64144	1.00008	1.0017	0	0
1450	511571	3.47466e+06	19ALTOUT	POSTDAWN	2016-07-15 11:00:00	19ALTOUTPOSTDAWN	0.746233	0.200622	0.707788	0.286262	1.3339	0.08564	0.00755633	0.00495785	-18.7948	11.2194	1.87716	0.444624	0.358679	1.00008	1.00003	0	0
1451	511571	3.47465e+06	19ALTOUT	POSTDAWN	2016-07-15 11:00:00	19ALTOUTPOSTDAWN	0.753042	-4.27832	0.667579	-1.60441	1.35784	2.67391	0.00732513	0.0288206	-18.7069	10.004	48.4664	0.428119	1.8784	1.00007	1.00083	0	0
1452	511362	3.47465e+06	19ALTOUT	POSTDAWN	2016-07-15 11:20:00	19ALTOUTPOSTDAWN	0.606482	-0.997875	0.639051	1.2671	1.57423	2.26498	0.00788142	0.00665285	-18.6669	8.76205	7.039	0.476745	0.413937	1.00008	1.00005	0	0
1453	511360	3.47466e+06	19ALTOUT	POSTDAWN	2016-07-15 11:20:00	19ALTOUTPOSTDAWN	0.597923	-0.689106	0.591634	0.788517	1.49279	1.47762	0.00797751	0.00721406	-18.7472	9.40202	4.70009	0.479315	0.431708	1.00008	1.00005	0	0
1454	511519	3.47465e+06	19ALTOUT	POSTDAWN	2016-07-15 11:25:00	19ALTOUTPOSTDAWN	0.737744	1.52324	0.659829	-0.197187	1.47734	-1.72043	0.00765746	0.00456527	-18.7898	10.3554	16.9537	0.457293	0.0543274	1.00008	1.00004	0	0
1455	511664	3.47465e+06	19ALTOUT	DAY	2016-07-15 15:41:00	19ALTOUTDAY	0.648455	-4.92474	0.723228	-1.21723	1.39685	3.7075	0.0071209	0.0274268	-18.724	9.58963	47.595	0.427382	1.57601	1.00007	1.00088	0	0
1456	511470	3.47466e+06	19ALTOUT	DAY	2016-07-15 15:45:00	19ALTOUTDAY	0.806887	-1.24878	0.59723	1.85905	1.31273	3.10783	0.00767176	0.00557179	-18.7973	12.9843	3.52366	0.439177	0.188149	1.00008	1.00006	0	0
1457	511470	3.47465e+06	19ALTOUT	DAY	2016-07-15 15:45:00	19ALTOUTDAY	0.830916	2.39567	0.568472	-0.565105	1.2732	-2.96078	0.0074787	0.0485975	-18.7659	10.1202	8.84461	0.425057	3.40203	1.00008	1.00183	0	0
1458	511610	3.47465e+06	19ALTOUT	DAY	2016-07-15 16:10:00	19ALTOUTDAY	0.71223	-10.2969	0.647835	0.777703	1.35918	11.0746	0.00720986	0.0412421	-18.6934	9.40947	52.6992	0.408137	2.44238	1.00007	1.00211	0	0
1459	511418	3.47466e+06	19ALTOUT	DAY	2016-07-15 16:14:00	19ALTOUTDAY	0.675248	0.548717	0.737573	-0.359181	1.48292	-0.907898	0.00801885	0.00834098	-18.822	9.35208	0.796207	0.46917	0.559558	1.00008	1.00007	0	0
1460	511419	3.47465e+06	19ALTOUT	DAY	2016-07-15 16:14:00	19ALTOUTDAY	0.725198	-0.244973	0.603575	0.104262	1.25799	0.349236	0.00765781	0.00562036	-18.6992	9.1789	54.0905	0.446828	0.401942	1.00008	1.00003	0	0
1461	511561	3.47465e+06	19ALTOUT	DAY	2016-07-15 16:39:00	19ALTOUTDAY	0.753042	-5.32934	0.659441	0.595079	1.31335	5.92442	0.00740411	0.033118	-18.7032	10.004	50.7634	0.440292	2.06266	1.00007	1.0011	0	0
1462	511372	3.47466e+06	19ALTOUT	DAY	2016-07-15 16:43:00	19ALTOUTDAY	0.597923	-1.00408	0.54949	0.565291	1.49279	1.56937	0.00811061	0.00555481	-18.7428	9.10277	5.62907	0.479315	0.256179	1.00008	1.00005	0	0
1463	511372	3.47465e+06	19ALTOUT	DAY	2016-07-15 16:43:00	19ALTOUTDAY	0.614996	-4.16254	0.54949	-0.137276	1.42331	4.02527	0.00808673	0.0312083	-18.6941	8.73993	32.8997	0.468703	2.08124	1.00008	1.00091	0	0
1464	511510	3.47464e+06	19ALTOUT	DAY	2016-07-15 17:06:00	19ALTOUTDAY	0.694072	-0.952463	0.663095	1.44279	1.44134	2.39525	0.00705594	0.00552075	-18.6872	9.29732	1.92695	0.43644	0.33177	1.00007	1.00005	0	0
1465	511509	3.47465e+06	19ALTOUT	DAY	2016-07-15 17:06:00	19ALTOUTDAY	0.743362	-0.0990147	0.623423	0.707603	1.44134	0.806618	0.00761452	0.0036897	-18.8072	10.633	5.36895	0.46162	0.1669	1.00008	1.00002	0	0
1466	511662	3.47465e+06	19ALTOUT	PREDUSK	2016-07-15 23:18:00	19ALTOUTPREDUSK	0.642957	4.66747	0.751884	0.512695	1.39546	-4.15478	0.00711218	0.0396055	-18.7888	9.45968	37.1105	0.428291	2.65529	1.00008	1.00141	0	0
1467	511506	3.47466e+06	19ALTOUT	PREDUSK	2016-07-15 23:23:00	19ALTOUTPREDUSK	0.743362	0.721907	0.623423	0.331091	1.45378	-0.390816	0.00770067	0.00491229	-18.8113	11.4393	4.15474	0.46162	0.130163	1.00008	1.00004	0	0
1468	511504	3.47465e+06	19ALTOUT	PREDUSK	2016-07-15 23:23:00	19ALTOUTPREDUSK	0.76115	-0.2682	0.649487	-0.777081	1.40872	-0.508881	0.00716433	0.00592097	-18.6958	9.69102	7.73068	0.437151	0.386003	1.00007	1.00005	0	0
1469	511613	3.47465e+06	19ALTOUT	PREDUSK	2016-07-15 23:47:00	19ALTOUTPREDUSK	0.644086	-8.01872	0.652675	-0.242075	1.40834	7.77664	0.007154	0.0424631	-18.7042	9.36894	50.9909	0.404692	2.61338	1.00007	1.00192	0	0
1470	511449	3.47466e+06	19ALTOUT	PREDUSK	2016-07-15 23:51:00	19ALTOUTPREDUSK	0.752727	0.533032	0.673972	-1.27857	1.55554	-1.8116	0.00802441	0.00770918	-18.8019	11.3755	2.10971	0.453458	0.422425	1.00008	1.00006	0	0
1471	511445	3.47465e+06	19ALTOUT	PREDUSK	2016-07-15 23:51:00	19ALTOUTPREDUSK	0.769449	-1.09658	0.652831	0.24772	1.49407	1.3443	0.00767718	0.00256106	-18.703	10.1203	38.1819	0.443781	0.010074	1.00008	1.00002	0	0
1472	511564	3.47465e+06	19ALTOUT	PREDUSK	2016-07-16 00:10:00	19ALTOUTPREDUSK	0.747537	0.179657	0.640255	-1.47955	1.27025	-1.6592	0.00740411	0.00557242	-18.7963	10.004	9.36058	0.434965	0.309302	1.00007	1.00004	0	0
1473	511376	3.47466e+06	19ALTOUT	PREDUSK	2016-07-16 00:13:00	19ALTOUTPREDUSK	0.600044	0.310384	0.55416	-1.03811	1.54452	-1.3485	0.00819164	0.0047453	-18.7678	9.10277	4.79633	0.483233	0.14342	1.00008	1.00003	0	0
1474	511376	3.47465e+06	19ALTOUT	PREDUSK	2016-07-16 00:13:00	19ALTOUTPREDUSK	0.526781	-0.883528	0.57443	-0.510451	1.54099	0.373077	0.00800325	0.0133263	-18.6828	8.60748	50.8028	0.463193	0.786192	1.00008	1.00016	0	0
1475	511516	3.47465e+06	19ALTOUT	PREDUSK	2016-07-16 00:33:00	19ALTOUTPREDUSK	0.726289	0.75245	0.636058	-0.299644	1.37701	-1.05209	0.00735537	0.00446175	-18.6883	9.73502	5.68851	0.453346	0.0550128	1.00007	1.00004	0	0
1476	511518	3.47466e+06	19ALTOUT	PREDUSK	2016-07-16 00:33:00	19ALTOUTPREDUSK	0.805059	-0.496747	0.645329	-0.0536702	1.45149	0.443077	0.00830442	0.00690355	-18.8017	12.1312	2.48434	0.490237	0.428753	1.00009	1.00004	0	0
1477	511370	3.47465e+06	19ALTOUT	POSTDUSK	2016-07-16 00:37:00	19ALTOUTPOSTDUSK	0.589207	-0.947284	0.543644	1.47677	1.4163	2.42405	0.0081242	0.00919237	-18.7397	8.91735	5.17356	0.48032	0.581617	1.00008	1.0001	0	0
1478	511370	3.47464e+06	19ALTOUT	POSTDUSK	2016-07-16 00:38:00	19ALTOUTPOSTDUSK	0.637345	2.28222	0.54706	-2.04231	1.34077	-4.32453	0.0078235	0.00955913	-18.705	8.60748	6.51293	0.468703	0.529359	1.00008	1.00014	0	0
1479	511566	3.47465e+06	19ALTOUT	POSTDUSK	2016-07-16 00:58:00	19ALTOUTPOSTDUSK	0.781169	3.47324	0.659441	0.515129	1.27745	-2.95811	0.00738366	0.0153357	-18.7968	9.81008	52.3325	0.432897	0.830103	1.00007	1.00031	0	0
1480	511417	3.47466e+06	19ALTOUT	POSTDUSK	2016-07-16 01:03:00	19ALTOUTPOSTDUSK	0.675248	-0.63815	0.737573	-0.410603	1.48292	0.227547	0.00801885	0.00756554	-18.8075	9.35208	3.09793	0.46917	0.510525	1.00008	1.00005	0	0
1481	511417	3.47465e+06	19ALTOUT	POSTDUSK	2016-07-16 01:03:00	19ALTOUTPOSTDUSK	0.67893	-8.24812	0.640303	-1.26188	1.36046	6.98624	0.00770907	0.04111	-18.7095	8.73163	52.9093	0.451863	2.50405	1.00008	1.00184	0	0
1482	511610	3.47465e+06	19ALTOUT	POSTDUSK	2016-07-16 01:22:00	19ALTOUTPOSTDUSK	0.71223	0.0722785	0.647835	0.214757	1.35918	0.142479	0.00720986	0.00389672	-18.7009	9.40947	49.4543	0.408137	0.274929	1.00007	1.00002	0	0
1483	511469	3.47465e+06	19ALTOUT	POSTDUSK	2016-07-16 01:27:00	19ALTOUTPOSTDUSK	0.812318	4.55408	0.578187	0.653743	1.32136	-3.90034	0.00749005	0.0259312	-18.8133	10.8591	58.0239	0.425057	1.51436	1.00008	1.00076	0	0
1484	511666	3.47465e+06	19ALTOUT	POSTDUSK	2016-07-16 01:46:00	19ALTOUTPOSTDUSK	0.627355	3.7586	0.751884	-2.84788	1.39685	-6.60648	0.00710405	0.034746	-18.7895	9.4666	16.9962	0.425903	2.35635	1.00008	1.00104	0	0
1485	511518	3.47465e+06	19ALTOUT	POSTDUSK	2016-07-16 01:50:00	19ALTOUTPOSTDUSK	0.737744	-1.26787	0.659829	-0.0191251	1.47734	1.24874	0.00765746	0.0034607	-18.784	10.3554	10.4321	0.457293	0.134522	1.00008	1.00002	0	0
1486	510584	3.47463e+06	41OUT	PREDAWN	2016-07-08 08:48:00	41OUTPREDAWN	0.688683	0.429172	0.807083	-1.19493	1.50461	-1.62411	0.00798357	0.00649323	-16.4667	8.07725	2.78748	0.479476	0.432918	1.00009	1.00005	0	0
1487	510415	3.47463e+06	41OUT	PREDAWN	2016-07-08 08:54:00	41OUTPREDAWN	0.722814	-1.04526	0.731837	0.0371595	1.27473	1.08242	0.00876502	0.00543959	-16.8476	9.39652	4.97721	0.544147	0.236164	1.0001	1.00004	0	0
1488	510528	3.47463e+06	41OUT	PREDAWN	2016-07-08 09:21:00	41OUTPREDAWN	0.704771	0.891551	0.642335	-2.24012	1.15585	-3.13168	0.00875645	0.00595493	-16.5828	9.27712	5.67449	0.515041	0.173904	1.0001	1.00008	0	0
1489	510337	3.47463e+06	41OUT	PREDAWN	2016-07-08 09:28:00	41OUTPREDAWN	0.65524	0.659643	0.544596	-1.69288	1.07656	-2.35252	0.00811024	0.00687877	-17.0037	8.65401	5.89932	0.494957	0.299883	1.00008	1.00007	0	0
1490	510472	3.47463e+06	41OUT	PREDAWN	2016-07-08 09:55:00	41OUTPREDAWN	0.659079	0.482637	0.666299	-1.32973	1.10698	-1.81236	0.00866845	0.0107561	-16.7115	10.1138	12.2616	0.536302	0.718643	1.00009	1.0001	0	0
1491	510293	3.47463e+06	41OUT	PREDAWN	2016-07-08 10:01:00	41OUTPREDAWN	0.646559	0.73674	0.751117	-2.08194	1.45001	-2.81868	0.00840985	0.00686861	-17.0787	8.57933	5.61309	0.5189	0.40883	1.00009	1.00008	0	0
1492	510429	3.47464e+06	41OUT	PREDAWN	2016-07-08 10:28:00	41OUTPREDAWN	0.693969	-2.07472	0.798145	1.97191	1.33848	4.04663	0.00884755	0.00968634	-16.8335	10.2444	5.39783	0.556573	0.670207	1.0001	1.00014	0	0
1493	510571	3.47463e+06	41OUT	POSTDAWN	2016-07-08 10:35:00	41OUTPOSTDAWN	0.783248	1.40339	0.74872	-1.19175	1.50461	-2.59514	0.00811491	0.00665734	-16.4856	8.07164	3.04171	0.479476	0.337659	1.00009	1.00006	0	0
1494	510373	3.47463e+06	41OUT	POSTDAWN	2016-07-08 11:01:00	41OUTPOSTDAWN	0.743162	-0.149224	0.622304	0.89791	1.32084	1.04713	0.00882972	0.00532347	-16.9442	8.7633	3.31036	0.54767	0.27936	1.00009	1.00003	0	0
1495	510495	3.47463e+06	41OUT	POSTDAWN	2016-07-08 11:06:00	41OUTPOSTDAWN	0.766815	1.03123	0.738525	0.307396	1.20602	-0.723839	0.00876647	0.00836717	-16.6773	9.88085	7.76819	0.533378	0.479898	1.00009	1.00009	0	0
1496	510322	3.47463e+06	41OUT	POSTDAWN	2016-07-08 11:29:00	41OUTPOSTDAWN	0.56781	-0.782888	0.785321	0.395854	1.63794	1.17874	0.00824245	0.00820364	-17.029	8.56256	2.4273	0.514652	0.471168	1.00009	1.00006	0	0
1497	510441	3.47464e+06	41OUT	POSTDAWN	2016-07-08 11:34:00	41OUTPOSTDAWN	0.700501	0.0102083	0.944216	0.183968	1.42689	0.173759	0.00916283	0.0057744	-16.7979	10.487	3.37791	0.590489	0.356064	1.00011	1.00003	0	0
1498	510267	3.47463e+06	41OUT	DAY	2016-07-08 16:11:00	41OUTDAY	0.603267	-0.287954	0.650464	-0.0554481	1.30401	0.232506	0.00798436	0.00781286	-17.1089	8.36218	3.97947	0.484939	0.531882	1.00008	1.00006	0	0
1499	510477	3.47463e+06	41OUT	DAY	2016-07-08 16:14:00	41OUTDAY	0.677844	1.38669	0.666299	-0.154826	1.16496	-1.54152	0.00866222	0.00659635	-16.6996	10.1868	4.85998	0.530287	0.336617	1.00009	1.00008	0	0
1500	510325	3.47464e+06	41OUT	DAY	2016-07-08 16:40:00	41OUTDAY	0.56781	-0.100066	0.785321	1.89407	1.57113	1.99413	0.00835693	0.0048069	-17.029	8.72531	4.27478	0.51387	0.178596	1.00009	1.00004	0	0
1501	510545	3.47463e+06	41OUT	DAY	2016-07-08 16:43:00	41OUTDAY	0.658673	0.303522	0.638851	0.302949	1.29285	-0.000572205	0.00889146	0.00616741	-16.5487	8.80253	4.77539	0.530971	0.401885	1.0001	1.00004	0	0
1502	510367	3.47463e+06	41OUT	DAY	2016-07-08 17:11:00	41OUTDAY	0.744866	-0.344904	0.563001	0.213949	1.19882	0.558853	0.00847211	0.00757616	-16.9625	8.73801	7.38194	0.525569	0.425078	1.00009	1.00008	0	0
1503	510597	3.47463e+06	41OUT	DAY	2016-07-08 17:13:00	41OUTDAY	0.603001	-0.939186	0.853689	0.948899	1.61352	1.88808	0.00799891	0.00493466	-16.4338	8.02977	8.91362	0.461459	0.221669	1.00008	1.00005	0	0
1504	510496	3.47463e+06	41OUT	PREDUSK	2016-07-08 22:45:00	41OUTPREDUSK	0.673842	-0.248872	0.800993	2.34817	1.31197	2.59705	0.00882136	0.00589121	-16.673	9.87333	1.69793	0.541462	0.29521	1.00009	1.00008	0	0
1505	510314	3.47463e+06	41OUT	PREDUSK	2016-07-08 23:10:00	41OUTPREDUSK	0.573819	1.36895	0.759008	-0.177523	1.54366	-1.54648	0.00824245	0.00417127	-17.044	8.28076	5.6679	0.511754	0.189468	1.00009	1.00003	0	0
1506	510537	3.47464e+06	41OUT	PREDUSK	2016-07-08 23:14:00	41OUTPREDUSK	0.647762	-1.97143	0.653871	1.16921	1.29657	3.14064	0.00931068	0.00538851	-16.5751	9.25719	3.33172	0.559291	0.258375	1.00011	1.00007	0	0
1507	510369	3.47463e+06	41OUT	PREDUSK	2016-07-08 23:40:00	41OUTPREDUSK	0.785032	-1.29704	0.563001	-0.0555476	1.05371	1.24149	0.00838933	0.00558348	-16.9457	8.50985	4.30519	0.503456	0.3446	1.00008	1.00004	0	0
1508	510571	3.47464e+06	41OUT	PREDUSK	2016-07-08 23:44:00	41OUTPREDUSK	0.787038	1.08059	0.779752	-1.76117	1.5625	-2.84176	0.00843303	0.00750983	-16.4994	8.37028	6.00621	0.505428	0.285539	1.0001	1.00008	0	0
1509	510443	3.47464e+06	41OUT	PREDUSK	2016-07-09 00:09:00	41OUTPREDUSK	0.700501	1.88026	0.944216	-0.99984	1.42689	-2.8801	0.00916283	0.00697063	-16.7962	10.487	6.52171	0.590489	0.251676	1.00011	1.00011	0	0
1510	510471	3.47463e+06	41OUT	POSTDUSK	2016-07-09 00:33:00	41OUTPOSTDUSK	0.617803	0.439705	0.738665	-0.795494	1.3154	-1.2352	0.00887286	0.00563927	-16.7363	9.92795	5.78718	0.566381	0.200139	1.00009	1.00005	0	0
1511	510323	3.47463e+06	41OUT	POSTDUSK	2016-07-09 00:38:00	41OUTPOSTDUSK	0.587844	-2.53095	0.769146	0.43593	1.49574	2.96688	0.00815613	0.00829216	-17.0058	8.26577	10.5007	0.504212	0.411754	1.00008	1.0001	0	0
1512	510378	3.47463e+06	41OUT	POSTDUSK	2016-07-09 01:03:00	41OUTPOSTDUSK	0.665599	-0.862016	0.622304	1.00986	1.13239	1.87187	0.00846438	0.00548511	-16.9215	8.53348	6.89624	0.522993	0.345927	1.00008	1.00006	0	0
1513	510611	3.47464e+06	41OUT	NIGHT	2016-07-08 03:26:00	41OUTNIGHT	0.740155	1.08342	0.845005	-0.535921	1.46832	-1.61934	0.00838625	0.0093546	-16.425	8.70522	4.55135	0.490391	0.664289	1.00009	1.00008	0	0
1514	510387	3.47464e+06	41OUT	NIGHT	2016-07-08 03:31:00	41OUTNIGHT	0.656649	0.370989	0.646068	0.0881294	1.39308	-0.28286	0.00915445	0.00275469	-16.9248	9.53014	4.31339	0.56403	0.0509828	1.0001	1.00001	0	0
1515	510528	3.47463e+06	41OUT	NIGHT	2016-07-08 03:59:00	41OUTNIGHT	0.652143	-1.69839	0.698096	-0.855347	1.2835	0.843048	0.00910728	0.00705433	-16.5972	9.21243	6.4791	0.548859	0.351514	1.0001	1.00007	0	0
1516	510324	3.47464e+06	41OUT	NIGHT	2016-07-08 04:03:00	41OUTNIGHT	0.594613	-0.323692	0.748331	0.341782	1.51477	0.665474	0.00818375	0.00576179	-17.0307	8.64229	1.23188	0.511555	0.395106	1.00009	1.00004	0	0
1517	510479	3.47463e+06	41OUT	NIGHT	2016-07-08 04:31:00	41OUTNIGHT	0.677844	-0.86726	0.666299	1.48889	1.16496	2.35615	0.00866222	0.00761747	-16.6903	10.1868	7.74751	0.530287	0.511624	1.00009	1.00008	0	0
1518	510319	3.47463e+06	41OUT	NIGHT	2016-07-08 04:33:00	41OUTNIGHT	0.527274	-1.08387	0.815832	0.300107	1.74193	1.38397	0.00829986	0.00831702	-17.031	8.67747	9.89041	0.517248	0.4296	1.00009	1.0001	0	0
1551	511685	3.47464e+06	19ALTOUT	POSTDAWN	2016-07-15 10:09:00	19ALTOUTPOSTDAWN	0.669047	-0.133778	0.746504	0.705074	1.30706	0.838852	0.00697287	0.00358827	-18.731	8.90444	2.48189	0.40848	0.187444	1.00007	1.00002	0	0
1552	511686	3.47463e+06	19ALTOUT	POSTDAWN	2016-07-15 10:09:00	19ALTOUTPOSTDAWN	0.643288	0.35941	0.720688	-1.12279	1.32098	-1.4822	0.00720393	0.00466894	-18.7186	8.78643	3.82503	0.434287	0.219389	1.00007	1.00004	0	0
1553	511464	3.47463e+06	19ALTOUT	POSTDAWN	2016-07-15 10:29:00	19ALTOUTPOSTDAWN	0.615712	-0.841171	0.525155	-0.229102	1.28369	0.612068	0.00679421	0.00575791	-18.6856	7.41621	8.16079	0.384785	0.316627	1.00006	1.00004	0	0
1554	511464	3.47464e+06	19ALTOUT	POSTDAWN	2016-07-15 10:29:00	19ALTOUTPOSTDAWN	0.74342	-0.0694627	0.538545	0.576366	1.2732	0.645828	0.00710971	0.00642124	-18.6991	8.60819	9.72677	0.40828	0.333877	1.00007	1.00004	0	0
1555	511631	3.47464e+06	19ALTOUT	POSTDAWN	2016-07-15 10:33:00	19ALTOUTPOSTDAWN	0.649109	0.205928	0.633947	-1.28619	1.25175	-1.49212	0.00709922	0.00446456	-18.721	8.73982	2.70127	0.415747	0.21391	1.00007	1.00004	0	0
1556	511628	3.47463e+06	19ALTOUT	POSTDAWN	2016-07-15 10:33:00	19ALTOUTPOSTDAWN	0.62362	1.71289	0.670933	-1.71061	1.26348	-3.4235	0.00731275	0.00525962	-18.6916	8.69184	7.13421	0.434025	0.160742	1.00007	1.00009	0	0
1557	511413	3.47463e+06	19ALTOUT	POSTDAWN	2016-07-15 10:54:00	19ALTOUTPOSTDAWN	0.67893	0.26245	0.605512	1.98936	1.158	1.72691	0.00708678	0.00631501	-18.6914	7.36315	3.23806	0.420731	0.195064	1.00007	1.00008	0	0
1558	511413	3.47464e+06	19ALTOUT	POSTDAWN	2016-07-15 10:54:00	19ALTOUTPOSTDAWN	0.671824	1.40982	0.627027	-0.874612	1.42341	-2.28443	0.00730963	0.00520288	-18.7069	7.35062	7.4462	0.443809	0.292541	1.00007	1.00005	0	0
1559	511571	3.47464e+06	19ALTOUT	POSTDAWN	2016-07-15 11:00:00	19ALTOUTPOSTDAWN	0.636359	2.04155	0.659441	-0.86182	1.24817	-2.90337	0.00691332	0.00667136	-18.7081	8.89081	7.47875	0.405884	0.0934664	1.00006	1.00008	0	0
1560	511570	3.47463e+06	19ALTOUT	POSTDAWN	2016-07-15 11:00:00	19ALTOUTPOSTDAWN	0.615075	0.710315	0.680362	0.937289	1.26429	0.226974	0.00704016	0.00424264	-18.6831	8.89081	3.68866	0.421814	0.158442	1.00006	1.00003	0	0
1561	511362	3.47463e+06	19ALTOUT	POSTDAWN	2016-07-15 11:20:00	19ALTOUTPOSTDAWN	0.590211	-0.517895	0.604123	-0.30122	1.35794	0.216675	0.00736906	0.00585683	-18.6751	8.09864	9.53009	0.439202	0.268286	1.00007	1.00004	0	0
1562	511519	3.47464e+06	19ALTOUT	POSTDAWN	2016-07-15 11:25:00	19ALTOUTPOSTDAWN	0.696111	1.77784	0.635199	-2.08092	1.42894	-3.85876	0.00719914	0.00660839	-18.6914	9.25086	3.15799	0.444531	0.342968	1.00007	1.00008	0	0
1563	511520	3.47463e+06	19ALTOUT	POSTDAWN	2016-07-15 11:26:00	19ALTOUTPOSTDAWN	0.62396	-2.20754	0.566557	1.26708	1.15142	3.47462	0.00703775	0.00678214	-18.6767	7.84344	8.41144	0.422039	0.386026	1.00006	1.00009	0	0
1564	511664	3.47463e+06	19ALTOUT	DAY	2016-07-15 15:40:00	19ALTOUTDAY	0.690802	-1.12484	0.709175	2.58953	1.27482	3.71437	0.00717013	0.00600156	-18.6997	9.45968	10.3484	0.430646	0.0567594	1.00007	1.00009	0	0
1565	511665	3.47464e+06	19ALTOUT	DAY	2016-07-15 15:41:00	19ALTOUTDAY	0.751244	0.733793	0.713022	0.938642	1.35674	0.204849	0.00707651	0.00569851	-18.7139	9.71073	4.3042	0.419147	0.2068	1.00007	1.00004	0	0
1566	511468	3.47464e+06	19ALTOUT	DAY	2016-07-15 15:45:00	19ALTOUTDAY	0.692793	-0.632245	0.576056	1.24115	1.33791	1.8734	0.00705159	0.00505801	-18.6994	8.38749	4.81397	0.400911	0.0631836	1.00007	1.00005	0	0
1567	511468	3.47463e+06	19ALTOUT	DAY	2016-07-15 15:45:00	19ALTOUTDAY	0.596955	0.282139	0.534268	-0.745731	1.32232	-1.02787	0.00679293	0.00613446	-18.6868	7.57048	5.06719	0.38638	0.288673	1.00006	1.00005	0	0
1568	511610	3.47463e+06	19ALTOUT	DAY	2016-07-15 16:10:00	19ALTOUTDAY	0.513569	-1.67216	0.623956	0.762762	1.14579	2.43492	0.0069307	0.00646361	-18.6909	8.58788	2.94498	0.406126	0.362281	1.00006	1.00005	0	0
1569	511609	3.47464e+06	19ALTOUT	DAY	2016-07-15 16:10:00	19ALTOUTDAY	0.610548	0.0792081	0.626849	-0.656266	1.19696	-0.735474	0.00692174	0.00303381	-18.6938	8.73982	5.35605	0.397683	0.129977	1.00006	1.00001	0	0
1570	511416	3.47464e+06	19ALTOUT	DAY	2016-07-15 16:14:00	19ALTOUTDAY	0.641651	0.997674	0.605512	-0.359405	1.32003	-1.35708	0.00719196	0.00637881	-18.7145	7.28577	2.81983	0.438019	0.244542	1.00007	1.00005	0	0
1571	511417	3.47463e+06	19ALTOUT	DAY	2016-07-15 16:14:00	19ALTOUTDAY	0.666846	0.375616	0.603575	0.466406	1.22423	0.0907898	0.0070361	0.00511208	-18.6892	7.38157	5.31703	0.425714	0.34297	1.00007	1.00003	0	0
1572	511561	3.47463e+06	19ALTOUT	DAY	2016-07-15 16:39:00	19ALTOUTDAY	0.632651	0.0771022	0.577013	-0.648263	1.08323	-0.725365	0.00691301	0.00309262	-18.693	8.73816	1.87601	0.420137	0.100552	1.00006	1.00002	0	0
1573	511561	3.47464e+06	19ALTOUT	DAY	2016-07-15 16:39:00	19ALTOUTDAY	0.636552	0.539104	0.617131	-1.19086	1.23878	-1.72997	0.00704034	0.00367232	-18.706	8.86475	5.51426	0.410875	0.135769	1.00006	1.00002	0	0
1574	511371	3.47464e+06	19ALTOUT	DAY	2016-07-15 16:43:00	19ALTOUTDAY	0.575723	0.219206	0.602955	-0.248667	1.39456	-0.467873	0.0078788	0.00405191	-18.6861	8.23791	4.88056	0.473299	0.288783	1.00008	1.00001	0	0
1575	511371	3.47463e+06	19ALTOUT	DAY	2016-07-15 16:43:00	19ALTOUTDAY	0.598272	0.626414	0.538105	-0.38429	1.28994	-1.0107	0.00748248	0.00330473	-18.6897	7.92165	6.59109	0.446165	0.0743293	1.00007	1.00002	0	0
1576	511510	3.47463e+06	19ALTOUT	DAY	2016-07-15 17:06:00	19ALTOUTDAY	0.576774	0.91265	0.615206	0.0526269	1.31211	-0.860023	0.00692955	0.00492726	-18.6968	8.12957	2.97667	0.41604	0.311988	1.00006	1.00004	0	0
1577	511660	3.47463e+06	19ALTOUT	PREDUSK	2016-07-15 23:18:00	19ALTOUTPREDUSK	0.706561	-1.48253	0.697829	0.386673	1.25794	1.8692	0.00727812	0.00588659	-18.7113	9.44441	10.1019	0.434025	0.170509	1.00007	1.00007	0	0
1578	511660	3.47464e+06	19ALTOUT	PREDUSK	2016-07-15 23:18:00	19ALTOUTPREDUSK	0.717373	0.740795	0.719479	-0.926419	1.37281	-1.66721	0.0071017	0.00499327	-18.7238	9.4666	1.39499	0.421984	0.253085	1.00007	1.00004	0	0
1579	511502	3.47464e+06	19ALTOUT	PREDUSK	2016-07-15 23:23:00	19ALTOUTPREDUSK	0.62961	-1.4008	0.623423	1.85638	1.31903	3.25718	0.00698251	0.00628881	-18.6797	8.30965	2.99584	0.40104	0.316461	1.00007	1.00006	0	0
1580	511613	3.47463e+06	19ALTOUT	PREDUSK	2016-07-15 23:47:00	19ALTOUTPREDUSK	0.524652	-1.57497	0.631638	-0.54023	1.19066	1.03474	0.00711418	0.0056752	-18.6871	8.62872	5.91904	0.412172	0.137246	1.00006	1.00006	0	0
1581	511613	3.47464e+06	19ALTOUT	PREDUSK	2016-07-15 23:47:00	19ALTOUTPREDUSK	0.644086	0.549033	0.609311	-1.15461	1.22542	-1.70364	0.00702529	0.00616949	-18.7065	8.7102	1.63467	0.403	0.409246	1.00006	1.00005	0	0
1582	511442	3.47464e+06	19ALTOUT	PREDUSK	2016-07-15 23:51:00	19ALTOUTPREDUSK	0.682502	0.054331	0.66476	0.0722601	1.36046	0.0179291	0.00728095	0.00496464	-18.7028	8.03758	4.06277	0.430961	0.207621	1.00007	1.00003	0	0
1583	511438	3.47463e+06	19ALTOUT	PREDUSK	2016-07-15 23:51:00	19ALTOUTPREDUSK	0.622342	-0.4892	0.666259	1.01265	1.30939	1.50185	0.00715186	0.00702055	-18.6799	7.73278	2.56264	0.426248	0.480743	1.00007	1.00005	0	0
1584	511564	3.47463e+06	19ALTOUT	PREDUSK	2016-07-16 00:10:00	19ALTOUTPREDUSK	0.601732	0.951845	0.638943	-1.66618	1.23072	-2.61803	0.00690778	0.00665796	-18.7013	9.13034	2.70703	0.419286	0.400901	1.00006	1.00009	0	0
1585	511564	3.47464e+06	19ALTOUT	PREDUSK	2016-07-16 00:10:00	19ALTOUTPREDUSK	0.742579	0.752962	0.594434	1.41519	1.16563	0.662231	0.00726931	0.00604314	-18.7	8.95415	7.10125	0.420137	0.224266	1.00007	1.00007	0	0
1586	511377	3.47464e+06	19ALTOUT	PREDUSK	2016-07-16 00:13:00	19ALTOUTPREDUSK	0.598567	0.991427	0.553935	-0.436796	1.39456	-1.42822	0.00776115	0.00456488	-18.6902	8.06943	5.9096	0.446729	0.259233	1.00008	1.00002	0	0
1587	511376	3.47463e+06	19ALTOUT	PREDUSK	2016-07-16 00:14:00	19ALTOUTPREDUSK	0.561874	1.30652	0.529217	-1.05916	1.17559	-2.36568	0.00738282	0.00504422	-18.6894	7.88734	3.89717	0.443601	0.33549	1.00007	1.00004	0	0
1588	511516	3.47464e+06	19ALTOUT	PREDUSK	2016-07-16 00:33:00	19ALTOUTPREDUSK	0.612388	0.57901	0.621777	-1.08248	1.47123	-1.66149	0.00703003	0.00603177	-18.6922	8.27111	1.43422	0.419803	0.28872	1.00007	1.00005	0	0
1589	511372	3.47464e+06	19ALTOUT	POSTDUSK	2016-07-16 00:38:00	19ALTOUTPOSTDUSK	0.592854	-0.539485	0.586936	-0.516406	1.35794	0.0230789	0.00756465	0.00288551	-18.6939	7.98737	4.0288	0.444767	0.093033	1.00007	1.00002	0	0
1590	511565	3.47463e+06	19ALTOUT	POSTDUSK	2016-07-16 00:58:00	19ALTOUTPOSTDUSK	0.601732	0.718159	0.638943	-0.439793	1.23072	-1.15795	0.00690778	0.00911447	-18.6988	9.13034	9.61848	0.419286	0.554464	1.00006	1.00008	0	0
1591	511565	3.47464e+06	19ALTOUT	POSTDUSK	2016-07-16 00:58:00	19ALTOUTPOSTDUSK	0.636359	-0.333405	0.620813	0.833321	1.265	1.16673	0.00707126	0.00467126	-18.6882	8.89081	4.10365	0.403619	0.122942	1.00007	1.00004	0	0
1592	511416	3.47464e+06	19ALTOUT	POSTDUSK	2016-07-16 01:03:00	19ALTOUTPOSTDUSK	0.641651	0.997674	0.605512	-0.359405	1.32003	-1.35708	0.00719196	0.00637881	-18.7145	7.28577	2.81983	0.438019	0.244542	1.00007	1.00005	0	0
1593	511418	3.47463e+06	19ALTOUT	POSTDUSK	2016-07-16 01:03:00	19ALTOUTPOSTDUSK	0.666846	-0.358768	0.603575	-1.09691	1.22423	-0.738144	0.0070361	0.00606512	-18.6858	7.38157	4.79684	0.425714	0.366866	1.00007	1.00005	0	0
1594	511610	3.47463e+06	19ALTOUT	POSTDUSK	2016-07-16 01:22:00	19ALTOUTPOSTDUSK	0.513569	-1.67216	0.623956	0.762762	1.14579	2.43492	0.0069307	0.00646361	-18.6909	8.58788	2.94498	0.406126	0.362281	1.00006	1.00005	0	0
1595	511610	3.47464e+06	19ALTOUT	POSTDUSK	2016-07-16 01:22:00	19ALTOUTPOSTDUSK	0.610548	-1.57227	0.626849	0.741342	1.19696	2.31361	0.00692174	0.00737786	-18.692	8.73982	7.3613	0.397683	0.478594	1.00006	1.00007	0	0
1596	511469	3.47464e+06	19ALTOUT	POSTDUSK	2016-07-16 01:27:00	19ALTOUTPOSTDUSK	0.692793	-2.33052	0.576056	0.705407	1.33791	3.03593	0.00705159	0.00471462	-18.6985	8.38749	4.39454	0.400911	0.0625117	1.00007	1.00007	0	0
1597	511470	3.47463e+06	19ALTOUT	POSTDUSK	2016-07-16 01:27:00	19ALTOUTPOSTDUSK	0.681154	-0.0278828	0.615664	-0.385701	1.36442	-0.357819	0.00682454	0.00414054	-18.6872	7.95977	1.97985	0.387905	0.269283	1.00007	1.00002	0	0
1598	511666	3.47463e+06	19ALTOUT	POSTDUSK	2016-07-16 01:46:00	19ALTOUTPOSTDUSK	0.706561	0.146003	0.705598	-0.294976	1.32098	-0.440979	0.0071209	0.00467565	-18.7113	9.71667	8.13607	0.427325	0.283655	1.00007	1.00005	0	0
1599	511666	3.47464e+06	19ALTOUT	POSTDUSK	2016-07-16 01:46:00	19ALTOUTPOSTDUSK	0.751244	0.590429	0.713022	-1.02338	1.35674	-1.61381	0.00707651	0.00623936	-18.7214	9.71073	2.35245	0.419147	0.310041	1.00007	1.00007	0	0
1600	511516	3.47464e+06	19ALTOUT	POSTDUSK	2016-07-16 01:50:00	19ALTOUTPOSTDUSK	0.694072	0.0645535	0.64189	-0.587378	1.47123	-0.651932	0.00717397	0.00695846	-18.6778	9.06677	5.38995	0.448622	0.444398	1.00007	1.00006	0	0
1601	511516	3.47463e+06	19ALTOUT	POSTDUSK	2016-07-16 01:50:00	19ALTOUTPOSTDUSK	0.62396	1.05866	0.572887	-1.31961	1.21236	-2.37827	0.00692955	0.0048818	-18.6813	7.92615	5.18336	0.417147	0.279245	1.00006	1.00004	0	0
1602	510583	3.47462e+06	41OUT	PREDAWN	2016-07-08 08:48:00	41OUTPREDAWN	0.755041	1.91182	0.73088	-1.67208	1.43857	-3.58391	0.00791227	0.00476285	-16.4609	7.95579	2.23946	0.475869	0.0778052	1.00008	1.00007	0	0
1603	510412	3.47462e+06	41OUT	PREDAWN	2016-07-08 08:54:00	41OUTPREDAWN	0.886299	-0.0393526	0.690006	0.427185	1.08085	0.466537	0.00802595	0.00387474	-16.836	9.91477	7.75912	0.48413	0.121005	1.00008	1.00002	0	0
1604	510412	3.47461e+06	41OUT	PREDAWN	2016-07-08 08:54:00	41OUTPREDAWN	0.763313	-1.38432	0.678779	-1.28514	1.17989	0.0991821	0.00797367	0.00602617	-16.8	10.081	10.5048	0.480755	0.266442	1.00008	1.00006	0	0
1605	510527	3.47462e+06	41OUT	PREDAWN	2016-07-08 09:21:00	41OUTPREDAWN	0.717095	-0.502589	0.623486	0.778196	0.995731	1.28078	0.00838741	0.00883023	-16.5501	9.87015	3.53215	0.5	0.4986	1.00009	1.00009	0	0
1606	510338	3.47462e+06	41OUT	PREDAWN	2016-07-08 09:28:00	41OUTPREDAWN	0.65999	0.722453	0.566285	0.0869246	1.22519	-0.635529	0.0080313	0.00559149	-16.9748	8.6212	2.90277	0.493625	0.316295	1.00008	1.00006	0	0
1607	510472	3.47462e+06	41OUT	PREDAWN	2016-07-08 09:54:00	41OUTPREDAWN	0.618173	0.101705	0.60348	0.723119	1.16496	0.621414	0.00848156	0.00552716	-16.6845	10.5578	11.7015	0.530287	0.259133	1.00009	1.00003	0	0
1608	510293	3.47462e+06	41OUT	PREDAWN	2016-07-08 10:01:00	41OUTPREDAWN	0.608857	1.56073	0.602834	-0.736671	1.38803	-2.2974	0.00817091	0.00615704	-17.0572	8.29672	9.4693	0.512086	0.327255	1.00009	1.00005	0	0
1609	510429	3.47462e+06	41OUT	PREDAWN	2016-07-08 10:28:00	41OUTPREDAWN	0.666853	0.669351	0.827703	-1.12642	1.38435	-1.79577	0.0082042	0.00429568	-16.7697	10.4975	0.835222	0.50335	0.250154	1.00009	1.00004	0	0
1610	510429	3.47463e+06	41OUT	PREDAWN	2016-07-08 10:28:00	41OUTPREDAWN	0.696841	-0.500343	0.754034	-0.108573	1.32627	0.391769	0.0082245	0.00795538	-16.8044	9.92795	2.3974	0.50335	0.504599	1.00009	1.00005	0	0
1611	510573	3.47462e+06	41OUT	POSTDAWN	2016-07-08 10:35:00	41OUTPOSTDAWN	0.739237	-0.966753	0.74872	1.41057	1.50352	2.37732	0.00801588	0.00347386	-16.4637	8.07271	3.94032	0.483185	0.100827	1.00009	1.00003	0.673989	0
1612	510374	3.47461e+06	41OUT	POSTDAWN	2016-07-08 11:01:00	41OUTPOSTDAWN	0.674296	-2.12088	0.569226	1.32608	1.21694	3.44696	0.00819882	0.00876175	-16.8759	9.36954	16.0439	0.483102	0.39295	1.00008	1.00011	0	0
1613	510373	3.47462e+06	41OUT	POSTDAWN	2016-07-08 11:01:00	41OUTPOSTDAWN	0.743276	0.715547	0.585068	-0.316519	1.19481	-1.03207	0.0082354	0.00438399	-16.9114	8.68932	0.640402	0.490526	0.221984	1.00008	1.00002	0	0
1614	510496	3.47462e+06	41OUT	POSTDAWN	2016-07-08 11:06:00	41OUTPOSTDAWN	0.775929	0.753734	0.610196	-0.512745	1.00756	-1.26648	0.00856564	0.00725515	-16.656	10.434	10.3781	0.528565	0.473043	1.00009	1.00005	0	0
1615	510498	3.47461e+06	41OUT	POSTDAWN	2016-07-08 11:06:00	41OUTPOSTDAWN	0.759043	0.306664	0.580296	-0.499382	1.00851	-0.806046	0.00827854	0.00680083	-16.6062	10.273	5.9855	0.497297	0.455169	1.00009	1.00004	0	0
1616	510323	3.47461e+06	41OUT	POSTDAWN	2016-07-08 11:29:00	41OUTPOSTDAWN	0.65999	0.313053	0.600622	-1.24201	1.4133	-1.55506	0.00827909	0.00348911	-16.9991	8.65401	6.52171	0.519509	0.173417	1.00009	1.00002	0	0
1617	510323	3.47462e+06	41OUT	POSTDAWN	2016-07-08 11:29:00	41OUTPOSTDAWN	0.594613	-0.818557	0.609404	1.80786	1.35446	2.62642	0.00813875	0.00454613	-17.003	8.30478	4.24963	0.501778	0.159549	1.00008	1.00004	0	0
1618	510442	3.47463e+06	41OUT	POSTDAWN	2016-07-08 11:34:00	41OUTPOSTDAWN	0.624116	-1.75081	0.781486	1.15198	1.38435	2.90279	0.00837666	0.00447883	-16.7583	10.2757	7.77958	0.525981	0.172882	1.00009	1.00005	0	0
1619	510444	3.47462e+06	41OUT	POSTDAWN	2016-07-08 11:35:00	41OUTPOSTDAWN	0.566954	-0.242494	0.858752	-0.000260747	1.41282	0.242233	0.00801911	0.00808269	-16.7344	10.2989	8.5177	0.501405	0.546802	1.00008	1.00006	0	0
1620	510266	3.47461e+06	41OUT	DAY	2016-07-08 16:11:00	41OUTDAY	0.606468	-0.335663	0.575957	-0.449913	1.18289	-0.11425	0.0081138	0.00873331	-17.088	9.29176	0.221524	0.506969	0.585316	1.00008	1.00007	0	0
1621	510266	3.47462e+06	41OUT	DAY	2016-07-08 16:11:00	41OUTDAY	0.601763	1.28229	0.640985	-1.24743	1.39375	-2.52972	0.00807638	0.00526152	-17.1139	8.66323	6.06004	0.496368	0.274464	1.00008	1.00005	0	0
1622	510478	3.47462e+06	41OUT	DAY	2016-07-08 16:14:00	41OUTDAY	0.637312	0.370383	0.598146	-0.656152	1.05519	-1.02654	0.00836378	0.00514964	-16.6778	10.2492	9.60734	0.521896	0.277677	1.00008	1.00004	0	0
1623	510327	3.47462e+06	41OUT	DAY	2016-07-08 16:40:00	41OUTDAY	0.605968	-0.256058	0.586554	1.09415	1.32284	1.35021	0.00810509	0.00469501	-16.9759	8.72531	4.9453	0.511053	0.185908	1.00008	1.00003	0	0
1624	510326	3.47463e+06	41OUT	DAY	2016-07-08 16:40:00	41OUTDAY	0.606774	-0.231095	0.600622	-0.682374	1.30129	-0.451279	0.00802767	0.00764471	-17.0005	8.30478	7.15427	0.495514	0.504257	1.00008	1.00007	0	0
1625	510547	3.47462e+06	41OUT	DAY	2016-07-08 16:43:00	41OUTDAY	0.826211	0.513283	0.529279	0.640313	0.894785	0.127029	0.008299	0.00786599	-16.5201	8.82972	11.3474	0.508208	0.46166	1.00009	1.00006	0	0
1626	510549	3.47461e+06	41OUT	DAY	2016-07-08 16:43:00	41OUTDAY	0.821582	1.21388	0.603311	-1.56761	1.00842	-2.78149	0.0082862	0.00663413	-16.5041	8.78898	3.83961	0.508208	0.401814	1.00009	1.00006	0	0
1627	510367	3.47461e+06	41OUT	DAY	2016-07-08 17:11:00	41OUTDAY	0.651133	-0.418404	0.589041	0.590965	1.34153	1.00937	0.00818554	0.00505603	-16.9069	9.53619	3.04988	0.486528	0.345413	1.00008	1.00003	0	0
1628	510367	3.47462e+06	41OUT	DAY	2016-07-08 17:11:00	41OUTDAY	0.720517	-0.902708	0.566528	1.70655	1.14346	2.60925	0.00820801	0.00659415	-16.9175	8.6031	3.77275	0.484703	0.379501	1.00008	1.00006	0	0
1629	510598	3.47462e+06	41OUT	DAY	2016-07-08 17:13:00	41OUTDAY	0.699584	0.701956	0.790398	-0.839945	1.50423	-1.5419	0.00749347	0.00485357	-16.451	8.04618	3.12399	0.446986	0.283982	1.00008	1.00003	0	0
1630	510596	3.47461e+06	41OUT	DAY	2016-07-08 17:13:00	41OUTDAY	0.699584	0.39411	0.727422	-0.956483	1.45388	-1.35059	0.0074816	0.00647783	-16.4305	7.94593	3.47748	0.45203	0.429674	1.00008	1.00004	0	0
1631	510498	3.47462e+06	41OUT	PREDUSK	2016-07-08 22:45:00	41OUTPREDUSK	0.741805	0.80988	0.610196	-0.823002	1.05529	-1.63288	0.00866222	0.00541869	-16.6494	10.434	5.05143	0.521896	0.255656	1.00009	1.00004	0	0
1632	510500	3.47461e+06	41OUT	PREDUSK	2016-07-08 22:46:00	41OUTPREDUSK	0.759043	-2.63174	0.580296	0.704017	1.00851	3.33576	0.00827854	0.00943826	-16.5975	10.273	7.82403	0.497297	0.568713	1.00009	1.00011	0	0
1633	510317	3.47462e+06	41OUT	PREDUSK	2016-07-08 23:10:00	41OUTPREDUSK	0.57259	0.040651	0.609404	-1.32883	1.4605	-1.36948	0.00835964	0.00585154	-17.0273	8.45006	9.80014	0.530994	0.255302	1.00009	1.00006	0	0
1634	510536	3.47462e+06	41OUT	PREDUSK	2016-07-08 23:15:00	41OUTPREDUSK	0.760215	0.832305	0.633961	-0.519623	1.03931	-1.35193	0.00855755	0.0097373	-16.5643	9.14353	4.43277	0.504683	0.633833	1.00009	1.00008	0	0
1635	510538	3.47462e+06	41OUT	PREDUSK	2016-07-08 23:15:00	41OUTPREDUSK	0.829238	-2.04448	0.576908	0.925267	0.959015	2.96974	0.00849128	0.00527656	-16.5168	9.27231	8.80468	0.503693	0.22188	1.00009	1.00005	0	0
1636	510376	3.47461e+06	41OUT	PREDUSK	2016-07-08 23:40:00	41OUTPREDUSK	0.672433	0.93056	0.564108	-0.918424	1.17807	-1.84898	0.00817763	0.00446245	-16.8852	9.36954	10.1168	0.48181	0.219699	1.00008	1.00004	0	0
1637	510373	3.47462e+06	41OUT	PREDUSK	2016-07-08 23:40:00	41OUTPREDUSK	0.743276	-0.999577	0.563001	2.04741	1.14346	3.04699	0.00820801	0.00451726	-16.9015	8.99202	7.09151	0.489755	0.174398	1.00008	1.00005	0	0
1638	510572	3.47463e+06	41OUT	PREDUSK	2016-07-08 23:44:00	41OUTPREDUSK	0.739237	-1.75429	0.739013	1.08232	1.48506	2.83661	0.008007	0.00465239	-16.4667	8.12327	8.15148	0.474517	0.1705	1.00008	1.00005	0	0
1639	510571	3.47462e+06	41OUT	PREDUSK	2016-07-08 23:44:00	41OUTPREDUSK	0.817354	-0.72953	0.711334	0.834115	1.41306	1.56364	0.00810149	0.00498129	-16.456	8.27806	5.75645	0.50546	0.312763	1.00009	1.00003	0	0
1640	510442	3.47462e+06	41OUT	PREDUSK	2016-07-09 00:09:00	41OUTPREDUSK	0.622879	-0.67699	0.804893	-0.58353	1.38435	0.0934601	0.00801911	0.00369331	-16.7373	10.2989	6.86848	0.498378	0.164269	1.00008	1.00002	0	0
1641	510443	3.47463e+06	41OUT	PREDUSK	2016-07-09 00:09:00	41OUTPREDUSK	0.573391	-0.254722	0.822818	-0.847144	1.41282	-0.592422	0.00847087	0.0055374	-16.7681	10.051	2.70403	0.521023	0.253737	1.00009	1.00003	0	0
1642	510472	3.47461e+06	41OUT	POSTDUSK	2016-07-09 00:33:00	41OUTPOSTDUSK	0.624116	1.86307	0.624131	-2.10917	1.10698	-3.97224	0.00835151	0.00898752	-16.6788	10.5314	9.07803	0.522702	0.580886	1.00009	1.00012	0	0
1643	510471	3.47462e+06	41OUT	POSTDUSK	2016-07-09 00:33:00	41OUTPOSTDUSK	0.650167	-0.697528	0.598146	2.62278	1.09587	3.32031	0.0083799	0.00863887	-16.682	10.5314	4.6409	0.521805	0.554226	1.00009	1.00014	0	0
1644	510323	3.47462e+06	41OUT	POSTDUSK	2016-07-09 00:38:00	41OUTPOSTDUSK	0.616442	-0.657048	0.614416	0.00689981	1.38712	0.663948	0.00811819	0.0058991	-17.01	8.51717	10.756	0.511053	0.300225	1.00008	1.00005	0	0
1645	510534	3.47461e+06	41OUT	POSTDUSK	2016-07-09 01:00:00	41OUTPOSTDUSK	0.774306	-0.69468	0.589653	-0.711846	0.995731	-0.0171661	0.00842676	0.00332936	-16.5343	9.27712	5.4557	0.508821	0.114314	1.00009	1.00002	0	0
1646	510379	3.47462e+06	41OUT	POSTDUSK	2016-07-09 01:03:00	41OUTPOSTDUSK	0.656649	0.0199226	0.567747	-1.03579	1.14346	-1.05572	0.00822346	0.00538982	-16.9064	9.03485	5.4956	0.499524	0.237842	1.00008	1.00004	0	0
1647	510600	3.47462e+06	41OUT	POSTDUSK	2016-07-09 01:26:00	41OUTPOSTDUSK	0.626804	-0.014728	0.766749	-0.886959	1.50423	-0.872231	0.00744675	0.00541412	-16.4369	8.04618	2.67763	0.437976	0.194264	1.00008	1.00005	0	0
1648	510433	3.47462e+06	41OUT	POSTDUSK	2016-07-09 01:29:00	41OUTPOSTDUSK	0.63487	-0.279605	0.781486	0.63287	1.31168	0.912476	0.00800247	0.0103889	-16.7678	10.4084	6.34875	0.500343	0.683583	1.00008	1.00011	0	0
1649	510433	3.47461e+06	41OUT	POSTDUSK	2016-07-09 01:29:00	41OUTPOSTDUSK	0.697301	0.738141	0.847839	0.414845	1.44615	-0.323296	0.00822912	0.00539684	-16.7473	10.2285	0.734084	0.502164	0.281797	1.00009	1.00004	0	0
1650	510603	3.47462e+06	41OUT	NIGHT	2016-07-08 03:26:00	41OUTNIGHT	0.635653	-0.165445	0.785817	0.678557	1.50423	0.844002	0.00746288	0.00441612	-16.4315	8.01355	4.13948	0.445325	0.139082	1.00008	1.00003	0	0
1651	510606	3.47463e+06	41OUT	NIGHT	2016-07-08 03:26:00	41OUTNIGHT	0.62532	1.57383	0.834987	-1.35948	1.55687	-2.93331	0.00753197	0.00591644	-16.4437	8.31193	10.8266	0.44708	0.189343	1.00008	1.00006	0	0
1652	510388	3.47463e+06	41OUT	NIGHT	2016-07-08 03:31:00	41OUTNIGHT	0.638853	0.618191	0.610516	-1.11826	1.21002	-1.73645	0.00831225	0.00447561	-16.8926	8.80142	7.63098	0.502374	0.165589	1.00008	1.00003	0	0
1653	510388	3.47462e+06	41OUT	NIGHT	2016-07-08 03:31:00	41OUTNIGHT	0.665453	-0.955121	0.64435	0.403674	1.21002	1.3588	0.0081056	0.00582015	-16.8598	9.23445	6.12966	0.482239	0.365311	1.00008	1.00005	0	0
1654	510525	3.47462e+06	41OUT	NIGHT	2016-07-08 03:59:00	41OUTNIGHT	0.704771	0.680122	0.614955	0.049171	0.959015	-0.630951	0.00849128	0.00554323	-16.5551	9.95797	1.88357	0.50761	0.324412	1.00009	1.00004	0	0
1655	510527	3.47463e+06	41OUT	NIGHT	2016-07-08 03:59:00	41OUTNIGHT	0.783099	-0.49225	0.621035	1.74087	1.10354	2.23312	0.00849128	0.00528956	-16.5652	9.54009	3.66116	0.503027	0.0929929	1.0001	1.00005	0	0
1656	510323	3.47462e+06	41OUT	NIGHT	2016-07-08 04:03:00	41OUTNIGHT	0.594613	-0.818557	0.609404	1.80786	1.35446	2.62642	0.00813875	0.00454613	-17.003	8.30478	4.24963	0.501778	0.159549	1.00008	1.00004	0	0
1657	510325	3.47462e+06	41OUT	NIGHT	2016-07-08 04:03:00	41OUTNIGHT	0.65483	0.979954	0.596613	-0.0566899	1.33867	-1.03664	0.00813875	0.00431997	-16.9917	8.69022	5.00403	0.507953	0.220235	1.00008	1.00003	0	0
1658	510479	3.47462e+06	41OUT	NIGHT	2016-07-08 04:31:00	41OUTNIGHT	0.637312	-0.62726	0.598146	0.17459	1.05519	0.801849	0.00836378	0.00576823	-16.6671	10.2492	7.56447	0.521896	0.39246	1.00008	1.00004	0	0
1659	510316	3.47462e+06	41OUT	NIGHT	2016-07-08 04:33:00	41OUTNIGHT	0.571373	-0.810046	0.603747	0.215726	1.4133	1.02577	0.00817471	0.00484141	-17.0171	8.29707	13.047	0.512109	0.240614	1.00009	1.00003	0	0
1660	510313	3.47461e+06	41OUT	NIGHT	2016-07-08 04:33:00	41OUTNIGHT	0.598872	0.32123	0.594144	0.699267	1.39756	0.378036	0.00849458	0.00297832	-17.0124	8.28031	5.9295	0.549786	0.0823131	1.00009	1.00002	0	0
1697	511685	3.47462e+06	19ALTOUT	POSTDAWN	2016-07-15 10:09:00	19ALTOUTPOSTDAWN	0.581598	0.0648025	0.680801	0.18363	1.27506	0.118828	0.00711153	0.00449015	-18.701	8.05375	4.981	0.422364	0.235668	1.00007	1.00003	0	0
1698	511465	3.47462e+06	19ALTOUT	POSTDAWN	2016-07-15 10:28:00	19ALTOUTPOSTDAWN	0.57299	-0.231994	0.636537	-0.185264	1.28937	0.04673	0.00683867	0.00739046	-18.678	6.86959	9.4238	0.396262	0.501733	1.00006	1.00004	0	0
1699	511626	3.47462e+06	19ALTOUT	POSTDAWN	2016-07-15 10:33:00	19ALTOUTPOSTDAWN	0.52351	-0.355619	0.65076	-0.840658	1.24593	-0.485039	0.00712252	0.00474622	-18.6581	8.08543	5.89535	0.424114	0.257163	1.00006	1.00003	0	0
1700	511412	3.47462e+06	19ALTOUT	POSTDAWN	2016-07-15 10:54:00	19ALTOUTPOSTDAWN	0.697898	0.46882	0.544926	-1.03417	1.00374	-1.50299	0.00699864	0.0066269	-18.6901	6.99749	1.02382	0.4145	0.317907	1.00007	1.00007	0	0
1701	511570	3.47462e+06	19ALTOUT	POSTDAWN	2016-07-15 11:00:00	19ALTOUTPOSTDAWN	0.702233	-0.817226	0.603998	0.325848	1.02019	1.14307	0.00682107	0.00485174	-18.6491	7.76553	8.53287	0.408669	0.232348	1.00006	1.00003	0	0
1702	511364	3.47462e+06	19ALTOUT	POSTDAWN	2016-07-15 11:20:00	19ALTOUTPOSTDAWN	0.594788	1.10979	0.647517	-0.540641	1.12162	-1.65043	0.00683264	0.0047254	-18.6531	7.71643	1.35575	0.398707	0.274569	1.00006	1.00003	0	0
1703	511363	3.47463e+06	19ALTOUT	POSTDAWN	2016-07-15 11:20:00	19ALTOUTPOSTDAWN	0.584059	0.105961	0.604123	0.278767	1.3289	0.172806	0.00715481	0.00556157	-18.6748	8.09226	1.56421	0.438125	0.363976	1.00007	1.00002	0	0
1704	511521	3.47462e+06	19ALTOUT	POSTDAWN	2016-07-15 11:26:00	19ALTOUTPOSTDAWN	0.619294	-0.936906	0.529759	0.456984	1.02086	1.39389	0.00717397	0.00446018	-18.6752	7.72656	2.29438	0.440572	0.258472	1.00006	1.00003	0	0
1705	511521	3.47461e+06	19ALTOUT	POSTDAWN	2016-07-15 11:26:00	19ALTOUTPOSTDAWN	0.643372	0.212306	0.460891	-0.304585	0.781727	-0.516891	0.00703142	0.00461219	-18.6401	7.53983	6.9881	0.42503	0.326943	1.00006	1.00002	0	0
1706	511665	3.47462e+06	19ALTOUT	DAY	2016-07-15 15:40:00	19ALTOUTDAY	0.589597	0.707606	0.644179	-0.976965	1.36089	-1.68457	0.00724472	0.00614515	-18.6856	8.52663	1.74318	0.436526	0.415862	1.00007	1.00004	0	0
1707	511467	3.47462e+06	19ALTOUT	DAY	2016-07-15 15:45:00	19ALTOUTDAY	0.57299	-0.192084	0.600292	-0.202002	1.26734	-0.00991821	0.00674967	0.00604011	-18.6814	7.01081	11.8753	0.387905	0.390394	1.00006	1.00003	0	0
1708	511609	3.47462e+06	19ALTOUT	DAY	2016-07-15 16:10:00	19ALTOUTDAY	0.52351	0.923318	0.692651	-0.099212	1.14579	-1.02253	0.00694739	0.00612651	-18.6688	7.7854	16.2044	0.408554	0.359466	1.00006	1.00004	0	0
1709	511414	3.47462e+06	19ALTOUT	DAY	2016-07-15 16:14:00	19ALTOUTDAY	0.70643	0.278855	0.530273	0.12703	1.00904	-0.151825	0.00698225	0.00828431	-18.6722	7.01651	1.44011	0.415728	0.582901	1.00007	1.00006	0	0
1710	511561	3.47462e+06	19ALTOUT	DAY	2016-07-15 16:39:00	19ALTOUTDAY	0.655955	-0.419185	0.561058	1.50914	0.915289	1.92833	0.00670028	0.00728153	-18.6579	7.74764	8.48113	0.401097	0.449602	1.00006	1.00007	0	0
1711	511370	3.47462e+06	19ALTOUT	DAY	2016-07-15 16:43:00	19ALTOUTDAY	0.598272	-0.0364464	0.597117	-0.0719231	1.09544	-0.0354767	0.00692791	0.00487128	-18.6772	7.55476	4.63154	0.415255	0.329049	1.00007	1.00002	0	0
1712	511510	3.47461e+06	19ALTOUT	DAY	2016-07-15 17:06:00	19ALTOUTDAY	0.62396	-1.29653	0.554543	0.406353	1.04747	1.70288	0.00682856	0.00661145	-18.634	7.45275	0.533881	0.421221	0.37448	1.00006	1.00005	0	0
1713	511510	3.47462e+06	19ALTOUT	DAY	2016-07-15 17:06:00	19ALTOUTDAY	0.62396	0.131081	0.53257	0.100373	1.04747	-0.0307083	0.00702931	0.00690791	-18.6798	7.91189	9.921	0.436899	0.491523	1.00006	1.00006	0	0
1714	511659	3.47462e+06	19ALTOUT	PREDUSK	2016-07-15 23:18:00	19ALTOUTPREDUSK	0.573478	0.220221	0.633947	0.747984	1.25794	0.527763	0.00711153	0.00363468	-18.6765	8.56211	6.72757	0.427787	0.124915	1.00006	1.00002	0	0
1715	511499	3.47463e+06	19ALTOUT	PREDUSK	2016-07-15 23:24:00	19ALTOUTPREDUSK	0.644038	1.08945	0.568765	1.68054	1.15142	0.591087	0.00704954	0.00655202	-18.6671	7.98968	3.77421	0.41604	0.116051	1.00006	1.00008	0	0
1716	511499	3.47462e+06	19ALTOUT	PREDUSK	2016-07-15 23:24:00	19ALTOUTPREDUSK	0.632789	1.0789	0.601717	-2.00052	1.09825	-3.07941	0.00684441	0.00937145	-18.6713	7.35691	3.88587	0.39576	0.544347	1.00006	1.00011	0	0
1717	511613	3.47462e+06	19ALTOUT	PREDUSK	2016-07-15 23:47:00	19ALTOUTPREDUSK	0.472918	-0.448281	0.662765	0.189345	1.14579	0.637627	0.00702529	0.00797821	-18.6556	7.75609	6.23191	0.411267	0.53899	1.00006	1.00005	0	0
1718	511433	3.47462e+06	19ALTOUT	PREDUSK	2016-07-15 23:51:00	19ALTOUTPREDUSK	0.611138	-1.27621	0.610107	1.40686	1.14055	2.68307	0.00677531	0.00757415	-18.6713	7.17438	12.5024	0.409684	0.425037	1.00006	1.00008	0	0
1719	511564	3.47461e+06	19ALTOUT	PREDUSK	2016-07-16 00:10:00	19ALTOUTPREDUSK	0.702233	0.553174	0.566816	0.891156	0.915289	0.337982	0.00674773	0.00861891	-18.6282	7.78133	2.07638	0.403858	0.581355	1.00006	1.00007	0	0
1720	511564	3.47462e+06	19ALTOUT	PREDUSK	2016-07-16 00:10:00	19ALTOUTPREDUSK	0.655955	-0.0231844	0.589411	-1.52331	1.01542	-1.50013	0.00690778	0.00510324	-18.6883	8.08334	1.23281	0.419286	0.274965	1.00006	1.00004	0	0
1721	511377	3.47462e+06	19ALTOUT	PREDUSK	2016-07-16 00:14:00	19ALTOUTPREDUSK	0.655438	1.35247	0.476988	-1.48833	0.979948	-2.84081	0.00704658	0.00513251	-18.6937	7.71557	3.0953	0.426	0.281017	1.00007	1.00004	0	0
1722	511516	3.47462e+06	19ALTOUT	PREDUSK	2016-07-16 00:33:00	19ALTOUTPREDUSK	0.64509	0.757197	0.520343	-1.35634	0.845242	-2.11353	0.00682969	0.00754678	-18.6676	7.53983	5.74004	0.414234	0.403898	1.00006	1.00007	0	0
1723	511516	3.47463e+06	19ALTOUT	PREDUSK	2016-07-16 00:33:00	19ALTOUTPREDUSK	0.616918	1.26874	0.535729	-0.997952	1.05047	-2.26669	0.00706734	0.00375084	-18.6918	7.92615	3.40524	0.431567	0.158429	1.00006	1.00003	0	0
1724	511372	3.47463e+06	19ALTOUT	POSTDUSK	2016-07-16 00:38:00	19ALTOUTPOSTDUSK	0.585029	-0.390168	0.529217	0.207595	1.20888	0.597763	0.00715481	0.00552749	-18.6871	7.97962	5.20561	0.438607	0.201226	1.00007	1.00004	0	0
1725	511372	3.47462e+06	19ALTOUT	POSTDUSK	2016-07-16 00:38:00	19ALTOUTPOSTDUSK	0.64834	2.343	0.508838	-0.292387	0.979948	-2.63538	0.00689231	0.00612738	-18.6792	7.6443	1.7057	0.413341	0.144806	1.00007	1.00007	0	0
1726	511565	3.47462e+06	19ALTOUT	POSTDUSK	2016-07-16 00:58:00	19ALTOUTPOSTDUSK	0.680999	-1.08365	0.56432	0.424487	0.884295	1.50814	0.00672153	0.00638875	-18.6651	7.71286	4.69533	0.403752	0.413846	1.00006	1.00004	0	0
1727	511417	3.47462e+06	19ALTOUT	POSTDUSK	2016-07-16 01:03:00	19ALTOUTPOSTDUSK	0.676709	-0.846107	0.530273	1.01413	0.998735	1.86024	0.00679034	0.0055257	-18.6728	7.02455	6.54963	0.413106	0.320437	1.00006	1.00004	0	0
1728	511610	3.47462e+06	19ALTOUT	POSTDUSK	2016-07-16 01:22:00	19ALTOUTPOSTDUSK	0.52351	-0.537473	0.692651	1.51502	1.14579	2.0525	0.00694739	0.00887976	-18.6515	7.7854	6.69768	0.408554	0.586368	1.00006	1.00008	0	0
1729	511470	3.47462e+06	19ALTOUT	POSTDUSK	2016-07-16 01:27:00	19ALTOUTPOSTDUSK	0.58157	-0.0296218	0.58279	-0.509511	1.21379	-0.479889	0.00669907	0.00621765	-18.676	6.91838	5.49977	0.387731	0.401197	1.00006	1.00003	0	0
1730	511666	3.47462e+06	19ALTOUT	POSTDUSK	2016-07-16 01:45:00	19ALTOUTPOSTDUSK	0.624408	0.25519	0.629164	0.293528	1.31865	0.0383377	0.0072293	0.00665126	-18.6739	8.47181	3.54718	0.433073	0.450644	1.00007	1.00004	0	0
1731	511513	3.47462e+06	19ALTOUT	POSTDUSK	2016-07-16 01:50:00	19ALTOUTPOSTDUSK	0.640042	0.42817	0.530097	-0.749999	1.03621	-1.17817	0.00686921	0.0059587	-18.6828	7.59952	4.37729	0.424553	0.336632	1.00006	1.00003	0	0
1732	511512	3.47461e+06	19ALTOUT	POSTDUSK	2016-07-16 01:50:00	19ALTOUTPOSTDUSK	0.632036	-0.678449	0.520343	1.16024	0.87285	1.83868	0.00684441	0.00597813	-18.6304	7.59952	3.83763	0.417098	0.339158	1.00006	1.00004	0	0
1733	510583	3.4746e+06	41OUT	PREDAWN	2016-07-08 08:48:00	41OUTPREDAWN	0.802821	0.0817601	0.691844	-0.288647	1.23982	-0.370407	0.00748714	0.00981137	-16.3765	7.95637	8.97412	0.441211	0.69215	1.00008	1.00008	0	0
1734	510583	3.47461e+06	41OUT	PREDAWN	2016-07-08 08:48:00	41OUTPREDAWN	0.812334	1.31098	0.708277	-1.7301	1.28326	-3.04108	0.00791466	0.0101589	-16.4568	8.03149	4.26261	0.479476	0.650857	1.00008	1.00011	0	0
1735	510409	3.4746e+06	41OUT	PREDAWN	2016-07-08 08:54:00	41OUTPREDAWN	0.821099	0.323869	0.675504	1.26209	1.20702	0.938225	0.00773404	0.00787032	-16.7553	10.251	6.25703	0.474413	0.502033	1.00008	1.00007	0	0
1736	510527	3.4746e+06	41OUT	PREDAWN	2016-07-08 09:20:00	41OUTPREDAWN	0.704771	-1.8268	0.703649	0.419295	1.12829	2.24609	0.00824737	0.0131338	-16.445	9.46999	5.06108	0.477845	0.937393	1.00008	1.00021	0	0
1737	510527	3.47461e+06	41OUT	PREDAWN	2016-07-08 09:21:00	41OUTPREDAWN	0.722463	0.487371	0.582257	-0.320773	0.98033	-0.808144	0.00838613	0.00230933	-16.5354	9.46999	2.52698	0.498587	0.131594	1.00009	1.00001	0	0
1738	510339	3.47461e+06	41OUT	PREDAWN	2016-07-08 09:28:00	41OUTPREDAWN	0.67348	-0.693984	0.589041	-0.57096	1.31931	0.123024	0.00828086	0.00612509	-16.9274	9.07311	11.1173	0.520544	0.338118	1.00009	1.00004	0	0
1739	510340	3.4746e+06	41OUT	PREDAWN	2016-07-08 09:28:00	41OUTPREDAWN	0.67348	1.14623	0.60886	-3.00283	1.26448	-4.14906	0.00827565	0.0187424	-16.8607	9.30329	5.03073	0.522315	1.25726	1.00009	1.00033	0	0
1740	510473	3.4746e+06	41OUT	PREDAWN	2016-07-08 09:54:00	41OUTPREDAWN	0.60401	1.21671	0.587429	-0.654396	1.10593	-1.87111	0.0080039	0.00953435	-16.5572	9.81361	5.91217	0.507166	0.650686	1.00008	1.00009	0	0
1741	510473	3.47461e+06	41OUT	PREDAWN	2016-07-08 09:54:00	41OUTPREDAWN	0.580245	0.306785	0.66479	0.0124814	1.19996	-0.294304	0.00813425	0.00286583	-16.6452	10.4792	5.40284	0.51948	0.143515	1.00008	1.00001	0	0
1742	510292	3.47461e+06	41OUT	PREDAWN	2016-07-08 10:01:00	41OUTPREDAWN	0.635232	2.33285	0.533769	-2.42923	1.22104	-4.76208	0.00814024	0.00669225	-17.0521	8.52032	12.373	0.520552	0.359724	1.00009	1.00009	0	0
1743	510292	3.4746e+06	41OUT	PREDAWN	2016-07-08 10:01:00	41OUTPREDAWN	0.606304	0.989061	0.614416	0.173478	1.39894	-0.815582	0.0082628	0.0059254	-16.9932	8.9276	4.82093	0.522388	0.337107	1.00009	1.00004	0	0
1744	510428	3.4746e+06	41OUT	PREDAWN	2016-07-08 10:28:00	41OUTPREDAWN	0.675858	-0.599663	0.820952	0.491913	1.41268	1.09158	0.00794887	0.00248551	-16.636	9.95922	4.48636	0.483455	0.113333	1.00008	1.00001	0	0
1745	510428	3.47461e+06	41OUT	PREDAWN	2016-07-08 10:28:00	41OUTPREDAWN	0.735984	-0.252798	0.780892	0.782893	1.3237	1.03569	0.00778067	0.00938894	-16.7205	10.1617	4.38783	0.486532	0.639595	1.00008	1.00007	0	0
1746	510574	3.47461e+06	41OUT	POSTDAWN	2016-07-08 10:35:00	41OUTPOSTDAWN	0.846719	1.26204	0.708277	0.744957	1.28179	-0.517082	0.00802789	0.0104063	-16.4448	8.20069	4.41091	0.50546	0.688045	1.00008	1.00011	0	0
1747	510576	3.4746e+06	41OUT	POSTDAWN	2016-07-08 10:35:00	41OUTPOSTDAWN	0.769384	-1.06675	0.708277	-0.914352	1.25866	0.152397	0.00765589	0.00536965	-16.3903	7.69253	5.04399	0.464704	0.0650488	1.00008	1.00005	0	0
1748	510375	3.4746e+06	41OUT	POSTDAWN	2016-07-08 11:01:00	41OUTPOSTDAWN	0.665599	1.79315	0.612732	-0.656647	1.35508	-2.4498	0.00818224	0.00903616	-16.8281	9.83796	4.24432	0.487792	0.570146	1.00008	1.0001	0	0
1749	510498	3.4746e+06	41OUT	POSTDAWN	2016-07-08 11:06:00	41OUTPOSTDAWN	0.727031	1.91848	0.594496	-1.03067	1.00851	-2.94914	0.00827854	0.0110627	-16.5509	10.3327	22.3978	0.491976	0.660912	1.00008	1.00013	0	0
1750	510323	3.4746e+06	41OUT	POSTDAWN	2016-07-08 11:29:00	41OUTPOSTDAWN	0.689246	-0.776097	0.677492	0.409892	1.51563	1.18599	0.00836928	0.00934017	-16.9402	8.62368	7.52552	0.52935	0.591203	1.00009	1.0001	0	0
1751	510445	3.47461e+06	41OUT	POSTDAWN	2016-07-08 11:35:00	41OUTPOSTDAWN	0.624116	-0.458051	0.787735	1.35069	1.42875	1.80874	0.00803666	0.00847318	-16.6785	10.2189	8.42643	0.504369	0.496077	1.00008	1.00007	0	0
1752	510446	3.4746e+06	41OUT	POSTDAWN	2016-07-08 11:35:00	41OUTPOSTDAWN	0.721655	2.7056	0.670114	-2.35746	1.28493	-5.06306	0.00794887	0.00740791	-16.6192	10.2703	7.73657	0.495867	0.316774	1.00008	1.00012	0	0
1753	510266	3.4746e+06	41OUT	DAY	2016-07-08 16:11:00	41OUTDAY	0.571713	0.212762	0.543604	0.195023	1.17145	-0.0177383	0.00813909	0.0104141	-17.0314	9.67971	1.47995	0.510434	0.752289	1.00008	1.00011	0	0
1754	510479	3.47461e+06	41OUT	DAY	2016-07-08 16:14:00	41OUTDAY	0.591695	0.450467	0.598146	0.0712861	1.09587	-0.379181	0.00816168	0.00178932	-16.6197	10.2492	7.34877	0.518154	0.0687977	1.00008	1.00001	0	0
1755	510480	3.4746e+06	41OUT	DAY	2016-07-08 16:14:00	41OUTDAY	0.588021	0.658334	0.59179	-0.232589	1.03512	-0.890923	0.00812604	0.00639756	-16.5383	10.2013	11.6009	0.515064	0.250839	1.00008	1.00004	0	0
1756	510328	3.4746e+06	41OUT	DAY	2016-07-08 16:40:00	41OUTDAY	0.728943	-2.30339	0.749794	0.426216	1.54481	2.72961	0.00820501	0.0137041	-16.8691	9.22463	27.7603	0.524437	0.893067	1.00009	1.0002	0	0
1757	510327	3.47461e+06	41OUT	DAY	2016-07-08 16:40:00	41OUTDAY	0.669625	-0.0949879	0.636856	0.691793	1.51892	0.786781	0.00831208	0.0104098	-16.9576	8.71529	3.2756	0.520863	0.714007	1.00008	1.00008	0	0
1758	510551	3.4746e+06	41OUT	DAY	2016-07-08 16:43:00	41OUTDAY	0.807846	-0.605304	0.587764	0.00828978	0.98238	0.613594	0.00826084	0.0100208	-16.4577	8.80253	6.03904	0.493314	0.685448	1.00008	1.00008	0	0
1759	510369	3.4746e+06	41OUT	DAY	2016-07-08 17:11:00	41OUTDAY	0.635048	1.23088	0.631193	-0.566793	1.37024	-1.79768	0.00818565	0.00580582	-16.862	9.75652	9.26016	0.488855	0.272285	1.00009	1.00005	0	0
1760	510597	3.4746e+06	41OUT	DAY	2016-07-08 17:13:00	41OUTDAY	0.652297	-1.12847	0.721535	-0.0183929	1.29814	1.11008	0.00748579	0.0104967	-16.3577	8.0631	19.9066	0.441258	0.67844	1.00008	1.0001	0	0
1761	510260	3.4746e+06	41OUT	PREDUSK	2016-07-08 22:42:00	41OUTPREDUSK	0.685683	-2.65727	0.582136	1.78609	1.11694	4.44336	0.00818957	0.0152382	-16.9898	10.0189	23.7865	0.506969	0.952311	1.00008	1.00025	0	0
1762	510256	3.47461e+06	41OUT	PREDUSK	2016-07-08 22:42:00	41OUTPREDUSK	0.585572	-2.18541	0.596635	-0.264707	1.22204	1.9207	0.00782725	0.00745387	-17.0926	9.48336	9.22945	0.481084	0.266214	1.00008	1.00011	0	0
1763	510500	3.4746e+06	41OUT	PREDUSK	2016-07-08 22:46:00	41OUTPREDUSK	0.727031	2.44044	0.594496	-0.773829	1.00851	-3.21426	0.00827854	0.0148205	-16.5451	10.3327	20.4768	0.491976	0.991765	1.00008	1.00023	0	0
1764	510319	3.4746e+06	41OUT	PREDUSK	2016-07-08 23:10:00	41OUTPREDUSK	0.686428	0.82693	0.711951	0.380992	1.43766	-0.445938	0.00857014	0.00845985	-16.9381	9.1454	14.9736	0.554044	0.562944	1.00009	1.00006	0	0
1765	510318	3.47461e+06	41OUT	PREDUSK	2016-07-08 23:10:00	41OUTPREDUSK	0.616442	0.158028	0.606483	0.797371	1.43766	0.639343	0.00841267	0.00481424	-16.9957	8.29692	6.79802	0.52935	0.256755	1.00009	1.00002	0	0
1766	510537	3.47461e+06	41OUT	PREDUSK	2016-07-08 23:15:00	41OUTPREDUSK	0.789841	-0.659408	0.596344	0.925599	0.943327	1.58501	0.00838066	0.00550032	-16.4926	9.41009	18.4378	0.508821	0.26881	1.00009	1.00004	0	0
1767	510379	3.4746e+06	41OUT	PREDUSK	2016-07-08 23:40:00	41OUTPREDUSK	0.635393	0.221766	0.631193	-0.415289	1.37024	-0.637054	0.00818224	0.00600019	-16.8081	9.69805	9.89433	0.488855	0.40724	1.00008	1.00003	0	0
1768	510572	3.47461e+06	41OUT	PREDUSK	2016-07-08 23:44:00	41OUTPREDUSK	0.861315	0.355961	0.708277	-0.0237918	1.29161	-0.379753	0.00799559	0.0053782	-16.4272	8.27141	10.5942	0.489831	0.378416	1.00008	1.00002	0	0
1769	510438	3.4746e+06	41OUT	PREDUSK	2016-07-09 00:09:00	41OUTPREDUSK	0.726727	-0.886494	0.754218	-0.0337189	1.32794	0.852776	0.00779916	0.00333656	-16.6171	10.1439	2.04725	0.488906	0.200073	1.00008	1.00002	0	0
1770	510439	3.47461e+06	41OUT	PREDUSK	2016-07-09 00:09:00	41OUTPREDUSK	0.703406	-1.37149	0.777228	-0.237192	1.3289	1.1343	0.00789821	0.00729123	-16.6925	10.2189	8.90823	0.495867	0.417717	1.00008	1.00006	0	0
1771	510471	3.4746e+06	41OUT	POSTDUSK	2016-07-09 00:33:00	41OUTPOSTDUSK	0.60401	-1.16729	0.598041	0.156986	1.10698	1.32427	0.00804149	0.0105235	-16.5691	10.2153	19.0893	0.517776	0.511173	1.00008	1.00013	0	0
1772	510323	3.47461e+06	41OUT	POSTDUSK	2016-07-09 00:38:00	41OUTPOSTDUSK	0.636958	-0.0378555	0.614416	1.89963	1.45097	1.93748	0.00841267	0.00895303	-16.9823	8.64715	4.45527	0.543475	0.534693	1.00009	1.00009	0.58424	0
1773	510323	3.4746e+06	41OUT	POSTDUSK	2016-07-09 00:38:00	41OUTPOSTDUSK	0.757241	-1.06133	0.711951	-0.0607368	1.40982	1.0006	0.00835964	0.00645061	-16.9282	8.79413	9.38025	0.52935	0.401725	1.00009	1.00004	0	0
1774	510531	3.4746e+06	41OUT	POSTDUSK	2016-07-09 01:00:00	41OUTPOSTDUSK	0.756641	-1.17985	0.649573	-0.216065	1.01247	0.963783	0.00841671	0.0144416	-16.4755	9.44508	6.4361	0.495779	0.937769	1.00009	1.00017	0	0
1775	510377	3.47461e+06	41OUT	POSTDUSK	2016-07-09 01:03:00	41OUTPOSTDUSK	0.665599	0.453043	0.597834	-0.734472	1.27492	-1.18752	0.00818996	0.00841573	-16.8666	9.64569	6.50089	0.483747	0.531983	1.00008	1.00007	0	0
1776	510379	3.4746e+06	41OUT	POSTDUSK	2016-07-09 01:04:00	41OUTPOSTDUSK	0.635393	0.221766	0.631193	-0.415289	1.37024	-0.637054	0.00818224	0.00600019	-16.8081	9.69805	9.89433	0.488855	0.40724	1.00008	1.00003	0	0
1777	510589	3.4746e+06	41OUT	POSTDUSK	2016-07-09 01:25:00	41OUTPOSTDUSK	0.730068	-0.352301	0.69723	-1.04028	1.26348	-0.687981	0.00753197	0.0107446	-16.3798	7.95637	7.04859	0.441258	0.607446	1.00008	1.00016	0	0
1778	510595	3.47461e+06	41OUT	POSTDUSK	2016-07-09 01:25:00	41OUTPOSTDUSK	0.659973	0.0363597	0.705964	2.38907	1.36576	2.35271	0.0074816	0.010813	-16.412	7.90915	7.71396	0.445843	0.644684	1.00008	1.00015	0	0
1779	510433	3.4746e+06	41OUT	POSTDUSK	2016-07-09 01:29:00	41OUTPOSTDUSK	0.702761	-1.08362	0.798313	-0.462971	1.42875	0.620651	0.00797021	0.00478833	-16.699	10.2285	3.18199	0.498378	0.206221	1.00008	1.00003	0	0
1780	510597	3.4746e+06	41OUT	NIGHT	2016-07-08 03:26:00	41OUTNIGHT	0.64271	0.0994491	0.69723	1.13152	1.28326	1.03207	0.00755652	0.00524854	-16.3536	8.0631	5.27691	0.44692	0.193877	1.00008	1.00004	0	0
1781	510599	3.47461e+06	41OUT	NIGHT	2016-07-08 03:26:00	41OUTNIGHT	0.635653	-0.512959	0.721535	-0.244595	1.39689	0.268364	0.00742886	0.00502355	-16.4088	7.94627	2.93658	0.437976	0.28083	1.00008	1.00003	0	0
1782	510387	3.47461e+06	41OUT	NIGHT	2016-07-08 03:31:00	41OUTNIGHT	0.635379	0.794807	0.710132	-1.20409	1.34153	-1.9989	0.00802901	0.0087388	-16.8052	9.82149	1.94776	0.483482	0.548466	1.00008	1.00007	0	0
1783	510387	3.4746e+06	41OUT	NIGHT	2016-07-08 03:31:00	41OUTNIGHT	0.663824	-0.914443	0.669634	1.07111	1.25318	1.98555	0.00820506	0.00453307	-16.725	9.54124	10.7412	0.494847	0.119526	1.00008	1.00005	0	0
1784	510524	3.4746e+06	41OUT	NIGHT	2016-07-08 03:59:00	41OUTNIGHT	0.704771	0.344294	0.66169	-0.210363	1.01557	-0.554657	0.00814264	0.010565	-16.4397	9.81431	2.2403	0.479173	0.749018	1.00008	1.0001	0	0
1785	510525	3.47461e+06	41OUT	NIGHT	2016-07-08 03:59:00	41OUTNIGHT	0.722463	-0.520467	0.582257	1.42465	0.98033	1.94511	0.00838613	0.00623255	-16.5196	9.46999	2.13973	0.498587	0.357118	1.00009	1.00004	0	0
1786	510324	3.4746e+06	41OUT	NIGHT	2016-07-08 04:03:00	41OUTNIGHT	0.681078	0.628259	0.71943	-0.301383	1.53809	-0.929642	0.00833487	0.00557262	-16.95	8.69022	6.84502	0.524437	0.402369	1.00009	1.00004	0	0
1787	510478	3.4746e+06	41OUT	NIGHT	2016-07-08 04:31:00	41OUTNIGHT	0.627273	1.08721	0.539489	-0.076464	0.959206	-1.16367	0.00804149	0.00490306	-16.5431	9.83912	3.24612	0.507166	0.187131	1.00008	1.00005	0	0
1788	510478	3.47461e+06	41OUT	NIGHT	2016-07-08 04:31:00	41OUTNIGHT	0.591695	-0.727168	0.598146	-0.238315	1.09587	0.488853	0.00816168	0.00477063	-16.6193	10.2492	9.2966	0.518154	0.198436	1.00008	1.00002	0	0
1789	510310	3.4746e+06	41OUT	NIGHT	2016-07-08 04:33:00	41OUTNIGHT	0.561934	0.487588	0.803469	0.452683	1.51563	-0.0349045	0.00863966	0.00460797	-16.9794	8.29692	2.72629	0.554006	0.245333	1.00009	1.00002	0	0
1790	510251	3.4746e+06	1OUT	PREDAWN	2016-07-10 08:38:00	1OUTPREDAWN	0.604559	-0.278369	0.706412	1.10579	1.32856	1.38416	0.00792313	0.0044961	-17.0709	9.71267	7.14467	0.484506	0.243403	1.00008	1.00003	0	0
1791	510127	3.47461e+06	1OUT	PREDAWN	2016-07-10 08:43:00	1OUTPREDAWN	0.62177	0.0984503	0.72588	-0.564735	1.41821	-0.663185	0.00789107	0.00424217	-17.1781	8.76563	4.04292	0.468783	0.235279	1.00009	1.00002	0	0
1792	510123	3.4746e+06	1OUT	PREDAWN	2016-07-10 08:43:00	1OUTPREDAWN	0.62177	-0.832338	0.727885	-0.925417	1.5254	-0.0930786	0.00779682	0.00604119	-17.1135	8.28241	3.1373	0.459673	0.158536	1.00009	1.00004	0	0
1793	510197	3.4746e+06	1OUT	PREDAWN	2016-07-10 09:09:00	1OUTPREDAWN	0.684081	0.901268	0.730663	-0.489189	1.27358	-1.39046	0.00777184	0.00498335	-17.0901	9.18884	14.3124	0.456093	0.229713	1.00008	1.00003	0	0
1794	510200	3.4746e+06	1OUT	PREDAWN	2016-07-10 09:09:00	1OUTPREDAWN	0.684081	0.327648	0.741085	-0.239216	1.407	-0.566864	0.00756304	0.00336882	-17.1261	9.1599	4.03755	0.434918	0.212283	1.00008	1.00001	0	0
1795	510062	3.47461e+06	1OUT	PREDAWN	2016-07-10 09:13:00	1OUTPREDAWN	0.737811	0.937652	0.460421	-0.833512	0.994205	-1.77116	0.00761248	0.00680942	-17.1737	8.76859	8.35533	0.452281	0.33496	1.00008	1.00008	0	0
1796	510059	3.4746e+06	1OUT	PREDAWN	2016-07-10 09:13:00	1OUTPREDAWN	0.68077	1.61721	0.564243	-0.552211	1.1517	-2.16942	0.00754494	0.00741715	-17.1263	8.78698	3.06541	0.43093	0.428636	1.00008	1.00008	0	0
1797	510152	3.4746e+06	1OUT	PREDAWN	2016-07-10 09:38:00	1OUTPREDAWN	0.651682	1.687	0.538233	1.60994	1.15595	-0.0770569	0.00778384	0.0167488	-17.1396	9.25802	15.4758	0.464938	1.03401	1.00008	1.00025	0	0
1798	509976	3.4746e+06	1OUT	PREDAWN	2016-07-10 09:43:00	1OUTPREDAWN	0.692238	1.50958	0.680949	0.373178	1.45311	-1.1364	0.00751704	0.00639905	-17.1118	8.26237	4.46478	0.435931	0.393823	1.00008	1.00006	0	0
1799	510033	3.4746e+06	1OUT	POSTDAWN	2016-07-10 10:36:00	1OUTPOSTDAWN	0.708996	0.205579	0.6879	-0.0587794	1.36046	-0.264359	0.00755297	0.00639839	-17.1035	9.34409	0.849102	0.424465	0.449278	1.00008	1.00005	0	0
1800	510030	3.47461e+06	1OUT	POSTDAWN	2016-07-10 10:36:00	1OUTPOSTDAWN	0.751678	-0.846581	0.585929	1.6797	1.25642	2.52628	0.00772352	0.0111767	-17.1411	9.91917	15.99	0.433817	0.543721	1.00008	1.00017	0	0
1801	510161	3.47461e+06	1OUT	POSTDAWN	2016-07-10 10:39:00	1OUTPOSTDAWN	0.731217	-0.692172	0.54537	0.460057	1.15595	1.15223	0.00780082	0.00576768	-17.142	9.72964	8.9926	0.468341	0.363307	1.00009	1.00003	0	0
1802	510164	3.4746e+06	1OUT	POSTDAWN	2016-07-10 10:39:00	1OUTPOSTDAWN	0.750433	0.2374	0.580977	0.619251	1.18046	0.381851	0.00771853	0.00305929	-17.0803	9.45676	3.39609	0.468341	0.154214	1.00008	1.00001	0	0
1803	509995	3.4746e+06	1OUT	POSTDAWN	2016-07-10 11:01:00	1OUTPOSTDAWN	0.703028	0.223271	0.695238	0.353734	1.31826	0.130463	0.00770853	0.00499333	-17.0858	8.31395	3.02867	0.441366	0.229227	1.00008	1.00003	0	0
1804	509994	3.47461e+06	1OUT	POSTDAWN	2016-07-10 11:01:00	1OUTPOSTDAWN	0.662542	1.3333	0.802236	-0.506531	1.42016	-1.83983	0.00747805	0.00757652	-17.1712	8.25641	17.2216	0.441366	0.460734	1.00008	1.00007	0	0
1805	510121	3.47461e+06	1OUT	POSTDAWN	2016-07-10 11:05:00	1OUTPOSTDAWN	0.62177	0.731042	0.741688	-2.07181	1.47305	-2.80285	0.00780362	0.0065169	-17.1914	8.56872	7.30369	0.459673	0.20559	1.00009	1.00008	0	0
1806	510122	3.4746e+06	1OUT	POSTDAWN	2016-07-10 11:05:00	1OUTPOSTDAWN	0.703486	0.00253105	0.725981	0.227789	1.48153	0.225258	0.00778384	0.00760568	-17.1126	8.3723	10.1872	0.456155	0.507865	1.00009	1.00006	0	0
1807	509940	3.4746e+06	1OUT	POSTDAWN	2016-07-10 11:26:00	1OUTPOSTDAWN	0.660594	2.17459	0.763473	-1.49209	1.41954	-3.66669	0.00777699	0.00621888	-17.1169	8.70645	13.588	0.433785	0.195342	1.00008	1.00008	0	0
1808	510042	3.47461e+06	1OUT	POSTDAWN	2016-07-10 11:30:00	1OUTPOSTDAWN	0.696792	-0.989299	0.564243	0.888677	1.26715	1.87798	0.00755811	0.00600966	-17.1556	9.38126	6.27408	0.43093	0.381303	1.00008	1.00004	0	0
1809	510044	3.4746e+06	1OUT	POSTDAWN	2016-07-10 11:30:00	1OUTPOSTDAWN	0.688813	-0.376524	0.679168	-0.800909	1.34187	-0.424385	0.00749378	0.00632788	-17.1037	9.51334	9.44701	0.421925	0.323408	1.00008	1.00004	0	0
1810	510189	3.47461e+06	1OUT	DAY	2016-07-10 16:23:00	1OUTDAY	0.685419	-0.199749	0.730663	0.156544	1.30315	0.356293	0.0075525	0.00297475	-17.1433	9.1599	3.28946	0.434015	0.159869	1.00008	1.00001	0	0
1811	510139	3.4746e+06	1OUT	DAY	2016-07-10 16:53:00	1OUTDAY	0.582392	0.205684	0.67846	-0.261235	1.41525	-0.466919	0.00779682	0.00431601	-17.1073	8.96957	2.82518	0.464761	0.239862	1.00008	1.00002	0	0
1812	510047	3.4746e+06	1OUT	PREDUSK	2016-07-10 23:03:00	1OUTPREDUSK	0.68077	-3.12923	0.591605	0.9134	1.31035	4.04263	0.00746587	0.0104467	-17.1127	9.38126	5.9283	0.420896	0.360111	1.00008	1.00022	0	0
1813	510219	3.4746e+06	1OUT	PREDUSK	2016-07-10 23:28:00	1OUTPREDUSK	0.618121	-2.28121	0.788513	-1.17324	1.47653	1.10798	0.007582	0.00717247	-17.0459	8.95255	36.9313	0.434918	0.219026	1.00008	1.0001	0	0
1814	510224	3.47461e+06	1OUT	PREDUSK	2016-07-10 23:28:00	1OUTPREDUSK	0.598781	-1.04818	0.769781	-0.45004	1.32227	0.598145	0.0076131	0.00516476	-17.0999	8.95255	10.8736	0.451534	0.212127	1.00008	1.00004	0	0
1815	510001	3.47461e+06	1OUT	PREDUSK	2016-07-10 23:32:00	1OUTPREDUSK	0.657973	0.987296	0.758034	-2.31623	1.41129	-3.30353	0.00748441	0.0224516	-17.1581	8.31395	6.9801	0.445263	1.52327	1.00008	1.00041	0	0
1816	510002	3.4746e+06	1OUT	PREDUSK	2016-07-10 23:32:00	1OUTPREDUSK	0.72252	-1.31141	0.710001	1.70144	1.29104	3.01285	0.00770002	0.00959452	-17.0631	8.27475	13.4841	0.448604	0.558256	1.00008	1.00012	0	0
1817	510140	3.4746e+06	1OUT	PREDUSK	2016-07-10 23:57:00	1OUTPREDUSK	0.582392	0.0619481	0.67846	0.0978063	1.41525	0.0358582	0.00779682	0.00448718	-17.1046	8.96957	6.03164	0.464761	0.311876	1.00008	1.00002	0	0
1818	509951	3.4746e+06	1OUT	PREDUSK	2016-07-10 23:59:00	1OUTPREDUSK	0.706048	-1.3397	0.697556	1.40287	1.43943	2.74258	0.00758171	0.00726252	-17.1097	8.70645	7.0615	0.425072	0.418317	1.00008	1.00007	0	0
1819	510021	3.4746e+06	1OUT	POSTDUSK	2016-07-11 00:54:00	1OUTPOSTDUSK	0.720041	-0.177501	0.638989	0.473859	1.29046	0.65136	0.00779392	0.00475522	-17.1186	9.09823	11.4592	0.450148	0.338063	1.00009	1.00002	0	0
1820	510016	3.47461e+06	1OUT	POSTDUSK	2016-07-11 00:54:00	1OUTPOSTDUSK	0.741469	1.20165	0.655442	-0.63379	1.29046	-1.83544	0.00773487	0.0102712	-17.1701	8.86178	6.97846	0.440213	0.717534	1.00008	1.00011	0	0
1821	510190	3.47461e+06	1OUT	POSTDUSK	2016-07-11 00:58:00	1OUTPOSTDUSK	0.697211	-0.75765	0.698401	-0.0359089	1.28698	0.721741	0.00756304	0.00707228	-17.1493	9.14258	7.26743	0.438024	0.483422	1.00008	1.00005	0	0
1822	510190	3.4746e+06	1OUT	POSTDUSK	2016-07-11 00:58:00	1OUTPOSTDUSK	0.742019	0.208936	0.614412	-0.274005	1.24564	-0.482941	0.00756541	0.00750598	-17.0666	9.12479	2.67752	0.431848	0.515174	1.00008	1.00006	0	0
1823	509976	3.4746e+06	1OUT	POSTDUSK	2016-07-11 01:22:00	1OUTPOSTDUSK	0.657973	0.662562	0.649509	-0.976995	1.44343	-1.63956	0.00747453	0.00875747	-17.0966	8.25641	5.15014	0.422663	0.549801	1.00008	1.00007	0	0
1824	509973	3.47461e+06	1OUT	POSTDUSK	2016-07-11 01:22:00	1OUTPOSTDUSK	0.671972	1.40634	0.701379	-0.189922	1.41129	-1.59626	0.00758568	0.0124634	-17.1566	8.25641	7.58863	0.440928	0.843579	1.00007	1.00014	0	0
1825	510147	3.47461e+06	1OUT	POSTDUSK	2016-07-11 01:26:00	1OUTPOSTDUSK	0.624031	0.589789	0.54537	-1.0532	1.22008	-1.64299	0.00768564	0.00489147	-17.1647	9.07813	16.3648	0.452798	0.191405	1.00008	1.00004	0	0
1826	510147	3.4746e+06	1OUT	POSTDUSK	2016-07-11 01:26:00	1OUTPOSTDUSK	0.634898	1.50381	0.628413	-0.750867	1.24946	-2.25468	0.0076965	0.00452937	-17.1014	8.96957	6.26887	0.464938	0.25883	1.00008	1.00003	0	0
1827	509923	3.4746e+06	1OUT	POSTDUSK	2016-07-11 01:50:00	1OUTPOSTDUSK	0.779844	-0.294268	0.739005	1.23981	1.46217	1.53408	0.00789648	0.00699986	-17.0894	7.90407	5.01124	0.470346	0.399914	1.00009	1.00006	0	0
1828	509919	3.47461e+06	1OUT	POSTDUSK	2016-07-11 01:50:00	1OUTPOSTDUSK	0.715789	-0.00271301	0.688509	-1.25145	1.29342	-1.24874	0.00801529	0.0101803	-17.1246	8.39376	14.8948	0.484926	0.684035	1.00008	1.00009	0	0
1829	510077	3.47461e+06	1OUT	POSTDUSK	2016-07-11 01:53:00	1OUTPOSTDUSK	0.717331	-0.12851	0.528851	-0.931504	0.968838	-0.802994	0.00763297	0.00656344	-17.1876	8.39113	17.8898	0.458954	0.421044	1.00008	1.00004	0	0
1830	510077	3.4746e+06	1OUT	POSTDUSK	2016-07-11 01:53:00	1OUTPOSTDUSK	0.75562	-0.525399	0.662542	0.883178	1.1137	1.40858	0.00759406	0.00521627	-17.1123	8.26724	5.49466	0.452853	0.349914	1.00008	1.00003	0	0
1864	511685	3.47461e+06	19ALTOUT	POSTDAWN	2016-07-15 10:09:00	19ALTOUTPOSTDAWN	0.715789	-1.06087	0.672538	1.68056	1.33624	2.74143	0.00711534	0.00623178	-18.6395	7.61034	10.0566	0.419825	0.390172	1.00007	1.00005	0	0
1865	511685	3.4746e+06	19ALTOUT	POSTDAWN	2016-07-15 10:09:00	19ALTOUTPOSTDAWN	0.698377	-1.49821	0.696655	2.07349	1.33271	3.5717	0.0070693	0.00760192	-18.5905	7.62209	17.5488	0.424549	0.317303	1.00007	1.0001	0	0
1866	511464	3.4746e+06	19ALTOUT	POSTDAWN	2016-07-15 10:28:00	19ALTOUTPOSTDAWN	0.518272	0.908365	0.621397	-0.699148	1.28541	-1.60751	0.00681309	0.00357719	-18.5993	7.41176	0.821564	0.408793	0.137087	1.00006	1.00002	0	0
1867	511465	3.47461e+06	19ALTOUT	POSTDAWN	2016-07-15 10:28:00	19ALTOUTPOSTDAWN	0.493716	-0.223698	0.684256	0.0810961	1.43719	0.304794	0.00681589	0.00571612	-18.6177	7.32965	8.68612	0.394273	0.397927	1.00006	1.00004	0	0
1868	511624	3.47461e+06	19ALTOUT	POSTDAWN	2016-07-15 10:33:00	19ALTOUTPOSTDAWN	0.486125	1.05754	0.646687	-1.21602	1.20201	-2.27356	0.00687448	0.00617306	-18.6305	8.07067	2.17597	0.415877	0.403997	1.00006	1.00004	0	0
1869	511622	3.4746e+06	19ALTOUT	POSTDAWN	2016-07-15 10:33:00	19ALTOUTPOSTDAWN	0.5449	0.275488	0.628295	0.581236	1.07222	0.305748	0.00665966	0.00705455	-18.5853	7.74623	7.71825	0.406048	0.396625	1.00006	1.00006	0	0
1870	511412	3.4746e+06	19ALTOUT	POSTDAWN	2016-07-15 10:54:00	19ALTOUTPOSTDAWN	0.70643	-0.00139002	0.466437	-0.510271	1.03354	-0.508881	0.00675087	0.00361507	-18.5902	7.13425	4.72244	0.39976	0.2373	1.00006	1.00002	0	0
1871	511413	3.47461e+06	19ALTOUT	POSTDAWN	2016-07-15 10:54:00	19ALTOUTPOSTDAWN	0.724958	0.148808	0.544926	-0.816692	1.04914	-0.9655	0.00695311	0.00600782	-18.6448	7.01039	7.85509	0.414627	0.364502	1.00006	1.00004	0	0
1872	511569	3.47461e+06	19ALTOUT	POSTDAWN	2016-07-15 11:00:00	19ALTOUTPOSTDAWN	0.702233	0.636751	0.56432	-0.72872	0.868797	-1.36547	0.00663173	0.00630573	-18.6156	7.69241	5.21397	0.401097	0.414641	1.00006	1.00004	0	0
1873	511569	3.4746e+06	19ALTOUT	POSTDAWN	2016-07-15 11:00:00	19ALTOUTPOSTDAWN	0.750461	-0.0991341	0.497936	0.0721458	0.714636	0.17128	0.00661176	0.00378589	-18.5819	7.82394	4.53947	0.396154	0.0970905	1.00005	1.00002	0	0
1874	511365	3.47461e+06	19ALTOUT	POSTDAWN	2016-07-15 11:20:00	19ALTOUTPOSTDAWN	0.632883	0.111092	0.613403	-0.217163	1.01442	-0.328255	0.00681404	0.00621788	-18.6225	7.51802	2.81202	0.400471	0.453404	1.00006	1.00004	0	0
1875	511522	3.4746e+06	19ALTOUT	POSTDAWN	2016-07-15 11:26:00	19ALTOUTPOSTDAWN	0.583648	-1.49387	0.460952	-0.418696	0.888252	1.07517	0.00686968	0.00495429	-18.5808	7.46397	7.62931	0.41604	0.105797	1.00006	1.00005	0	0
1876	511665	3.4746e+06	19ALTOUT	DAY	2016-07-15 15:40:00	19ALTOUTDAY	0.749227	0.398142	0.608998	-0.871389	1.13435	-1.26953	0.00724012	0.00330703	-18.6082	8.14315	8.39522	0.434472	0.146701	1.00007	1.00002	0	0
1877	511664	3.47461e+06	19ALTOUT	DAY	2016-07-15 15:40:00	19ALTOUTDAY	0.706561	0.386031	0.629164	-0.26838	1.24459	-0.654411	0.00730298	0.00570315	-18.6494	8.52663	2.25192	0.434121	0.372358	1.00007	1.00003	0	0
1878	511466	3.47461e+06	19ALTOUT	DAY	2016-07-15 15:45:00	19ALTOUTDAY	0.493716	0.18292	0.684256	-0.4919	1.43719	-0.67482	0.00681589	0.00826934	-18.6247	7.32965	9.66983	0.394273	0.515352	1.00006	1.00008	0	0
1879	511466	3.4746e+06	19ALTOUT	DAY	2016-07-15 15:45:00	19ALTOUTDAY	0.52358	1.04691	0.621397	-0.91861	1.26734	-1.96552	0.00683227	0.00447206	-18.5976	7.41691	2.5492	0.409684	0.241718	1.00006	1.00003	0	0
1880	511609	3.4746e+06	19ALTOUT	DAY	2016-07-15 16:10:00	19ALTOUTDAY	0.521516	0.130914	0.641418	0.850747	1.06406	0.719833	0.00677032	0.00546165	-18.5861	7.4122	4.04632	0.402712	0.276822	1.00006	1.00003	0	0
1881	511609	3.47461e+06	19ALTOUT	DAY	2016-07-15 16:10:00	19ALTOUTDAY	0.451083	-0.792173	0.673494	0.369593	1.09015	1.16177	0.0067434	0.00410805	-18.6224	7.49726	5.86149	0.398644	0.209595	1.00006	1.00003	0	0
1882	511416	3.47461e+06	19ALTOUT	DAY	2016-07-15 16:14:00	19ALTOUTDAY	0.697898	-0.472803	0.530273	0.368528	1.04523	0.841331	0.0068855	0.00534307	-18.6292	7.02905	6.79991	0.413743	0.342236	1.00006	1.00002	0	0
1883	511414	3.4746e+06	19ALTOUT	DAY	2016-07-15 16:15:00	19ALTOUTDAY	0.657186	-1.68923	0.468417	-1.17253	0.944901	0.516701	0.00667876	0.0103745	-18.5792	7.20907	6.68125	0.39976	0.649032	1.00006	1.00013	0	0
1884	511560	3.4746e+06	19ALTOUT	DAY	2016-07-15 16:39:00	19ALTOUTDAY	0.672572	-1.23314	0.490634	0.889741	0.797033	2.12288	0.00670028	0.00530336	-18.587	7.87185	1.25756	0.396154	0.261675	1.00006	1.00004	0	0
1885	511561	3.47461e+06	19ALTOUT	DAY	2016-07-15 16:39:00	19ALTOUTDAY	0.68301	-1.41902	0.545812	0.494816	0.880289	1.91383	0.00670028	0.00448119	-18.6234	7.74764	5.62296	0.403364	0.154402	1.00006	1.00003	0	0
1886	511369	3.47461e+06	19ALTOUT	DAY	2016-07-15 16:43:00	19ALTOUTDAY	0.632883	0.000650856	0.593266	0.224192	1.02773	0.223541	0.00685021	0.0055235	-18.634	7.67075	9.37329	0.405435	0.380782	1.00006	1.00003	0	0
1887	511368	3.4746e+06	19ALTOUT	DAY	2016-07-15 16:43:00	19ALTOUTDAY	0.598272	-1.85169	0.614388	0.540887	1.01442	2.39258	0.00676085	0.00481104	-18.5801	7.53885	3.3149	0.400471	0.24148	1.00006	1.00005	0	0
1888	511510	3.4746e+06	19ALTOUT	DAY	2016-07-15 17:06:00	19ALTOUTDAY	0.523182	-0.559952	0.563224	-0.0672843	1.04618	0.492668	0.00684441	0.00951112	-18.5834	7.54436	5.26378	0.416281	0.64972	1.00006	1.00007	0	0
1889	511658	3.4746e+06	19ALTOUT	PREDUSK	2016-07-15 23:18:00	19ALTOUTPREDUSK	0.692602	-0.932971	0.641863	1.59369	1.19781	2.52666	0.00723271	0.00921967	-18.5949	8.51205	3.8629	0.43447	0.633146	1.00006	1.0001	0	0
1890	511658	3.47461e+06	19ALTOUT	PREDUSK	2016-07-15 23:18:00	19ALTOUTPREDUSK	0.645938	-0.467836	0.641863	0.738371	1.20888	1.20621	0.00730026	0.00769156	-18.6314	8.52663	10.359	0.43447	0.545008	1.00007	1.00006	0	0
1891	511495	3.47461e+06	19ALTOUT	PREDUSK	2016-07-15 23:24:00	19ALTOUTPREDUSK	0.523182	0.428328	0.649079	-0.172106	1.11551	-0.600433	0.00679543	0.00869575	-18.6328	7.26699	12.5834	0.406951	0.604081	1.00006	1.00007	0	0
1892	511493	3.4746e+06	19ALTOUT	PREDUSK	2016-07-15 23:24:00	19ALTOUTPREDUSK	0.522428	-0.278815	0.636537	0.212137	1.11294	0.490952	0.00682283	0.00505181	-18.5778	7.42999	6.74874	0.408841	0.316634	1.00006	1.00003	0	0
1893	511613	3.4746e+06	19ALTOUT	PREDUSK	2016-07-15 23:47:00	19ALTOUTPREDUSK	0.517665	0.78585	0.620466	-1.40722	1.06845	-2.19307	0.00677032	0.00551495	-18.5918	7.4122	2.73175	0.406126	0.181674	1.00006	1.00006	0	0
1894	511613	3.47461e+06	19ALTOUT	PREDUSK	2016-07-15 23:47:00	19ALTOUTPREDUSK	0.445406	-0.99668	0.684517	1.98412	1.21632	2.9808	0.00681936	0.0031467	-18.6178	7.54137	4.90353	0.411101	0.0193284	1.00006	1.00004	0	0
1895	511431	3.47461e+06	19ALTOUT	PREDUSK	2016-07-15 23:51:00	19ALTOUTPREDUSK	0.611138	0.849987	0.559224	-0.514149	1.22423	-1.36414	0.00681444	0.00494332	-18.6417	7.36212	7.29627	0.414627	0.307667	1.00007	1.00004	0	0
1896	511428	3.4746e+06	19ALTOUT	PREDUSK	2016-07-15 23:51:00	19ALTOUTPREDUSK	0.579642	0.320476	0.530273	0.0479159	1.09143	-0.27256	0.00691027	0.00374224	-18.5814	7.20612	4.69102	0.415948	0.131	1.00006	1.00002	0	0
1897	511564	3.4746e+06	19ALTOUT	PREDUSK	2016-07-16 00:10:00	19ALTOUTPREDUSK	0.666797	-0.131962	0.515398	0.988605	0.809717	1.12057	0.00659516	0.00515441	-18.5942	7.71286	1.02722	0.394914	0.325113	1.00006	1.00004	0	0
1898	511377	3.47461e+06	19ALTOUT	PREDUSK	2016-07-16 00:14:00	19ALTOUTPREDUSK	0.64834	-0.121276	0.530301	1.15131	0.988245	1.27258	0.00687774	0.00705153	-18.6316	7.55153	2.82269	0.412641	0.412955	1.00006	1.00006	0	0
1899	511378	3.4746e+06	19ALTOUT	PREDUSK	2016-07-16 00:14:00	19ALTOUTPREDUSK	0.652985	0.0400717	0.476453	0.958269	0.846958	0.918198	0.00672796	0.00320308	-18.5948	7.66899	2.52677	0.395803	0.109872	1.00006	1.00003	0	0
1900	511516	3.4746e+06	19ALTOUT	PREDUSK	2016-07-16 00:33:00	19ALTOUTPREDUSK	0.578799	-1.29276	0.537377	0.116202	0.948429	1.40896	0.00683678	0.00564535	-18.5691	7.59952	3.07732	0.42097	0.215048	1.00006	1.00005	0	0
1901	511515	3.47461e+06	19ALTOUT	PREDUSK	2016-07-16 00:33:00	19ALTOUTPREDUSK	0.565458	-0.603849	0.500592	0.603694	1.00737	1.20754	0.00686921	0.00244524	-18.6015	7.54436	4.84012	0.426354	0.130867	1.00006	1.00001	0	0
1902	511373	3.47461e+06	19ALTOUT	POSTDUSK	2016-07-16 00:38:00	19ALTOUTPOSTDUSK	0.590123	-0.319702	0.600622	-0.592835	1.02968	-0.273132	0.006818	0.00582866	-18.6284	7.61247	4.21386	0.407452	0.385602	1.00006	1.00003	0	0
1903	511371	3.4746e+06	19ALTOUT	POSTDUSK	2016-07-16 00:38:00	19ALTOUTPOSTDUSK	0.655022	-0.474039	0.571443	0.681815	0.953197	1.15585	0.00679721	0.00308163	-18.58	7.883	5.5003	0.400138	0.108881	1.00006	1.00002	0	0
1904	511564	3.4746e+06	19ALTOUT	POSTDUSK	2016-07-16 00:58:00	19ALTOUTPOSTDUSK	0.756247	-1.18518	0.510088	0.369495	0.753117	1.55468	0.00659516	0.00554023	-18.5842	7.77778	6.84541	0.397065	0.261867	1.00006	1.00005	0	0
1905	511564	3.47461e+06	19ALTOUT	POSTDUSK	2016-07-16 00:58:00	19ALTOUTPOSTDUSK	0.684265	-1.27327	0.545812	1.26103	0.868797	2.53429	0.00666456	0.00767256	-18.6147	7.74764	7.70205	0.402148	0.481276	1.00006	1.00006	0	0
1906	511418	3.47461e+06	19ALTOUT	POSTDUSK	2016-07-16 01:03:00	19ALTOUTPOSTDUSK	0.679417	-0.377086	0.530273	-0.141528	1.07203	0.235558	0.00691389	0.00442223	-18.6322	7.02455	5.6907	0.413743	0.284988	1.00006	1.00002	0	0
1907	511418	3.4746e+06	19ALTOUT	POSTDUSK	2016-07-16 01:03:00	19ALTOUTPOSTDUSK	0.657186	0.655277	0.470287	-0.266163	0.966883	-0.92144	0.00678564	0.00484616	-18.5996	7.25995	6.75045	0.409003	0.302555	1.00006	1.00002	0	0
1908	511610	3.4746e+06	19ALTOUT	POSTDUSK	2016-07-16 01:22:00	19ALTOUTPOSTDUSK	0.559866	1.2294	0.608235	-0.294569	1.01271	-1.52397	0.00669994	0.00356693	-18.5922	7.74623	5.11926	0.396779	0.0397239	1.00006	1.00003	0	0
1909	511610	3.47461e+06	19ALTOUT	POSTDUSK	2016-07-16 01:22:00	19ALTOUTPOSTDUSK	0.451083	0.244302	0.673494	-0.0921542	1.09015	-0.336456	0.0067434	0.00560938	-18.6241	7.49726	8.54876	0.398644	0.358083	1.00006	1.00003	0	0
1910	511470	3.47461e+06	19ALTOUT	POSTDUSK	2016-07-16 01:27:00	19ALTOUTPOSTDUSK	0.518739	-0.709847	0.636537	-0.490883	1.28369	0.218964	0.00680552	0.00675154	-18.6204	7.09256	11.3211	0.399689	0.380086	1.00006	1.00004	0	0
1911	511470	3.4746e+06	19ALTOUT	POSTDUSK	2016-07-16 01:27:00	19ALTOUTPOSTDUSK	0.544256	0.598882	0.621397	0.608991	1.21379	0.0101089	0.00679861	0.00588847	-18.5974	7.28627	6.2775	0.409612	0.32089	1.00006	1.00005	0	0
1912	511667	3.4746e+06	19ALTOUT	POSTDUSK	2016-07-16 01:45:00	19ALTOUTPOSTDUSK	0.749227	0.101984	0.608998	-0.0607124	1.13435	-0.162697	0.00724012	0.00625867	-18.6019	8.14315	3.61683	0.434472	0.368887	1.00007	1.00003	0	0
1913	511666	3.47461e+06	19ALTOUT	POSTDUSK	2016-07-16 01:45:00	19ALTOUTPOSTDUSK	0.706561	1.6496	0.644179	-1.01916	1.24459	-2.66876	0.00730298	0.00843908	-18.6553	8.48524	12.6617	0.434472	0.539355	1.00007	1.00008	0	0
1914	511510	3.4746e+06	19ALTOUT	POSTDUSK	2016-07-16 01:50:00	19ALTOUTPOSTDUSK	0.523182	-0.506651	0.563224	0.443972	1.04618	0.950623	0.00684441	0.00511284	-18.5706	7.54436	6.3552	0.416281	0.372987	1.00006	1.00003	0	0
1915	510582	3.47459e+06	41OUT	PREDAWN	2016-07-08 08:48:00	41OUTPREDAWN	0.902984	0.541997	0.586846	0.704122	1.04666	0.162125	0.00758514	0.00418044	-16.3373	8.23887	0.5257	0.429463	0.194007	1.00008	1.00003	0	0
1916	510409	3.47459e+06	41OUT	PREDAWN	2016-07-08 08:54:00	41OUTPREDAWN	0.790461	-0.334346	0.675504	2.54632	1.13239	2.88067	0.00797021	0.00844426	-16.6617	10.0297	3.69738	0.487443	0.394683	1.00008	1.00011	0	0
1917	510405	3.47458e+06	41OUT	PREDAWN	2016-07-08 08:54:00	41OUTPREDAWN	0.668021	2.60909	0.73029	-2.15986	1.42441	-4.76894	0.00839467	0.00629819	-16.6426	10.9075	5.41562	0.52406	0.109887	1.00008	1.00012	0	0
1918	510527	3.47459e+06	41OUT	PREDAWN	2016-07-08 09:20:00	41OUTPREDAWN	0.69749	2.16272	0.703649	-2.01705	1.04952	-4.17976	0.00814264	0.0062199	-16.4336	9.15053	5.46319	0.466989	0.191646	1.00008	1.00009	0	0
1919	510340	3.47459e+06	41OUT	PREDAWN	2016-07-08 09:28:00	41OUTPREDAWN	0.641999	0.974851	0.688622	-1.18713	1.18375	-2.16198	0.00840537	0.0067365	-16.8001	9.6664	8.26046	0.522315	0.348695	1.00009	1.00007	0	0
1920	510473	3.47459e+06	41OUT	PREDAWN	2016-07-08 09:54:00	41OUTPREDAWN	0.620886	-0.0895149	0.57161	0.087487	1.11046	0.177002	0.00784112	0.00811136	-16.5074	9.66021	3.91988	0.488437	0.511362	1.00008	1.00006	0	0
1921	510292	3.47459e+06	41OUT	PREDAWN	2016-07-08 10:01:00	41OUTPREDAWN	0.725675	-0.249094	0.529335	0.204473	1.20225	0.453568	0.00834848	0.0099499	-16.9151	9.56782	2.2081	0.530847	0.690555	1.00009	1.00008	0	0
1922	510293	3.47458e+06	41OUT	PREDAWN	2016-07-08 10:01:00	41OUTPREDAWN	0.736338	-1.09881	0.660224	0.749032	1.41926	1.84784	0.0083926	0.00594691	-16.8814	10.3784	8.87682	0.511744	0.361002	1.00009	1.00004	0	0
1923	510427	3.47459e+06	41OUT	PREDAWN	2016-07-08 10:27:00	41OUTPREDAWN	0.697615	-1.15529	0.786819	0.781627	1.33352	1.93691	0.00801903	0.00439929	-16.597	10.6267	5.26969	0.495665	0.242686	1.00008	1.00003	0	0
1924	510578	3.47459e+06	41OUT	POSTDAWN	2016-07-08 10:35:00	41OUTPOSTDAWN	0.875737	-0.504435	0.611214	-0.527896	1.23096	-0.0234604	0.00768482	0.00692779	-16.355	7.95579	3.64746	0.457592	0.381135	1.00008	1.00006	0	0
1925	510579	3.47458e+06	41OUT	POSTDAWN	2016-07-08 10:35:00	41OUTPOSTDAWN	0.763023	-0.28579	0.551429	-0.631974	1.12138	-0.346184	0.00768482	0.00672475	-16.3494	8.69977	2.70828	0.471829	0.367833	1.00008	1.00007	0	0
1926	510375	3.47458e+06	41OUT	POSTDAWN	2016-07-08 11:01:00	41OUTPOSTDAWN	0.540484	-0.298661	0.673025	-0.13482	1.3432	0.163841	0.00864928	0.00539963	-16.7276	10.027	7.68604	0.546426	0.30595	1.00009	1.00005	0	0
1927	510375	3.47459e+06	41OUT	POSTDAWN	2016-07-08 11:01:00	41OUTPOSTDAWN	0.584286	0.615281	0.608933	0.401085	1.21775	-0.214195	0.00833823	0.00398314	-16.7537	9.69805	7.67171	0.513209	0.215112	1.00009	1.00002	0	0
1928	510499	3.47459e+06	41OUT	POSTDAWN	2016-07-08 11:06:00	41OUTPOSTDAWN	0.704771	-0.796406	0.59732	0.64841	0.906038	1.44482	0.00805455	0.00501953	-16.4704	10.0164	5.38006	0.479173	0.31772	1.00008	1.00004	0	0
1929	510501	3.47458e+06	41OUT	POSTDAWN	2016-07-08 11:06:00	41OUTPOSTDAWN	0.704771	0.202303	0.59732	0.145273	1.00169	-0.0570297	0.00743957	0.00628115	-16.4373	9.95797	5.19178	0.450979	0.41455	1.00007	1.00005	0	0
1930	510324	3.47458e+06	41OUT	POSTDAWN	2016-07-08 11:29:00	41OUTPOSTDAWN	0.672638	0.215681	0.725871	0.725515	1.24168	0.509834	0.00815933	0.00959454	-16.8365	9.42053	10.4494	0.51116	0.681327	1.00008	1.00011	0	0
1931	510323	3.47459e+06	41OUT	POSTDAWN	2016-07-08 11:29:00	41OUTPOSTDAWN	0.686428	0.736991	0.748821	-1.50739	1.44186	-2.24438	0.00827493	0.00762547	-16.8743	9.29555	5.39123	0.539106	0.480361	1.00009	1.00006	0	0
1932	510447	3.47459e+06	41OUT	POSTDAWN	2016-07-08 11:35:00	41OUTPOSTDAWN	0.62287	-0.642979	0.728924	1.93728	1.34211	2.58026	0.00801903	0.00483058	-16.5615	10.1439	6.29816	0.495665	0.183192	1.00008	1.00005	0	0
1933	510268	3.47458e+06	41OUT	DAY	2016-07-08 16:11:00	41OUTDAY	0.616195	-1.85864	0.66123	1.20456	1.3401	3.0632	0.00846793	0.00422698	-16.9273	10.5318	3.84115	0.514137	0.205369	1.00009	1.00005	0	0
1934	510267	3.47459e+06	41OUT	DAY	2016-07-08 16:11:00	41OUTDAY	0.651149	-1.40966	0.543604	1.43706	1.18289	2.84672	0.00826864	0.0116727	-16.9475	9.96473	9.14575	0.514137	0.746826	1.00009	1.00015	0	0
1935	510481	3.47459e+06	41OUT	DAY	2016-07-08 16:14:00	41OUTDAY	0.614054	-1.73505	0.539489	0.354831	1.12376	2.08988	0.00785915	0.00731842	-16.4851	9.17661	13.5455	0.476978	0.431271	1.00008	1.00008	0	0
1936	510328	3.47459e+06	41OUT	DAY	2016-07-08 16:40:00	41OUTDAY	0.672638	1.24026	0.744053	-0.59957	1.33672	-1.83983	0.00820501	0.0053376	-16.8377	9.61061	3.2488	0.524537	0.323175	1.00008	1.00003	0	0
1937	510552	3.4746e+06	41OUT	DAY	2016-07-08 16:43:00	41OUTDAY	0.812903	0.492414	0.571543	-0.856272	0.886345	-1.34869	0.00807288	0.00516106	-16.3979	8.78024	5.50679	0.482415	0.330128	1.00008	1.00004	0	0
1938	510552	3.47458e+06	41OUT	DAY	2016-07-08 16:43:00	41OUTDAY	0.812903	-1.25899	0.507032	0.855497	0.856113	2.11449	0.00763057	0.00622228	-16.3683	8.74347	3.37576	0.448258	0.277241	1.00008	1.00006	0	0
1939	510369	3.47459e+06	41OUT	DAY	2016-07-08 17:11:00	41OUTDAY	0.54718	0.00356689	0.692286	0.0195886	1.3432	0.0160217	0.00845718	0.00482517	-16.7526	10.0771	2.61069	0.526861	0.322872	1.00009	1.00002	0	0
1940	510368	3.47459e+06	41OUT	DAY	2016-07-08 17:11:00	41OUTDAY	0.638968	0.425582	0.617224	-1.76558	1.26977	-2.19116	0.00819882	0.00553274	-16.785	9.69805	0.321368	0.494847	0.20019	1.00009	1.00006	0	0
1941	510596	3.47459e+06	41OUT	DAY	2016-07-08 17:13:00	41OUTDAY	0.773627	0.327508	0.69723	-0.0984026	1.29123	-0.425911	0.00753197	0.00373701	-16.3439	7.95637	5.88938	0.43372	0.247526	1.00008	1.00002	0	0
1942	510595	3.47458e+06	41OUT	DAY	2016-07-08 17:13:00	41OUTDAY	0.787871	-0.399752	0.626175	0.276784	1.25108	0.676537	0.00758514	0.00298042	-16.3455	8.7271	2.9971	0.432895	0.021127	1.00008	1.00002	0	0
1943	510263	3.47459e+06	41OUT	PREDUSK	2016-07-08 22:42:00	41OUTPREDUSK	0.613166	-0.474899	0.67468	-1.34541	1.39408	-0.870514	0.00839641	0.00574915	-16.9586	10.3346	9.68701	0.519992	0.269485	1.00009	1.00005	0	0
1944	510502	3.47459e+06	41OUT	PREDUSK	2016-07-08 22:46:00	41OUTPREDUSK	0.718771	-0.022889	0.591515	0.0921241	0.906038	0.115013	0.00808532	0.0043338	-16.4646	10.1485	4.81807	0.479173	0.226432	1.00008	1.00002	0	0
1945	510503	3.47458e+06	41OUT	PREDUSK	2016-07-08 22:46:00	41OUTPREDUSK	0.704771	0.575418	0.59732	-0.490981	1.00169	-1.0664	0.00743957	0.00827727	-16.4394	9.95797	4.27211	0.450979	0.491016	1.00007	1.00006	0	0
1946	510321	3.47459e+06	41OUT	PREDUSK	2016-07-08 23:10:00	41OUTPREDUSK	0.672638	1.85779	0.660699	-2.06601	1.30825	-3.9238	0.00811016	0.00420644	-16.8833	9.42053	2.93226	0.524537	0.110416	1.00008	1.00006	0	0
1947	510538	3.47459e+06	41OUT	PREDUSK	2016-07-08 23:15:00	41OUTPREDUSK	0.704771	-0.0215852	0.661421	-0.998529	1.07489	-0.976944	0.00829843	0.00471833	-16.4062	9.27511	2.6747	0.485016	0.191211	1.00008	1.00003	0	0
1948	510539	3.47459e+06	41OUT	PREDUSK	2016-07-08 23:15:00	41OUTPREDUSK	0.72552	-0.339641	0.700043	-0.538387	1.00083	-0.198746	0.00771849	0.00619279	-16.3764	9.28281	3.24581	0.448938	0.336642	1.00008	1.00004	0	0
1949	510382	3.47458e+06	41OUT	PREDUSK	2016-07-08 23:40:00	41OUTPREDUSK	0.541512	-1.04724	0.642754	0.188531	1.39823	1.23577	0.00859559	0.00704939	-16.6874	10.1722	7.52764	0.545807	0.384126	1.00009	1.00006	0	0
1950	510380	3.47459e+06	41OUT	PREDUSK	2016-07-08 23:40:00	41OUTPREDUSK	0.598346	0.456909	0.598874	-0.116059	1.21012	-0.572968	0.00837221	0.00456592	-16.731	9.64569	8.89808	0.519685	0.278657	1.00009	1.00003	0	0
1951	510572	3.4746e+06	41OUT	PREDUSK	2016-07-08 23:44:00	41OUTPREDUSK	0.86342	-0.517319	0.586846	1.12624	1.19653	1.64356	0.00778847	0.00847661	-16.3687	7.99306	11.2525	0.477003	0.527987	1.00008	1.00009	0	0
1952	510572	3.47459e+06	41OUT	PREDUSK	2016-07-08 23:45:00	41OUTPREDUSK	0.844798	-0.418425	0.462165	0.359583	0.994682	0.778008	0.00792589	0.00489721	-16.354	8.27916	2.4393	0.477348	0.29236	1.00008	1.00002	0	0
1953	510435	3.47459e+06	41OUT	PREDUSK	2016-07-09 00:09:00	41OUTPREDUSK	0.642362	1.67962	0.798313	-1.0662	1.43204	-2.74582	0.00818772	0.00657887	-16.6008	10.4349	11.6133	0.505543	0.122807	1.00008	1.0001	0	0
1954	510272	3.47458e+06	41OUT	POSTDUSK	2016-07-09 00:12:00	41OUTPOSTDUSK	0.616195	-1.22839	0.633966	2.04558	1.32856	3.27396	0.00846793	0.00536071	-16.9173	10.6	2.28686	0.512009	0.169192	1.00009	1.00008	0	0
1955	510472	3.47458e+06	41OUT	POSTDUSK	2016-07-09 00:33:00	41OUTPOSTDUSK	0.593394	-1.07349	0.577684	1.03852	1.14589	2.11201	0.00784112	0.00721576	-16.4924	9.7767	2.57322	0.495665	0.47164	1.00008	1.00006	0	0
1956	510471	3.47459e+06	41OUT	POSTDUSK	2016-07-09 00:33:00	41OUTPOSTDUSK	0.649176	0.830198	0.54249	-0.621294	1.03312	-1.45149	0.00788635	0.00461459	-16.5558	9.67578	11.2913	0.497491	0.290939	1.00008	1.00003	0	0
1957	510323	3.47459e+06	41OUT	POSTDUSK	2016-07-09 00:38:00	41OUTPOSTDUSK	0.672638	-0.628399	0.660699	-0.378345	1.30825	0.250053	0.00811016	0.00635721	-16.8635	9.42053	9.44227	0.524537	0.366166	1.00008	1.00004	0	0
1958	510323	3.47458e+06	41OUT	POSTDUSK	2016-07-09 00:38:00	41OUTPOSTDUSK	0.663715	-0.171045	0.660453	0.324484	1.18728	0.495529	0.00813142	0.00523028	-16.8345	9.50069	4.21444	0.507296	0.314184	1.00008	1.00003	0	0
1959	510526	3.47458e+06	41OUT	POSTDUSK	2016-07-09 01:00:00	41OUTPOSTDUSK	0.704771	-0.811248	0.666396	1.08942	0.99268	1.90067	0.00802383	0.00621442	-16.411	9.2999	6.64075	0.453213	0.33362	1.00008	1.00006	0	0
1960	510527	3.47459e+06	41OUT	POSTDUSK	2016-07-09 01:00:00	41OUTPOSTDUSK	0.69749	-0.282898	0.721436	-1.55605	1.12929	-1.27316	0.00821726	0.00603528	-16.4284	9.46597	7.17392	0.466604	0.370191	1.00008	1.00005	0	0
1961	510377	3.47459e+06	41OUT	POSTDUSK	2016-07-09 01:04:00	41OUTPOSTDUSK	0.638968	-0.939435	0.612721	0.643665	1.21264	1.5831	0.00842156	0.00679804	-16.7399	10.0047	7.21146	0.52809	0.489379	1.00009	1.00007	0	0
1962	510379	3.47458e+06	41OUT	POSTDUSK	2016-07-09 01:04:00	41OUTPOSTDUSK	0.584286	-1.31009	0.617224	0.232578	1.27492	1.54266	0.00870207	0.00916761	-16.6954	10.0771	10.6456	0.547072	0.584868	1.00009	1.00008	0	0
1963	510580	3.47458e+06	41OUT	POSTDUSK	2016-07-09 01:25:00	41OUTPOSTDUSK	0.844798	0.85469	0.53733	-0.0619816	1.22991	-0.916672	0.0079299	0.00758225	-16.3477	8.72627	8.70694	0.477665	0.41875	1.00008	1.00006	0	0
1964	510585	3.47459e+06	41OUT	POSTDUSK	2016-07-09 01:25:00	41OUTPOSTDUSK	0.897722	0.667419	0.656078	-1.01677	1.25108	-1.68419	0.00749143	0.00314129	-16.3477	8.25478	13.113	0.421219	0.11431	1.00008	1.00002	0.592465	0
1965	510434	3.47459e+06	41OUT	POSTDUSK	2016-07-09 01:29:00	41OUTPOSTDUSK	0.657132	0.905121	0.833951	-0.820076	1.43204	-1.7252	0.00793776	0.00545476	-16.6118	10.1617	4.95416	0.491137	0.385563	1.00008	1.00005	0.76895	0
1966	510433	3.47458e+06	41OUT	POSTDUSK	2016-07-09 01:29:00	41OUTPOSTDUSK	0.697301	-2.22208	0.820952	2.89228	1.43971	5.11436	0.00803897	0.0101788	-16.5633	10.4414	4.19786	0.495665	0.619309	1.00008	1.00018	0	0
1967	510590	3.47458e+06	41OUT	NIGHT	2016-07-08 03:26:00	41OUTNIGHT	0.727894	-0.171634	0.626175	0.953511	1.25628	1.12514	0.0075942	0.00373628	-16.3351	8.78958	4.54703	0.433861	0.220986	1.00008	1.00003	0	0
1968	510592	3.47459e+06	41OUT	NIGHT	2016-07-08 03:26:00	41OUTNIGHT	0.85864	1.55942	0.62376	0.124141	1.05944	-1.43528	0.00749143	0.00795516	-16.347	8.20481	7.47642	0.423675	0.422342	1.00008	1.00008	0	0
1969	510387	3.47459e+06	41OUT	NIGHT	2016-07-08 03:31:00	41OUTNIGHT	0.6159	-1.20133	0.673025	-1.23586	1.35508	-0.034523	0.00844144	0.00671023	-16.6846	10.0771	2.20233	0.527441	0.163339	1.00009	1.00007	0	0
1970	510524	3.47459e+06	41OUT	NIGHT	2016-07-08 03:59:00	41OUTNIGHT	0.722463	-1.02088	0.634816	-0.906631	0.935745	0.11425	0.00794892	0.0059713	-16.4221	9.29434	3.92647	0.450876	0.197517	1.00008	1.00007	0	0
1971	510326	3.47459e+06	41OUT	NIGHT	2016-07-08 04:03:00	41OUTNIGHT	0.757241	0.877402	0.750941	-1.44861	1.53594	-2.32601	0.0081952	0.00437908	-16.8759	9.00354	4.86633	0.524437	0.151957	1.00009	1.00004	0	0
1972	510326	3.47458e+06	41OUT	NIGHT	2016-07-08 04:03:00	41OUTNIGHT	0.672638	-0.989248	0.725871	1.28736	1.24168	2.27661	0.00815933	0.00773933	-16.8146	9.42053	7.56519	0.51116	0.305012	1.00008	1.00007	0	0
1973	510478	3.47459e+06	41OUT	NIGHT	2016-07-08 04:30:00	41OUTNIGHT	0.607917	1.62117	0.54249	-1.55666	1.11246	-3.17783	0.00793719	0.00542	-16.5042	9.24885	7.85335	0.495665	0.302224	1.00008	1.00006	0	0
1974	510306	3.47459e+06	41OUT	NIGHT	2016-07-08 04:33:00	41OUTNIGHT	0.616442	-0.961561	0.750255	1.15102	1.50194	2.11258	0.00847502	0.00999371	-16.9072	9.00354	2.03197	0.548299	0.679066	1.00009	1.00009	0	0
1975	510304	3.47459e+06	41OUT	NIGHT	2016-07-08 04:33:00	41OUTNIGHT	0.70283	0.097288	0.614416	-0.625406	1.27206	-0.722694	0.00847052	0.00415285	-16.8811	9.63367	3.32299	0.530847	0.0978277	1.00009	1.00003	0	0
1976	510247	3.47458e+06	1OUT	PREDAWN	2016-07-10 08:38:00	1OUTPREDAWN	0.584595	0.810482	0.845293	0.0212209	1.62511	-0.789261	0.00816763	0.00548704	-16.9717	10.3772	5.04322	0.474747	0.242056	1.00009	1.00005	0	0
1977	510249	3.47459e+06	1OUT	PREDAWN	2016-07-10 08:38:00	1OUTPREDAWN	0.730827	0.367112	0.67468	0.416513	1.2177	0.0494003	0.00786243	0.00807062	-17.0002	10.0383	4.64593	0.488125	0.55402	1.00008	1.00007	0	0
1978	510118	3.47459e+06	1OUT	PREDAWN	2016-07-10 08:43:00	1OUTPREDAWN	0.761518	-0.479147	0.736046	0.109652	1.41525	0.588799	0.00775059	0.00378223	-17.0964	8.21653	9.65505	0.466011	0.16968	1.00008	1.00003	0	0
1979	510114	3.47458e+06	1OUT	PREDAWN	2016-07-10 08:43:00	1OUTPREDAWN	0.642295	-1.63259	0.841603	1.2147	1.63016	2.84729	0.0083281	0.00756638	-17.078	8.13262	6.19464	0.495883	0.4041	1.00009	1.00009	0	0
1980	510195	3.47459e+06	1OUT	PREDAWN	2016-07-10 09:09:00	1OUTPREDAWN	0.661722	-1.50928	0.741085	1.04409	1.43151	2.55337	0.00801513	0.0045815	-17.041	9.97947	7.66782	0.474095	0.117643	1.00008	1.00004	0	0
1981	510056	3.47459e+06	1OUT	PREDAWN	2016-07-10 09:13:00	1OUTPREDAWN	0.700701	1.1906	0.663909	-0.130619	1.39718	-1.32122	0.00722451	0.00553295	-17.1037	8.73759	4.32674	0.409744	0.347019	1.00007	1.00005	0	0
1982	510052	3.47458e+06	1OUT	PREDAWN	2016-07-10 09:13:00	1OUTPREDAWN	0.700701	0.578704	0.7358	-1.73186	1.33295	-2.31056	0.00736223	0.00694811	-17.1049	8.55163	4.73349	0.415635	0.299359	1.00008	1.00007	0	0
1983	510145	3.47458e+06	1OUT	PREDAWN	2016-07-10 09:38:00	1OUTPREDAWN	0.624785	-1.13475	0.641531	1.13022	1.35431	2.26498	0.00775187	0.00675028	-17.0713	9.19464	1.93723	0.476937	0.390396	1.00008	1.00006	0	0
1984	510148	3.47459e+06	1OUT	PREDAWN	2016-07-10 09:38:00	1OUTPREDAWN	0.624031	1.07	0.626324	-0.586722	1.26824	-1.65672	0.00770222	0.00521759	-17.1068	9.04846	4.51883	0.464761	0.243467	1.00008	1.00004	0	0
1985	509974	3.47459e+06	1OUT	PREDAWN	2016-07-10 09:43:00	1OUTPREDAWN	0.661398	1.24224	0.614222	-1.47096	1.29256	-2.7132	0.00724061	0.00594772	-17.087	7.71662	7.81965	0.411009	0.397091	1.00007	1.00005	0	0
1986	509972	3.47458e+06	1OUT	PREDAWN	2016-07-10 09:43:00	1OUTPREDAWN	0.693568	0.294197	0.584365	-0.972473	1.1292	-1.26667	0.00725236	0.00418234	-17.0905	7.47422	6.0056	0.407467	0.102385	1.00007	1.00004	0	0
1987	510036	3.47459e+06	1OUT	POSTDAWN	2016-07-10 10:36:00	1OUTPOSTDAWN	0.701361	-0.467483	0.710463	0.203523	1.29628	0.671005	0.00734003	0.00351857	-17.0897	8.9702	6.73604	0.405305	0.199519	1.00008	1.00002	0	0
1988	510167	3.47459e+06	1OUT	POSTDAWN	2016-07-10 10:39:00	1OUTPOSTDAWN	0.69424	0.248092	0.614412	0.553649	1.25885	0.305557	0.00780304	0.00444416	-17.0563	9.74926	6.01275	0.479923	0.237472	1.00008	1.00003	0	0
1989	509996	3.47459e+06	1OUT	POSTDAWN	2016-07-10 11:01:00	1OUTPOSTDAWN	0.71163	-1.88553	0.579066	0.545768	1.15156	2.4313	0.00744873	0.00704151	-17.0788	8.23559	11.9931	0.419265	0.40821	1.00008	1.00007	0	0
1990	510124	3.47459e+06	1OUT	POSTDAWN	2016-07-10 11:05:00	1OUTPOSTDAWN	0.69497	0.0624483	0.736046	0.075609	1.56379	0.0131607	0.00771585	0.0057155	-17.098	8.76936	8.35882	0.432839	0.300095	1.00008	1.00005	0	0
1991	509944	3.47458e+06	1OUT	POSTDAWN	2016-07-10 11:26:00	1OUTPOSTDAWN	0.773442	-0.632266	0.650086	1.50416	1.18237	2.13642	0.00765117	0.00622935	-17.0812	8.30084	5.7832	0.441863	0.373377	1.00008	1.00008	0	0
1992	509942	3.47459e+06	1OUT	POSTDAWN	2016-07-10 11:26:00	1OUTPOSTDAWN	0.706382	0.56003	0.712427	-1.0883	1.40548	-1.64833	0.00752618	0.0051223	-17.0874	7.89661	2.54072	0.411454	0.274981	1.00008	1.00005	0	0
1993	510046	3.47459e+06	1OUT	POSTDAWN	2016-07-10 11:30:00	1OUTPOSTDAWN	0.688813	0.743959	0.658593	-0.399688	1.28517	-1.14365	0.00720345	0.00563326	-17.0947	8.9702	2.52469	0.404348	0.367045	1.00007	1.00003	0	0
1994	510040	3.47458e+06	1OUT	DAY	2016-07-10 16:19:00	1OUTDAY	0.688813	1.85275	0.776725	-1.2158	1.5079	-3.06854	0.0073914	0.00538278	-17.0909	8.51041	13.257	0.408183	0.33602	1.00008	1.00006	0	0
1995	510190	3.4746e+06	1OUT	DAY	2016-07-10 16:23:00	1OUTDAY	0.712262	0.738717	0.653718	0.608446	1.19739	-0.130272	0.00772932	0.00406137	-17.0596	9.26853	4.7334	0.445112	0.128158	1.00008	1.00003	0	0
1996	510191	3.47459e+06	1OUT	DAY	2016-07-10 16:23:00	1OUTDAY	0.676842	-0.958944	0.721101	0.787615	1.27358	1.74656	0.00801513	0.00573194	-17.039	10.0504	5.50951	0.474589	0.226996	1.00008	1.00005	0	0
1997	509985	3.47458e+06	1OUT	DAY	2016-07-10 16:49:00	1OUTDAY	0.718943	-1.38964	0.584365	2.41018	1.27826	3.79982	0.00742253	0.00600072	-17.0833	7.67667	2.89294	0.410587	0.253609	1.00008	1.00007	0	0
1998	510139	3.47459e+06	1OUT	DAY	2016-07-10 16:53:00	1OUTDAY	0.525714	-1.22784	0.716001	1.44092	1.52087	2.66876	0.00780437	0.00490602	-17.079	9.04846	4.50753	0.476937	0.222053	1.00008	1.00005	0	0
1999	510251	3.47458e+06	1OUT	PREDUSK	2016-07-10 22:59:00	1OUTPREDUSK	0.603468	0.581516	0.753423	-1.98463	1.59802	-2.56615	0.00823305	0.011854	-16.9819	10.5778	1.60416	0.4815	0.835401	1.00009	1.00018	0	0
2000	510255	3.47459e+06	1OUT	PREDUSK	2016-07-10 23:00:00	1OUTPREDUSK	0.619151	-0.347077	0.633966	-0.323617	1.18289	0.0234604	0.00800802	0.00379584	-16.9985	9.98719	7.08105	0.496615	0.0502425	1.00008	1.00003	0	0
2001	510043	3.47459e+06	1OUT	PREDUSK	2016-07-10 23:03:00	1OUTPREDUSK	0.677026	-0.548985	0.7358	0.312564	1.36046	0.861549	0.00737773	0.00271232	-17.0811	9.01468	2.01584	0.414927	0.176991	1.00008	1.00001	0	0
2002	510041	3.47458e+06	1OUT	PREDUSK	2016-07-10 23:03:00	1OUTPREDUSK	0.688813	1.73826	0.776725	-1.07241	1.5079	-2.81067	0.0073914	0.0102737	-17.0832	8.51041	0.733946	0.408183	0.726427	1.00008	1.00013	0	0
2003	510208	3.47458e+06	1OUT	PREDUSK	2016-07-10 23:28:00	1OUTPREDUSK	0.681098	-1.69495	0.757444	0.776975	1.52802	2.47192	0.00806091	0.00976351	-17.0168	10.0737	4.98054	0.479987	0.553827	1.00008	1.00016	0	0
2004	510213	3.47459e+06	1OUT	PREDUSK	2016-07-10 23:28:00	1OUTPREDUSK	0.6782	-1.80658	0.769781	1.98581	1.43151	3.79238	0.0076131	0.00784362	-17.0208	9.04796	0.983134	0.441926	0.483574	1.00008	1.00008	0	0
2005	510002	3.47459e+06	1OUT	PREDUSK	2016-07-10 23:32:00	1OUTPREDUSK	0.732734	-0.0472691	0.542004	0.360522	1.03989	0.407791	0.00749871	0.00666377	-17.0848	8.25641	6.79433	0.423727	0.438098	1.00008	1.00003	0	0
2006	510143	3.47459e+06	1OUT	PREDUSK	2016-07-10 23:57:00	1OUTPREDUSK	0.638031	0.139313	0.622011	0.146942	1.20974	0.00762939	0.00774461	0.00425912	-17.0784	9.06791	1.54614	0.454374	0.236912	1.00008	1.00002	0	0
2007	509950	3.47459e+06	1OUT	PREDUSK	2016-07-10 23:59:00	1OUTPREDUSK	0.719376	-0.246658	0.664128	-0.298729	1.30706	-0.0520706	0.00738394	0.00240024	-17.0864	7.89661	3.44112	0.408001	0.105461	1.00008	1.00001	0	0
2008	509951	3.47458e+06	1OUT	PREDUSK	2016-07-10 23:59:00	1OUTPREDUSK	0.796986	0.28063	0.611036	-0.951708	1.05486	-1.23234	0.00755402	0.00521707	-17.1079	7.88758	3.61062	0.421144	0.143133	1.00008	1.00005	0	0
2009	510029	3.47458e+06	1OUT	POSTDUSK	2016-07-11 00:54:00	1OUTPOSTDUSK	0.690572	2.70023	0.749292	-1.66302	1.3463	-4.36325	0.00760799	0.00728763	-17.1008	8.77085	9.66003	0.416039	0.390168	1.00008	1.00011	0	0
2010	510025	3.47459e+06	1OUT	POSTDUSK	2016-07-11 00:54:00	1OUTPOSTDUSK	0.701499	0.334966	0.66565	1.36818	1.33142	1.03321	0.0075143	0.00347242	-17.1012	8.9011	13.4085	0.408273	0.0490062	1.00008	1.00003	0	0
2011	510189	3.47459e+06	1OUT	POSTDUSK	2016-07-11 00:58:00	1OUTPOSTDUSK	0.676842	-1.24218	0.721101	-0.208589	1.27358	1.03359	0.00801513	0.00716776	-17.0473	10.0504	4.78456	0.474589	0.403407	1.00008	1.00006	0	0
2012	509984	3.47458e+06	1OUT	POSTDUSK	2016-07-11 01:22:00	1OUTPOSTDUSK	0.703028	-0.131119	0.584365	-1.10081	1.30639	-0.969696	0.00749871	0.00802749	-17.0988	7.71485	7.19991	0.422663	0.502192	1.00008	1.00007	0	0
2013	509980	3.47459e+06	1OUT	POSTDUSK	2016-07-11 01:22:00	1OUTPOSTDUSK	0.709804	-0.588372	0.614222	-0.567392	1.28412	0.0209808	0.00742253	0.00663736	-17.0839	7.89532	9.81728	0.417915	0.457997	1.00008	1.00005	0	0
2014	510147	3.47459e+06	1OUT	POSTDUSK	2016-07-11 01:26:00	1OUTPOSTDUSK	0.639221	-0.0195584	0.637922	0.00504637	1.22366	0.0246048	0.00778384	0.00717193	-17.0768	9.14945	6.17105	0.479903	0.347562	1.00008	1.00005	0	0
2015	509933	3.47458e+06	1OUT	POSTDUSK	2016-07-11 01:49:00	1OUTPOSTDUSK	0.827275	1.24269	0.714709	-0.100082	1.17903	-1.34277	0.00766067	0.00544844	-17.0839	8.30451	3.56229	0.443841	0.144467	1.00008	1.00006	0	0
2016	509928	3.47459e+06	1OUT	POSTDUSK	2016-07-11 01:50:00	1OUTPOSTDUSK	0.771231	0.416281	0.694591	0.634291	1.39527	0.21801	0.00752618	0.00516266	-17.0773	7.83836	4.54291	0.417256	0.240358	1.00008	1.00004	0	0
2017	510078	3.47459e+06	1OUT	POSTDUSK	2016-07-11 01:53:00	1OUTPOSTDUSK	0.757956	0.91938	0.7358	-0.776253	1.15085	-1.69563	0.00773215	0.00552535	-17.1124	7.9886	7.26936	0.4611	0.0880567	1.00008	1.00007	0	0
2051	511685	3.47459e+06	19ALTOUT	POSTDAWN	2016-07-15 10:09:00	19ALTOUTPOSTDAWN	0.786627	-0.650614	0.608769	0.533849	1.1281	1.18446	0.00695586	0.0050637	-18.588	7.82419	7.19618	0.397918	0.324686	1.00007	1.00002	0	0
2052	511682	3.47458e+06	19ALTOUT	POSTDAWN	2016-07-15 10:09:00	19ALTOUTPOSTDAWN	0.837962	-1.14227	0.623641	-0.635681	1.11976	0.506592	0.00753356	0.00669752	-18.569	8.07986	7.6897	0.428491	0.417408	1.00008	1.00006	0	0
2053	511465	3.47459e+06	19ALTOUT	POSTDAWN	2016-07-15 10:28:00	19ALTOUTPOSTDAWN	0.540609	-0.967006	0.61324	1.00996	1.25799	1.97697	0.00688867	0.00654846	-18.575	7.46916	1.72935	0.409612	0.460936	1.00006	1.00007	0	0
2054	511622	3.47459e+06	19ALTOUT	POSTDAWN	2016-07-15 10:33:00	19ALTOUTPOSTDAWN	0.634096	-0.0157259	0.628295	0.14144	1.05186	0.157166	0.00696467	0.0021722	-18.575	8.08543	2.81724	0.414182	0.106638	1.00006	1.00001	0	0
2055	511413	3.47458e+06	19ALTOUT	POSTDAWN	2016-07-15 10:54:00	19ALTOUTPOSTDAWN	0.73832	0.75997	0.462489	0.452124	0.771761	-0.307846	0.00678831	0.0056571	-18.5586	7.83099	2.67686	0.395134	0.30998	1.00006	1.00005	0	0
2056	511412	3.47459e+06	19ALTOUT	POSTDAWN	2016-07-15 10:54:00	19ALTOUTPOSTDAWN	0.70643	2.25349	0.442315	-2.16126	0.859499	-4.41475	0.00667302	0.0044522	-18.5824	7.60506	3.01141	0.393828	0.116584	1.00006	1.00008	0	0
2057	511568	3.47459e+06	19ALTOUT	POSTDAWN	2016-07-15 11:00:00	19ALTOUTPOSTDAWN	0.820862	-0.0764062	0.497936	-0.201338	0.753117	-0.124931	0.00695265	0.00395739	-18.578	7.74764	4.30059	0.431065	0.229517	1.00006	1.00002	0	0
2058	511366	3.47459e+06	19ALTOUT	POSTDAWN	2016-07-15 11:20:00	19ALTOUTPOSTDAWN	0.598446	-0.624215	0.616811	0.542701	1.02816	1.16692	0.00671134	0.00439689	-18.5761	7.89946	12.2101	0.377387	0.260924	1.00006	1.00003	0	0
2059	511366	3.4746e+06	19ALTOUT	POSTDAWN	2016-07-15 11:20:00	19ALTOUTPOSTDAWN	0.655022	-0.0179254	0.614388	-0.598904	1.02968	-0.580978	0.00671134	0.00304007	-18.5895	7.64604	7.03791	0.386496	0.132512	1.00006	1.00002	0	0
2060	511522	3.47459e+06	19ALTOUT	POSTDAWN	2016-07-15 11:26:00	19ALTOUTPOSTDAWN	0.69892	-0.155669	0.524282	0.506372	0.827837	0.662041	0.00703142	0.00412762	-18.5641	7.71195	4.31402	0.429523	0.280533	1.00007	1.00002	0	0
2061	511522	3.47458e+06	19ALTOUT	POSTDAWN	2016-07-15 11:26:00	19ALTOUTPOSTDAWN	0.663118	0.135258	0.600465	0.0326424	0.961781	-0.102615	0.00729849	0.00581638	-18.5469	8.23303	5.96306	0.453693	0.298923	1.00007	1.00004	0	0
2062	511664	3.47458e+06	19ALTOUT	DAY	2016-07-15 15:40:00	19ALTOUTDAY	0.910377	-0.328558	0.538368	1.14811	0.899744	1.47667	0.00737089	0.00486078	-18.5649	8.44037	5.87082	0.426971	0.192278	1.00007	1.00003	0	0
2063	511664	3.47459e+06	19ALTOUT	DAY	2016-07-15 15:40:00	19ALTOUTDAY	0.786627	1.16193	0.580578	0.0276338	1.02096	-1.1343	0.00692867	0.0071397	-18.5909	8.17166	13.6936	0.408703	0.425548	1.00006	1.00007	0	0
2064	511465	3.47459e+06	19ALTOUT	DAY	2016-07-15 15:45:00	19ALTOUTDAY	0.540609	0.213762	0.61324	-1.77675	1.25799	-1.99051	0.00688867	0.00671591	-18.5824	7.46916	1.83577	0.409612	0.363189	1.00006	1.00006	0	0
2065	511466	3.47458e+06	19ALTOUT	DAY	2016-07-15 15:45:00	19ALTOUTDAY	0.539366	-1.06563	0.590972	0.461964	1.08809	1.5276	0.007064	0.00451059	-18.5572	7.83368	2.0396	0.419394	0.240254	1.00007	1.00003	0	0
2066	511609	3.47458e+06	19ALTOUT	DAY	2016-07-15 16:10:00	19ALTOUTDAY	0.745665	-0.94734	0.649185	0.944368	1.10822	1.89171	0.00715645	0.00361367	-18.5658	7.80538	5.36187	0.415955	0.2228	1.00007	1.00003	0	0
2067	511608	3.47459e+06	19ALTOUT	DAY	2016-07-15 16:10:00	19ALTOUTDAY	0.668385	-0.503432	0.591829	-0.520789	1.00427	-0.0173569	0.00696766	0.00361102	-18.5754	7.66972	1.68761	0.410508	0.151281	1.00006	1.00003	0	0
2068	511415	3.47459e+06	19ALTOUT	DAY	2016-07-15 16:15:00	19ALTOUTDAY	0.70643	-1.26721	0.416847	0.132972	0.88191	1.40018	0.00672796	0.00651528	-18.5678	7.6254	8.21572	0.395134	0.348363	1.00006	1.00006	0	0
2069	511561	3.47459e+06	19ALTOUT	DAY	2016-07-15 16:39:00	19ALTOUTDAY	0.820862	-1.15724	0.512333	-0.193074	0.753117	0.964165	0.00693447	0.00666447	-18.5696	7.8562	3.87835	0.42419	0.379007	1.00007	1.00005	0	0
2070	511368	3.47459e+06	19ALTOUT	DAY	2016-07-15 16:43:00	19ALTOUTDAY	0.653268	0.137556	0.554037	1.30199	0.858259	1.16444	0.00671134	0.00566167	-18.5748	7.95615	4.41851	0.379358	0.350403	1.00006	1.00005	0	0
2071	511367	3.47458e+06	19ALTOUT	DAY	2016-07-15 16:43:00	19ALTOUTDAY	0.655022	-0.460596	0.583509	0.927	1.04766	1.3876	0.006773	0.00425233	-18.5591	8.0165	3.68347	0.382693	0.263825	1.00006	1.00002	0	0
2072	511510	3.47458e+06	19ALTOUT	DAY	2016-07-15 17:06:00	19ALTOUTDAY	0.689738	0.101382	0.530498	0.420863	0.889778	0.319481	0.00742782	0.00683829	-18.5567	8.07176	6.02607	0.458719	0.434851	1.00007	1.00005	0	0
2073	511510	3.47459e+06	19ALTOUT	DAY	2016-07-15 17:06:00	19ALTOUTDAY	0.607347	0.63719	0.595033	-0.724657	1.03426	-1.36185	0.00684441	0.00574554	-18.5826	7.67385	6.48555	0.42153	0.336663	1.00006	1.00004	0	0
2074	511657	3.47458e+06	19ALTOUT	PREDUSK	2016-07-15 23:18:00	19ALTOUTPREDUSK	0.870106	-0.0800917	0.546917	-0.169928	0.874758	-0.0898361	0.00733163	0.00443802	-18.5705	8.40427	3.35377	0.422412	0.245131	1.00007	1.00002	0	0
2075	511657	3.47459e+06	19ALTOUT	PREDUSK	2016-07-15 23:18:00	19ALTOUTPREDUSK	0.770141	0.494017	0.634544	-0.211893	1.03688	-0.70591	0.00688469	0.0108985	-18.5855	8.40427	9.35435	0.408703	0.746419	1.00006	1.00011	0	0
2076	511490	3.47459e+06	19ALTOUT	PREDUSK	2016-07-15 23:24:00	19ALTOUTPREDUSK	0.611803	-0.490826	0.624925	-0.0645339	1.11952	0.426292	0.00686687	0.00452469	-18.5651	7.60844	8.95368	0.404653	0.240026	1.00006	1.00002	0	0
2077	511613	3.47458e+06	19ALTOUT	PREDUSK	2016-07-15 23:47:00	19ALTOUTPREDUSK	0.749632	-0.71963	0.658587	-0.580393	1.05186	0.139236	0.00711347	0.00495936	-18.5602	7.86652	3.54418	0.417392	0.189741	1.00007	1.00005	0	0
2078	511613	3.47459e+06	19ALTOUT	PREDUSK	2016-07-15 23:47:00	19ALTOUTPREDUSK	0.664046	-1.16499	0.594965	0.401893	1.00956	1.56689	0.00695439	0.00398829	-18.5648	7.58672	3.45372	0.410508	0.155968	1.00006	1.00003	0	0
2079	511426	3.47459e+06	19ALTOUT	PREDUSK	2016-07-15 23:51:00	19ALTOUTPREDUSK	0.644806	0.873752	0.491973	-1.34716	1.0839	-2.22092	0.00680801	0.00578239	-18.5641	7.25597	1.60625	0.412419	0.143096	1.00006	1.00007	0	0
2080	511426	3.47458e+06	19ALTOUT	PREDUSK	2016-07-15 23:51:00	19ALTOUTPREDUSK	0.660554	1.2924	0.601834	-0.626394	1.09143	-1.91879	0.00701901	0.00570285	-18.5628	7.45458	3.66293	0.411507	0.0476466	1.00007	1.00008	0	0
2081	511564	3.47458e+06	19ALTOUT	PREDUSK	2016-07-16 00:10:00	19ALTOUTPREDUSK	0.805853	0.319184	0.54117	0.124826	0.794935	-0.194359	0.0072308	0.0032643	-18.5688	7.84959	4.99927	0.436322	0.114706	1.00007	1.00002	0	0
2082	511564	3.47459e+06	19ALTOUT	PREDUSK	2016-07-16 00:10:00	19ALTOUTPREDUSK	0.808345	-2.1292	0.497936	2.33018	0.809717	4.45938	0.00684622	0.00854905	-18.5591	7.82394	1.88204	0.408336	0.495741	1.00006	1.00012	0	0
2083	511378	3.47459e+06	19ALTOUT	PREDUSK	2016-07-16 00:14:00	19ALTOUTPREDUSK	0.646647	0.718933	0.583509	-0.356049	1.05052	-1.07498	0.00679721	0.0022705	-18.583	7.73077	1.26049	0.395803	0.0934561	1.00006	1.00001	0	0
2084	511515	3.47459e+06	19ALTOUT	PREDUSK	2016-07-16 00:33:00	19ALTOUTPREDUSK	0.662549	0.404633	0.58506	0.470627	1.04728	0.0659943	0.00716206	0.00516178	-18.5664	7.84345	2.11761	0.450704	0.307022	1.00007	1.00003	0	0
2085	511371	3.47459e+06	19ALTOUT	POSTDUSK	2016-07-16 00:38:00	19ALTOUTPOSTDUSK	0.653268	-0.172394	0.583509	-0.808304	1.03369	-0.63591	0.00681404	0.00734974	-18.5727	7.77376	6.52482	0.398097	0.454167	1.00006	1.00007	0	0
2086	511563	3.47458e+06	19ALTOUT	POSTDUSK	2016-07-16 00:58:00	19ALTOUTPOSTDUSK	0.805853	0.721143	0.545808	0.135015	0.849485	-0.586128	0.0072628	0.00353788	-18.5646	7.71286	5.85127	0.435379	0.179711	1.00007	1.00002	0	0
2087	511564	3.47459e+06	19ALTOUT	POSTDUSK	2016-07-16 00:58:00	19ALTOUTPOSTDUSK	0.808345	-1.4018	0.497936	1.41879	0.809717	2.82059	0.00684622	0.00764015	-18.562	7.82394	6.16407	0.408336	0.47987	1.00006	1.00009	0	0
2088	511417	3.47459e+06	19ALTOUT	POSTDUSK	2016-07-16 01:03:00	19ALTOUTPOSTDUSK	0.718648	-0.294964	0.468417	1.3547	0.88191	1.64967	0.00685706	0.0051639	-18.5806	7.6254	8.80686	0.409003	0.121681	1.00006	1.00006	0	0
2089	511418	3.47458e+06	19ALTOUT	POSTDUSK	2016-07-16 01:03:00	19ALTOUTPOSTDUSK	0.700777	-0.054045	0.471893	0.0268266	0.843859	0.0808716	0.00678231	0.00654625	-18.5707	7.79253	3.32202	0.393117	0.370369	1.00006	1.00005	0	0
2090	511610	3.47459e+06	19ALTOUT	POSTDUSK	2016-07-16 01:22:00	19ALTOUTPOSTDUSK	0.668385	-0.95295	0.591829	1.50867	1.00427	2.46162	0.00696766	0.00417513	-18.5682	7.66972	2.27517	0.410508	0.182032	1.00006	1.00003	0	0
2091	511470	3.47459e+06	19ALTOUT	POSTDUSK	2016-07-16 01:27:00	19ALTOUTPOSTDUSK	0.539366	1.68817	0.598365	-0.712038	1.11623	-2.40021	0.00686511	0.00763871	-18.5807	7.53267	8.63525	0.399673	0.457482	1.00006	1.00007	0	0
2092	511470	3.47458e+06	19ALTOUT	POSTDUSK	2016-07-16 01:27:00	19ALTOUTPOSTDUSK	0.603248	-1.93002	0.601509	1.5034	1.10421	3.43342	0.00707366	0.00911581	-18.5625	7.80341	6.4651	0.419394	0.604183	1.00007	1.00012	0	0
2093	511667	3.47458e+06	19ALTOUT	POSTDUSK	2016-07-16 01:45:00	19ALTOUTPOSTDUSK	0.855916	-1.53101	0.55345	-0.084481	0.956202	1.44653	0.00748741	0.0123255	-18.5626	8.22537	12.8085	0.433958	0.798624	1.00007	1.00013	0	0
2094	511666	3.47459e+06	19ALTOUT	POSTDUSK	2016-07-16 01:45:00	19ALTOUTPOSTDUSK	0.799395	0.480758	0.569149	-0.236405	0.951433	-0.717163	0.00692867	0.00640533	-18.5895	8.17166	11.5492	0.404052	0.391748	1.00006	1.00005	0	0
2095	511509	3.47459e+06	19ALTOUT	POSTDUSK	2016-07-16 01:50:00	19ALTOUTPOSTDUSK	0.607347	1.18492	0.595033	0.93334	1.03426	-0.251579	0.00684441	0.00689285	-18.5776	7.67385	8.12116	0.42153	0.298882	1.00006	1.00007	0	0
2096	511506	3.47458e+06	19ALTOUT	POSTDUSK	2016-07-16 01:50:00	19ALTOUTPOSTDUSK	0.677395	-0.881703	0.530498	1.01344	0.889778	1.89514	0.00724391	0.00456756	-18.5542	7.97159	2.85522	0.448817	0.213243	1.00007	1.00003	0	0
2097	510582	3.47457e+06	41OUT	PREDAWN	2016-07-08 08:48:00	41OUTPREDAWN	0.667041	-0.126539	0.53733	0.248637	1.21951	0.375175	0.00700648	0.00840025	-16.3444	8.74991	5.75116	0.415792	0.541293	1.00007	1.00006	0	0
2098	510583	3.47458e+06	41OUT	PREDAWN	2016-07-08 08:48:00	41OUTPREDAWN	0.787871	2.24087	0.53733	-0.251268	1.0561	-2.49214	0.00768482	0.00449257	-16.3451	8.56761	6.92115	0.457691	0.0994115	1.00008	1.00006	0	0
2099	510405	3.47457e+06	41OUT	PREDAWN	2016-07-08 08:54:00	41OUTPREDAWN	0.650583	0.0803234	0.721304	0.943971	1.39823	0.863647	0.00859398	0.00455945	-16.6062	10.8015	6.87267	0.539411	0.174228	1.00009	1.00003	0	0
2100	510402	3.47456e+06	41OUT	PREDAWN	2016-07-08 08:54:00	41OUTPREDAWN	0.588814	-0.119668	0.706393	-0.326424	1.33896	-0.206757	0.00850242	0.00509611	-16.5635	10.0027	13.4807	0.530833	0.196339	1.00009	1.00003	0	0
2101	510526	3.47457e+06	41OUT	PREDAWN	2016-07-08 09:20:00	41OUTPREDAWN	0.76522	-2.64423	0.59732	1.96316	0.948048	4.60739	0.0066946	0.00532119	-16.3849	8.15872	6.47492	0.391709	0.255701	1.00007	1.00009	0	0
2102	510527	3.47458e+06	41OUT	PREDAWN	2016-07-08 09:20:00	41OUTPREDAWN	0.762459	-0.914275	0.633998	1.74361	0.95005	2.65789	0.00723929	0.00808244	-16.4048	9.19008	5.64633	0.430509	0.434906	1.00007	1.00009	0	0
2103	510341	3.47458e+06	41OUT	PREDAWN	2016-07-08 09:28:00	41OUTPREDAWN	0.640806	0.955725	0.671773	-1.53279	1.21665	-2.48852	0.00836885	0.00604506	-16.7639	9.94976	13.5799	0.51805	0.199985	1.00009	1.00008	0	0
2104	510341	3.47457e+06	41OUT	PREDAWN	2016-07-08 09:28:00	41OUTPREDAWN	0.640806	0.249421	0.637214	-0.511802	1.11609	-0.761223	0.00834001	0.00231264	-16.7127	9.94976	3.88676	0.505136	0.0579083	1.00009	1.00001	0	0
2105	510475	3.47457e+06	41OUT	PREDAWN	2016-07-08 09:54:00	41OUTPREDAWN	0.654734	1.18299	0.609866	0.44504	1.19987	-0.737953	0.00737144	0.00594869	-16.4615	8.59892	7.4111	0.447039	0.337631	1.00007	1.00005	0	0
2106	510474	3.47458e+06	41OUT	PREDAWN	2016-07-08 09:54:00	41OUTPREDAWN	0.622995	-1.34355	0.562592	-0.0881375	1.11246	1.25542	0.00776307	0.00698039	-16.4747	9.62129	7.36536	0.491137	0.150062	1.00008	1.00011	0	0
2107	510293	3.47457e+06	41OUT	PREDAWN	2016-07-08 10:01:00	41OUTPREDAWN	0.813353	0.759013	0.725898	-1.27708	1.46208	-2.03609	0.0086153	0.00353573	-16.8473	10.7498	8.57328	0.518078	0.168024	1.0001	1.00003	0	0
2108	510426	3.47457e+06	41OUT	PREDAWN	2016-07-08 10:27:00	41OUTPREDAWN	0.552822	0.849488	0.753651	1.24736	1.33352	0.397873	0.00827068	0.0102101	-16.5336	9.93685	17.6508	0.469822	0.656707	1.00008	1.00011	0	0
2109	510428	3.47458e+06	41OUT	PREDAWN	2016-07-08 10:27:00	41OUTPREDAWN	0.697615	-0.0866102	0.766336	-0.745408	1.23901	-0.658798	0.00824959	0.00722742	-16.5822	10.4414	5.80164	0.483258	0.416852	1.00008	1.00006	0	0
2110	510580	3.47457e+06	41OUT	POSTDAWN	2016-07-08 10:35:00	41OUTPOSTDAWN	0.668281	-1.14672	0.557315	2.02177	1.12262	3.16849	0.00701872	0.00471403	-16.3494	8.48568	13.8379	0.416427	0.107138	1.00007	1.00005	0	0
2111	510376	3.47457e+06	41OUT	POSTDAWN	2016-07-08 11:01:00	41OUTPOSTDAWN	0.598433	-1.19318	0.679902	0.0202753	1.4513	1.21346	0.00903822	0.00805967	-16.6844	10.0251	5.53494	0.564193	0.478068	1.0001	1.00008	0	0
2112	510501	3.47457e+06	41OUT	POSTDAWN	2016-07-08 11:06:00	41OUTPOSTDAWN	0.657976	-0.971061	0.601633	2.54952	0.95005	3.52058	0.00723326	0.00770684	-16.4044	8.53396	6.92344	0.430601	0.384867	1.00007	1.00011	0	0
2113	510324	3.47457e+06	41OUT	POSTDAWN	2016-07-08 11:29:00	41OUTPOSTDAWN	0.744227	-0.135145	0.744053	-0.0035383	1.21665	0.131607	0.00817123	0.0029227	-16.8026	9.74839	6.32455	0.503957	0.0567027	1.00009	1.00002	0	0
2114	510448	3.47458e+06	41OUT	POSTDAWN	2016-07-08 11:35:00	41OUTPOSTDAWN	0.620979	-0.642835	0.728924	-0.243436	1.29538	0.399399	0.00785516	0.00619206	-16.5325	10.0199	1.14252	0.491137	0.383603	1.00008	1.00005	0	0
2115	510450	3.47457e+06	41OUT	POSTDAWN	2016-07-08 11:35:00	41OUTPOSTDAWN	0.612104	1.00525	0.733611	-1.32801	1.31741	-2.33326	0.00783446	0.0112509	-16.5053	8.92916	5.27761	0.4516	0.768442	1.00008	1.00011	0	0
2116	510271	3.47456e+06	41OUT	DAY	2016-07-08 16:11:00	41OUTDAY	0.691779	0.870659	0.687901	0.0598456	1.23205	-0.810814	0.00877441	0.00652336	-16.8606	10.4274	5.99215	0.526436	0.304343	1.00009	1.00005	0	0
2117	510269	3.47457e+06	41OUT	DAY	2016-07-08 16:11:00	41OUTDAY	0.684367	-0.953846	0.67143	1.21347	1.31841	2.16732	0.0088438	0.00846267	-16.8947	10.5367	2.92888	0.540283	0.505839	1.00009	1.00007	0	0
2118	510482	3.47458e+06	41OUT	DAY	2016-07-08 16:14:00	41OUTDAY	0.603415	-0.184462	0.54249	1.0166	1.11246	1.20106	0.00752697	0.00418916	-16.4754	9.29052	2.5974	0.452795	0.16635	1.00007	1.00002	0	0
2119	510483	3.47457e+06	41OUT	DAY	2016-07-08 16:14:00	41OUTDAY	0.654734	0.73824	0.712733	-0.610255	1.21245	-1.3485	0.00727004	0.00511185	-16.4555	8.16276	2.31705	0.437416	0.36433	1.00007	1.00003	0	0
2120	510328	3.47457e+06	41OUT	DAY	2016-07-08 16:40:00	41OUTDAY	0.701557	-0.380686	0.744053	-0.496462	1.16377	-0.115776	0.00817123	0.00506941	-16.7673	10.1499	6.25303	0.493087	0.338761	1.00009	1.00003	0	0
2121	510329	3.47458e+06	41OUT	DAY	2016-07-08 16:40:00	41OUTDAY	0.744227	1.23418	0.707671	-0.908919	1.14532	-2.1431	0.00817123	0.00831473	-16.7943	9.89161	1.60776	0.504604	0.531993	1.00008	1.00009	0	0
2122	510552	3.47458e+06	41OUT	DAY	2016-07-08 16:43:00	41OUTDAY	0.72552	2.03597	0.505785	-1.55728	0.867796	-3.59325	0.00679777	0.00484542	-16.3803	8.25252	3.01294	0.401804	0.08941	1.00007	1.00006	0	0
2123	510552	3.47456e+06	41OUT	DAY	2016-07-08 16:43:00	41OUTDAY	0.719113	0.862647	0.441144	-0.123643	0.933027	-0.98629	0.0065671	0.00351845	-16.379	8.19919	4.7982	0.389612	0.125126	1.00006	1.00003	0	0
2124	510371	3.47457e+06	41OUT	DAY	2016-07-08 17:10:00	41OUTDAY	0.566637	0.789662	0.721944	-0.171451	1.26619	-0.961113	0.00852953	0.0118693	-16.6521	9.81937	4.17148	0.538713	0.82597	1.00009	1.00012	0	0
2125	510370	3.47458e+06	41OUT	DAY	2016-07-08 17:10:00	41OUTDAY	0.598433	0.778869	0.721944	-0.577256	1.37596	-1.35612	0.00887445	0.0032892	-16.7168	10.1326	0.662722	0.555867	0.0614653	1.0001	1.00002	0	0
2126	510594	3.47457e+06	41OUT	DAY	2016-07-08 17:13:00	41OUTDAY	0.595718	1.58172	0.63057	-1.1538	1.28179	-2.73552	0.00711724	0.00533138	-16.3593	8.9753	8.55744	0.418563	0.31489	1.00007	1.00005	0	0
2127	510267	3.47457e+06	41OUT	PREDUSK	2016-07-08 22:41:00	41OUTPREDUSK	0.75637	-2.08948	0.681896	1.97546	1.23205	4.06494	0.00875301	0.00767911	-16.8733	10.1575	10.8063	0.50948	0.383836	1.00009	1.00011	0	0
2128	510266	3.47458e+06	41OUT	PREDUSK	2016-07-08 22:42:00	41OUTPREDUSK	0.620599	0.113716	0.711578	1.12003	1.39408	1.00632	0.00872286	0.00614649	-16.906	10.6	11.2785	0.535597	0.164135	1.00009	1.00006	0	0
2129	510503	3.47457e+06	41OUT	PREDUSK	2016-07-08 22:46:00	41OUTPREDUSK	0.657976	0.39941	0.601633	1.01548	0.95005	0.616074	0.00723326	0.00758899	-16.413	8.53396	6.14254	0.430601	0.411971	1.00007	1.00009	0	0
2130	510504	3.47456e+06	41OUT	PREDUSK	2016-07-08 22:46:00	41OUTPREDUSK	0.736341	-0.692445	0.610734	0.691337	1.00951	1.38378	0.00676852	0.00615872	-16.4076	7.76744	5.57991	0.407014	0.418766	1.00006	1.00004	0	0
2131	510322	3.47457e+06	41OUT	PREDUSK	2016-07-08 23:10:00	41OUTPREDUSK	0.736631	-0.440833	0.744783	0.00605855	1.18728	0.446892	0.00831966	0.00353081	-16.7946	10.2162	7.3115	0.501466	0.186052	1.00009	1.00002	0	0
2132	510321	3.47458e+06	41OUT	PREDUSK	2016-07-08 23:10:00	41OUTPREDUSK	0.663715	-0.662094	0.660453	0.0958866	1.18728	0.75798	0.00813142	0.00349626	-16.8336	9.50069	9.67595	0.507296	0.194466	1.00008	1.00002	0	0
2133	510537	3.47457e+06	41OUT	PREDUSK	2016-07-08 23:15:00	41OUTPREDUSK	0.737357	0.46809	0.605635	-1.01449	0.952291	-1.48258	0.00693887	0.0051419	-16.38	8.28158	9.17131	0.404218	0.300144	1.00007	1.00004	0	0
2134	510539	3.47457e+06	41OUT	PREDUSK	2016-07-08 23:15:00	41OUTPREDUSK	0.722251	-0.256332	0.565618	0.832383	1.01638	1.08871	0.0066946	0.00669806	-16.3734	8.17922	4.79717	0.386519	0.453189	1.00006	1.00008	0	0
2135	510382	3.47457e+06	41OUT	PREDUSK	2016-07-08 23:40:00	41OUTPREDUSK	0.519551	-0.896062	0.676097	-0.42571	1.39823	0.470352	0.0091111	0.00811844	-16.6498	9.92343	7.66313	0.579849	0.461656	1.0001	1.00007	0	0
2136	510572	3.47458e+06	41OUT	PREDUSK	2016-07-08 23:45:00	41OUTPREDUSK	0.727894	0.367589	0.415469	-0.0943713	0.998306	-0.46196	0.0075693	0.00678378	-16.3668	8.47677	5.49599	0.455311	0.436736	1.00008	1.00005	0	0
2137	510573	3.47457e+06	41OUT	PREDUSK	2016-07-08 23:45:00	41OUTPREDUSK	0.710952	0.63212	0.450255	-0.892042	1.01123	-1.52416	0.00691229	0.00248169	-16.3855	9.06962	1.55941	0.413927	0.133209	1.00007	1.00002	0	0
2138	510430	3.47457e+06	41OUT	PREDUSK	2016-07-09 00:09:00	41OUTPREDUSK	0.586759	0.0507398	0.753651	-1.07288	1.33896	-1.12362	0.00823417	0.00502218	-16.5376	9.99283	9.35236	0.47472	0.215383	1.00008	1.00005	0	0
2139	510432	3.47458e+06	41OUT	PREDUSK	2016-07-09 00:09:00	41OUTPREDUSK	0.697615	0.181846	0.786866	0.221709	1.40891	0.0398636	0.00823417	0.00457964	-16.5615	10.479	7.49854	0.491137	0.0197183	1.00008	1.00004	0	0
2140	510273	3.47457e+06	41OUT	POSTDUSK	2016-07-09 00:12:00	41OUTPOSTDUSK	0.717289	-0.493761	0.633966	0.969748	1.24683	1.46351	0.00876856	0.00308058	-16.9021	10.5318	4.69364	0.52716	0.197047	1.00009	1.00002	0	0
2141	510272	3.47456e+06	41OUT	POSTDUSK	2016-07-09 00:12:00	41OUTPOSTDUSK	0.691779	0.476516	0.687901	-0.805603	1.23205	-1.28212	0.00877441	0.00964674	-16.8644	10.4274	8.92145	0.526436	0.587105	1.00009	1.00009	0	0
2142	510472	3.47456e+06	41OUT	POSTDUSK	2016-07-09 00:33:00	41OUTPOSTDUSK	0.656258	0.209874	0.633168	-1.1247	1.19987	-1.33457	0.00738218	0.00524386	-16.4644	8.47163	3.87201	0.438373	0.208162	1.00007	1.00004	0	0
2143	510471	3.47457e+06	41OUT	POSTDUSK	2016-07-09 00:33:00	41OUTPOSTDUSK	0.642362	0.443271	0.587429	-0.874898	1.16758	-1.31817	0.0075814	0.00429546	-16.4686	8.86421	3.82179	0.459674	0.132949	1.00007	1.00004	0	0
2144	510323	3.47457e+06	41OUT	POSTDUSK	2016-07-09 00:38:00	41OUTPOSTDUSK	0.736631	-0.445588	0.750941	0.278823	1.16377	0.724411	0.00838995	0.00434907	-16.7935	10.107	2.7671	0.514972	0.248945	1.00009	1.00002	0	0
2145	510522	3.47457e+06	41OUT	POSTDUSK	2016-07-09 01:00:00	41OUTPOSTDUSK	0.748733	-0.0492141	0.645816	-0.867467	1.01638	-0.818253	0.0066946	0.00533431	-16.3907	8.12138	10.8168	0.391709	0.275984	1.00006	1.00003	0	0
2146	510523	3.47457e+06	41OUT	POSTDUSK	2016-07-09 01:00:00	41OUTPOSTDUSK	0.740683	-1.44146	0.568795	1.53839	0.885344	2.97985	0.00695745	0.00387156	-16.4019	8.38926	6.35522	0.404218	0.049422	1.00007	1.00005	0	0
2147	510376	3.47457e+06	41OUT	POSTDUSK	2016-07-09 01:04:00	41OUTPOSTDUSK	0.602149	0.547523	0.636729	0.446624	1.3432	-0.100899	0.00919833	0.006876	-16.6719	9.81937	2.74227	0.567171	0.416282	1.0001	1.00009	0	0
2148	510573	3.47457e+06	41OUT	POSTDUSK	2016-07-09 01:25:00	41OUTPOSTDUSK	0.710952	0.741306	0.450255	0.0151785	1.01123	-0.726128	0.00691229	0.00366498	-16.3856	9.06962	1.41318	0.413927	0.156211	1.00007	1.00002	0	0
2149	510577	3.47457e+06	41OUT	POSTDUSK	2016-07-09 01:25:00	41OUTPOSTDUSK	0.723777	1.07871	0.535054	-0.356379	1.16072	-1.43509	0.00717736	0.0055046	-16.3561	8.56761	7.97967	0.429262	0.226767	1.00007	1.00004	0	0
2150	510434	3.47457e+06	41OUT	POSTDUSK	2016-07-09 01:29:00	41OUTPOSTDUSK	0.697615	0.162448	0.732749	2.17012	1.29538	2.00768	0.00824959	0.00667945	-16.5429	10.2285	9.06327	0.488437	0.274788	1.00008	1.00007	0	0
2151	510587	3.47457e+06	41OUT	NIGHT	2016-07-08 03:26:00	41OUTNIGHT	0.674043	1.05124	0.624036	-1.87749	1.25108	-2.92873	0.00714455	0.00606667	-16.3539	8.70943	6.73748	0.418563	0.246779	1.00007	1.00006	0	0
2152	510386	3.47458e+06	41OUT	NIGHT	2016-07-08 03:31:00	41OUTNIGHT	0.562019	-1.34473	0.664724	2.21877	1.3432	3.5635	0.00853632	0.00634903	-16.6445	10.0383	5.04982	0.54444	0.409213	1.0001	1.00008	0	0
2153	510386	3.47457e+06	41OUT	NIGHT	2016-07-08 03:31:00	41OUTNIGHT	0.519551	1.27683	0.718147	-0.984907	1.4513	-2.26173	0.0089928	0.00681304	-16.6182	9.41457	6.61685	0.561878	0.402135	1.0001	1.00005	0	0
2154	510524	3.47457e+06	41OUT	NIGHT	2016-07-08 03:59:00	41OUTNIGHT	0.748733	-2.01434	0.645816	1.77899	1.01638	3.79333	0.0066946	0.00495404	-16.3788	8.12138	12.4259	0.391709	0.110414	1.00006	1.00006	0	0
2155	510524	3.47458e+06	41OUT	NIGHT	2016-07-08 03:59:00	41OUTNIGHT	0.75822	0.0616784	0.568795	0.795435	0.876331	0.733757	0.00716416	0.00366652	-16.4067	8.84657	3.73632	0.41963	0.123795	1.00007	1.00003	0	0
2156	510328	3.47457e+06	41OUT	NIGHT	2016-07-08 04:03:00	41OUTNIGHT	0.770007	-0.705297	0.707671	-0.139387	1.14532	0.56591	0.00825188	0.00572589	-16.7924	10.1499	2.97801	0.503957	0.37594	1.00009	1.00004	0	0
2157	510330	3.47456e+06	41OUT	NIGHT	2016-07-08 04:03:00	41OUTNIGHT	0.727447	1.20032	0.693297	-1.25939	1.08709	-2.45972	0.00829382	0.00836024	-16.7505	10.0388	5.63622	0.502233	0.534623	1.00009	1.00007	0	0
2158	510478	3.47457e+06	41OUT	NIGHT	2016-07-08 04:30:00	41OUTNIGHT	0.625884	0.558438	0.630383	-1.1021	1.20873	-1.66054	0.00734056	0.00484809	-16.4595	8.47163	4.37881	0.440766	0.271592	1.00007	1.00004	0	0
2159	510477	3.47458e+06	41OUT	NIGHT	2016-07-08 04:30:00	41OUTNIGHT	0.584467	-0.876385	0.571315	0.974887	1.18866	1.85127	0.00763654	0.00589544	-16.4734	9.29052	3.61557	0.459674	0.415769	1.00007	1.00006	0	0
2160	510300	3.47458e+06	41OUT	NIGHT	2016-07-08 04:33:00	41OUTNIGHT	0.703919	-0.159798	0.685023	-0.561867	1.41926	-0.402069	0.00841038	0.00712545	-16.851	10.0428	16.1561	0.531646	0.127351	1.00009	1.00007	0	0
2161	510297	3.47457e+06	41OUT	NIGHT	2016-07-08 04:33:00	41OUTNIGHT	0.743032	-0.713409	0.735642	0.663315	1.24211	1.37672	0.00834848	0.00603059	-16.8211	10.5728	3.98545	0.507128	0.360504	1.00009	1.00004	0	0
2162	510245	3.47456e+06	1OUT	PREDAWN	2016-07-10 08:38:00	1OUTPREDAWN	0.620599	-0.932232	0.951057	1.10463	1.65873	2.03686	0.00889715	0.00983755	-16.9123	10.3929	9.7031	0.509768	0.66903	1.00009	1.00009	0	0
2163	510245	3.47457e+06	1OUT	PREDAWN	2016-07-10 08:38:00	1OUTPREDAWN	0.619923	-0.0168615	0.890297	-1.58089	1.64638	-1.56403	0.00871908	0.00647586	-16.9447	10.6535	3.72081	0.496865	0.271721	1.00009	1.00006	0	0
2164	510110	3.47457e+06	1OUT	PREDAWN	2016-07-10 08:43:00	1OUTPREDAWN	0.700666	-1.35468	0.865756	1.58015	1.6634	2.93484	0.00840448	0.00487864	-17.08	8.5485	1.50752	0.494069	0.231801	1.00009	1.00006	0	0
2165	510104	3.47456e+06	1OUT	PREDAWN	2016-07-10 08:43:00	1OUTPREDAWN	0.619713	1.28431	0.934427	0.313284	1.63016	-0.971031	0.00841121	0.00814464	-17.0926	8.62824	10.2598	0.487181	0.426834	1.00009	1.00008	0	0
2166	510191	3.47457e+06	1OUT	PREDAWN	2016-07-10 09:09:00	1OUTPREDAWN	0.759089	1.00084	0.72808	-0.257055	1.52802	-1.2579	0.00873706	0.00576261	-17.014	9.29208	2.92597	0.543936	0.310533	1.00009	1.00006	0	0
2167	510193	3.47458e+06	1OUT	PREDAWN	2016-07-10 09:09:00	1OUTPREDAWN	0.618166	-0.56179	0.721101	0.744553	1.52802	1.30634	0.00830131	0.0057198	-17.0279	10.0325	9.33001	0.520007	0.280173	1.00009	1.00004	0	0
2168	510049	3.47457e+06	1OUT	PREDAWN	2016-07-10 09:13:00	1OUTPREDAWN	0.64369	0.529411	0.757097	0.343445	1.58882	-0.185966	0.0075389	0.00749646	-17.0955	7.93335	3.80651	0.426088	0.225754	1.00008	1.0001	0	0
2169	510140	3.47457e+06	1OUT	PREDAWN	2016-07-10 09:38:00	1OUTPREDAWN	0.602253	-1.0784	0.788561	0.889414	1.5223	1.96781	0.00822282	0.0093237	-17.0606	9.06791	4.8	0.502907	0.64292	1.00009	1.00009	0	0
2170	510142	3.47458e+06	1OUT	PREDAWN	2016-07-10 09:38:00	1OUTPREDAWN	0.530901	2.19555	0.778818	-2.01435	1.59221	-4.2099	0.0078375	0.00541125	-17.0802	8.47182	5.94147	0.476937	0.141885	1.00009	1.00008	0	0
2171	509970	3.47457e+06	1OUT	PREDAWN	2016-07-10 09:43:00	1OUTPREDAWN	0.765652	1.205	0.543437	-2.0085	0.971842	-3.2135	0.00712715	0.00488121	-17.0919	8.36842	3.03794	0.405417	0.251157	1.00007	1.00005	0	0
2172	510041	3.47457e+06	1OUT	POSTDAWN	2016-07-10 10:36:00	1OUTPOSTDAWN	0.666041	1.54096	0.792072	-0.485603	1.60995	-2.02656	0.00764475	0.0065265	-17.0923	8.00222	7.27392	0.457672	0.372947	1.00009	1.00005	0	0
2173	510039	3.47458e+06	1OUT	POSTDAWN	2016-07-10 10:36:00	1OUTPOSTDAWN	0.700474	1.15744	0.76561	-1.25726	1.5079	-2.4147	0.00748195	0.00720498	-17.1031	8.20382	6.64183	0.412096	0.296474	1.00008	1.00008	0	0
2174	510170	3.47458e+06	1OUT	POSTDAWN	2016-07-10 10:39:00	1OUTPOSTDAWN	0.653548	1.66979	0.711498	-0.86126	1.27206	-2.53105	0.00787215	0.00480576	-17.043	9.82734	2.67476	0.506212	0.114676	1.00009	1.00006	0	0
2175	510173	3.47457e+06	1OUT	POSTDAWN	2016-07-10 10:39:00	1OUTPOSTDAWN	0.700133	0.440317	0.711498	0.511652	1.34873	0.0713348	0.00849494	0.00396482	-17.0362	9.31072	0.241937	0.520256	0.0188946	1.00009	1.00003	0	0
2176	509995	3.47457e+06	1OUT	POSTDAWN	2016-07-10 11:01:00	1OUTPOSTDAWN	0.724968	-0.46638	0.566675	-0.423274	1.06568	0.0431061	0.00742994	0.00320627	-17.0788	7.71428	5.96046	0.419265	0.0326699	1.00008	1.00002	0	0
2177	509995	3.47458e+06	1OUT	POSTDAWN	2016-07-10 11:01:00	1OUTPOSTDAWN	0.709764	0.17439	0.521699	0.0618566	1.05681	-0.112534	0.00736793	0.00714881	-17.0931	7.52361	5.31924	0.407445	0.503982	1.00008	1.00005	0	0
2178	510126	3.47458e+06	1OUT	POSTDAWN	2016-07-10 11:05:00	1OUTPOSTDAWN	0.560262	-0.694284	0.814138	1.35707	1.63016	2.05135	0.00818793	0.0062622	-17.0876	8.5485	4.1139	0.4922	0.211887	1.00009	1.00006	0	0
2179	510127	3.47457e+06	1OUT	POSTDAWN	2016-07-10 11:05:00	1OUTPOSTDAWN	0.498132	0.0144149	0.8325	0.323215	1.62344	0.3088	0.0083281	0.0101089	-17.0707	8.49202	11.9611	0.495883	0.584316	1.00009	1.00012	0	0
2180	509945	3.47457e+06	1OUT	POSTDAWN	2016-07-10 11:26:00	1OUTPOSTDAWN	0.796986	-1.26403	0.642069	0.838064	1.09177	2.10209	0.00755402	0.00576552	-17.0844	8.48073	3.83123	0.423975	0.373831	1.00008	1.00004	0	0
2181	510049	3.47458e+06	1OUT	POSTDAWN	2016-07-10 11:30:00	1OUTPOSTDAWN	0.696792	0.182472	0.767642	0.0981668	1.48659	-0.0843048	0.00741734	0.00451598	-17.0886	8.05159	2.53702	0.414884	0.241052	1.00008	1.00003	0	0
2182	510051	3.47457e+06	1OUT	POSTDAWN	2016-07-10 11:30:00	1OUTPOSTDAWN	0.696792	-0.499975	0.754916	0.47735	1.56269	0.977325	0.00761453	0.00381026	-17.0976	8.15716	3.44649	0.438452	0.172662	1.00009	1.00002	0	0
2183	510040	3.47457e+06	1OUT	DAY	2016-07-10 16:19:00	1OUTDAY	0.700474	1.53994	0.776725	0.224057	1.60336	-1.31588	0.0075389	0.00405999	-17.0882	7.96842	3.13191	0.414927	0.0946415	1.00008	1.00004	0	0
2184	510191	3.47458e+06	1OUT	DAY	2016-07-10 16:23:00	1OUTDAY	0.678931	0.830972	0.72808	-0.170577	1.52802	-1.00155	0.00854061	0.00757592	-17.0342	9.92433	7.20852	0.536245	0.468415	1.00009	1.00005	0	0
2185	510193	3.47457e+06	1OUT	DAY	2016-07-10 16:23:00	1OUTDAY	0.786757	-0.432648	0.721101	0.290237	1.512	0.722885	0.00876403	0.00549295	-17.0034	10.031	5.92559	0.547599	0.358606	1.00009	1.00003	0	0
2186	509987	3.47456e+06	1OUT	DAY	2016-07-10 16:49:00	1OUTDAY	0.709764	-0.146957	0.548061	-0.301834	1.11952	-0.154877	0.00732378	0.00626024	-17.0862	7.99094	5.45052	0.417012	0.380318	1.00007	1.00003	0	0
2187	509986	3.47457e+06	1OUT	DAY	2016-07-10 16:49:00	1OUTDAY	0.709764	-1.43084	0.554643	0.115636	1.24717	1.54648	0.00727159	0.00421446	-17.0865	7.5891	3.39152	0.406746	0.0912036	1.00007	1.00004	0	0
2188	510139	3.47458e+06	1OUT	DAY	2016-07-10 16:53:00	1OUTDAY	0.514493	0.515113	0.730821	-1.18071	1.49717	-1.69582	0.00780437	0.00366168	-17.0791	8.74592	1.99478	0.467407	0.118165	1.00009	1.00003	0	0
2189	510139	3.47457e+06	1OUT	DAY	2016-07-10 16:53:00	1OUTDAY	0.602253	0.289913	0.788561	-0.464253	1.5223	-0.754166	0.00822282	0.00964089	-17.0656	9.06791	1.87228	0.502907	0.684169	1.00009	1.00009	0	0
2190	510245	3.47456e+06	1OUT	PREDUSK	2016-07-10 22:59:00	1OUTPREDUSK	0.620599	-0.932232	0.951057	1.10463	1.65873	2.03686	0.00889715	0.00983755	-16.9123	10.3929	9.7031	0.509768	0.66903	1.00009	1.00009	0	0
2191	510248	3.47457e+06	1OUT	PREDUSK	2016-07-10 22:59:00	1OUTPREDUSK	0.601626	0.354839	0.939252	-1.03772	1.67017	-1.39256	0.00873147	0.00475699	-16.9465	10.5645	5.17601	0.496865	0.311723	1.00009	1.00003	0	0
2192	510038	3.47457e+06	1OUT	PREDUSK	2016-07-10 23:03:00	1OUTPREDUSK	0.67268	0.640065	0.751909	0.190503	1.53465	-0.449562	0.00745924	0.0037841	-17.0917	7.93335	0.677569	0.408647	0.238215	1.00008	1.00002	0	0
2193	510199	3.47456e+06	1OUT	PREDUSK	2016-07-10 23:28:00	1OUTPREDUSK	0.780286	0.361865	0.799549	0.0742371	1.56012	-0.287628	0.00874753	0.00549238	-16.9966	10.1412	8.35928	0.53662	0.204903	1.00009	1.00007	0	0
2194	510204	3.47457e+06	1OUT	PREDUSK	2016-07-10 23:28:00	1OUTPREDUSK	0.738588	-0.0875207	0.812111	1.11945	1.59655	1.20697	0.00834266	0.0068207	-17.0209	10.0423	1.59402	0.515895	0.370385	1.00009	1.00006	0	0
2195	510003	3.47458e+06	1OUT	PREDUSK	2016-07-10 23:32:00	1OUTPREDUSK	0.732734	-0.508707	0.66266	-0.574129	1.13621	-0.0654221	0.00744873	0.00373475	-17.0798	7.75951	3.61354	0.418131	0.143692	1.00008	1.00002	0	0
2196	510004	3.47457e+06	1OUT	PREDUSK	2016-07-10 23:32:00	1OUTPREDUSK	0.732734	0.327443	0.628222	0.32401	1.21107	-0.00343323	0.00753702	0.00367313	-17.0773	7.86178	8.53851	0.429489	0.217159	1.00008	1.00001	0	0
2197	510145	3.47457e+06	1OUT	PREDUSK	2016-07-10 23:57:00	1OUTPREDUSK	0.602253	-0.521599	0.711498	-0.38961	1.42603	0.131989	0.00791112	0.0102005	-17.0524	8.7547	9.33966	0.501207	0.645359	1.00009	1.00012	0	0
2198	510143	3.47458e+06	1OUT	PREDUSK	2016-07-10 23:57:00	1OUTPREDUSK	0.534065	-0.0673032	0.728507	0.294139	1.5223	0.361443	0.00784852	0.00431033	-17.0659	8.81662	5.92365	0.480964	0.203693	1.00009	1.00004	0	0
2199	509952	3.47457e+06	1OUT	PREDUSK	2016-07-11	1OUTPREDUSK	0.911614	-0.787218	0.592744	0.449698	0.956774	1.23692	0.007662	0.00841778	-17.0861	8.54612	12.7384	0.419416	0.451365	1.00008	1.00007	0	0
2200	510035	3.47456e+06	1OUT	POSTDUSK	2016-07-11 00:54:00	1OUTPOSTDUSK	0.611489	0.662111	0.776725	-0.753905	1.54028	-1.41602	0.00764475	0.00826095	-17.0856	7.96842	7.6371	0.455839	0.504353	1.00008	1.00007	0	0
2201	510032	3.47457e+06	1OUT	POSTDUSK	2016-07-11 00:54:00	1OUTPOSTDUSK	0.645418	-2.38449	0.754916	0.358091	1.46046	2.74258	0.00749378	0.00555849	-17.078	8.18099	13.2788	0.406364	0.274564	1.00008	1.00007	0	0
2202	510189	3.47458e+06	1OUT	POSTDUSK	2016-07-11 00:58:00	1OUTPOSTDUSK	0.62654	-1.11942	0.719305	1.50166	1.50356	2.62108	0.00830131	0.0056663	-17.035	10.0325	10.7913	0.5201	0.344525	1.00009	1.00005	0	0
2203	510187	3.47457e+06	1OUT	POSTDUSK	2016-07-11 00:58:00	1OUTPOSTDUSK	0.785834	-1.29964	0.719305	1.06204	1.48549	2.36168	0.00876403	0.00617506	-17.0217	9.90813	2.61548	0.538177	0.408391	1.00009	1.00005	0	0
2204	509986	3.47457e+06	1OUT	POSTDUSK	2016-07-11 01:22:00	1OUTPOSTDUSK	0.713387	-0.498068	0.543437	0.793207	1.15156	1.29128	0.00729267	0.00643485	-17.0926	7.52824	7.47554	0.412094	0.369425	1.00007	1.00004	0	0
2205	510146	3.47458e+06	1OUT	POSTDUSK	2016-07-11 01:26:00	1OUTPOSTDUSK	0.58162	0.556714	0.723876	-1.45611	1.46599	-2.01283	0.00785302	0.00347737	-17.0734	9.04071	1.65653	0.482299	0.0723389	1.00009	1.00003	0	0
2206	510146	3.47457e+06	1OUT	POSTDUSK	2016-07-11 01:26:00	1OUTPOSTDUSK	0.602253	-0.137892	0.711498	0.550088	1.42603	0.687981	0.00791112	0.00699477	-17.0502	8.7547	13.0999	0.501207	0.393187	1.00009	1.00007	0	0
2207	509941	3.47456e+06	1OUT	POSTDUSK	2016-07-11 01:49:00	1OUTPOSTDUSK	0.810774	1.39275	0.607466	-1.81007	0.939322	-3.20282	0.00747078	0.00677562	-17.0969	8.83912	3.23635	0.42238	0.396008	1.00007	1.00008	0	0
2208	509937	3.47457e+06	1OUT	POSTDUSK	2016-07-11 01:49:00	1OUTPOSTDUSK	0.879238	-0.754177	0.676781	0.205792	1.08304	0.959969	0.00751993	0.00884073	-17.0754	8.49085	14.4592	0.416113	0.538817	1.00008	1.00008	0	0
2209	510078	3.47457e+06	1OUT	POSTDUSK	2016-07-11 01:53:00	1OUTPOSTDUSK	0.701437	0.601501	0.8057	-0.627786	1.43676	-1.22929	0.00791834	0.00565255	-17.1094	8.22143	0.948055	0.466797	0.354562	1.00008	1.00005	0	0
2210	510080	3.47457e+06	1OUT	POSTDUSK	2016-07-11 01:53:00	1OUTPOSTDUSK	0.71521	1.25907	0.822784	-0.547193	1.53465	-1.80626	0.00818399	0.00915517	-17.0926	8.23764	8.48106	0.47967	0.641	1.0001	1.00009	0	0
2245	511682	3.47457e+06	19ALTOUT	POSTDAWN	2016-07-15 10:09:00	19ALTOUTPOSTDAWN	0.884883	-0.987133	0.552184	0.975148	0.961208	1.96228	0.0078582	0.00616067	-18.5479	8.15042	3.42104	0.4502	0.232198	1.00008	1.00007	0	0
2246	511465	3.47457e+06	19ALTOUT	POSTDAWN	2016-07-15 10:28:00	19ALTOUTPOSTDAWN	0.71556	-1.0598	0.624925	0.590056	1.06411	1.64986	0.00724391	0.00468603	-18.5545	7.97712	3.25238	0.422608	0.176666	1.00007	1.00005	0	0
2247	511466	3.47458e+06	19ALTOUT	POSTDAWN	2016-07-15 10:28:00	19ALTOUTPOSTDAWN	0.539366	-1.35889	0.590972	1.10674	1.08809	2.46563	0.007064	0.00617746	-18.5577	7.83368	6.46996	0.419394	0.403035	1.00007	1.00005	0	0
2248	511622	3.47458e+06	19ALTOUT	POSTDAWN	2016-07-15 10:33:00	19ALTOUTPOSTDAWN	0.777004	-0.861591	0.670823	1.16935	1.06592	2.03094	0.00744678	0.00496668	-18.5525	8.08382	1.59448	0.442277	0.30627	1.00007	1.00004	0	0
2249	511622	3.47457e+06	19ALTOUT	POSTDAWN	2016-07-15 10:34:00	19ALTOUTPOSTDAWN	0.747415	0.187633	0.6624	-1.05996	1.14865	-1.2476	0.00748205	0.00599425	-18.5245	8.0712	11.7042	0.452222	0.255335	1.00007	1.00006	0	0
2250	511411	3.47457e+06	19ALTOUT	POSTDAWN	2016-07-15 10:54:00	19ALTOUTPOSTDAWN	0.725891	-0.960885	0.470287	0.17723	0.843	1.13811	0.00712308	0.0052269	-18.5495	7.80073	0.451968	0.411217	0.267734	1.00006	1.00003	0	0
2251	511566	3.47458e+06	19ALTOUT	POSTDAWN	2016-07-15 11:00:00	19ALTOUTPOSTDAWN	0.820862	-0.913899	0.559064	0.986774	0.790262	1.90067	0.00732361	0.00498776	-18.5632	7.77052	4.97015	0.449343	0.320819	1.00007	1.00004	0	0
2252	511566	3.47457e+06	19ALTOUT	POSTDAWN	2016-07-15 11:00:00	19ALTOUTPOSTDAWN	0.816606	0.69233	0.576608	-0.72731	0.822878	-1.41964	0.00785215	0.00672657	-18.5452	7.85945	9.38363	0.4699	0.406103	1.00008	1.00005	0	0
2253	511367	3.47457e+06	19ALTOUT	POSTDAWN	2016-07-15 11:20:00	19ALTOUTPOSTDAWN	0.646764	0.506508	0.619727	-0.493134	1.04542	-0.999641	0.00707453	0.0170939	-18.5646	8.16978	12.5731	0.409907	1.19694	1.00007	1.00026	0	0
2254	511366	3.47458e+06	19ALTOUT	POSTDAWN	2016-07-15 11:20:00	19ALTOUTPOSTDAWN	0.656198	0.446595	0.684155	0.630082	1.10579	0.183487	0.00681404	0.00421423	-18.5641	8.25508	5.92462	0.376263	0.193872	1.00006	1.00003	0	0
2255	511522	3.47457e+06	19ALTOUT	POSTDAWN	2016-07-15 11:26:00	19ALTOUTPOSTDAWN	0.663118	-0.0434977	0.699327	0.0686544	1.10893	0.112152	0.00800287	0.00207452	-18.5356	8.58886	5.5424	0.483041	0.0312181	1.00008	1.00001	0	0
2256	511522	3.47456e+06	19ALTOUT	POSTDAWN	2016-07-15 11:26:00	19ALTOUTPOSTDAWN	0.735672	0.577025	0.653363	0.163702	1.09706	-0.413322	0.00799645	0.0065976	-18.5467	8.68286	4.94805	0.481579	0.391677	1.00008	1.00004	0	0
2257	511664	3.47457e+06	19ALTOUT	DAY	2016-07-15 15:40:00	19ALTOUTDAY	0.837962	-0.601467	0.55345	-0.487027	0.988626	0.114441	0.00760198	0.00595487	-18.5483	8.22537	0.706793	0.448144	0.384307	1.00007	1.00004	0	0
2258	511465	3.47457e+06	19ALTOUT	DAY	2016-07-15 15:45:00	19ALTOUTDAY	0.71556	-1.0598	0.624925	0.590056	1.06411	1.64986	0.00724391	0.00468603	-18.5545	7.97712	3.25238	0.422608	0.176666	1.00007	1.00005	0	0
2259	511607	3.47457e+06	19ALTOUT	DAY	2016-07-15 16:10:00	19ALTOUTDAY	0.803404	1.96865	0.658587	0.275303	1.09248	-1.69334	0.00767911	0.00951099	-18.5543	8.21709	9.53386	0.463686	0.485574	1.00007	1.00011	0	0
2260	511413	3.47458e+06	19ALTOUT	DAY	2016-07-15 16:15:00	19ALTOUTDAY	0.751224	0.775599	0.462489	-1.25115	0.758553	-2.02675	0.00688422	0.00734269	-18.5677	7.79253	5.21543	0.400165	0.293649	1.00006	1.00009	0	0
2261	511414	3.47457e+06	19ALTOUT	DAY	2016-07-15 16:15:00	19ALTOUTDAY	0.723943	-0.943635	0.468417	-1.03061	0.827408	-0.0869751	0.00712308	0.0052994	-18.5467	7.9059	9.78443	0.416165	0.247188	1.00007	1.00004	0	0
2262	511560	3.47457e+06	19ALTOUT	DAY	2016-07-15 16:39:00	19ALTOUTDAY	0.762741	0.138711	0.59031	-1.68643	0.874805	-1.82514	0.00786603	0.00660041	-18.5567	7.83698	2.83793	0.474452	0.324026	1.00008	1.00006	0	0
2263	511560	3.47458e+06	19ALTOUT	DAY	2016-07-15 16:39:00	19ALTOUTDAY	0.808385	0.103526	0.503422	-0.0812957	0.794935	-0.184822	0.00744471	0.00386805	-18.571	7.84959	1.07093	0.449763	0.221339	1.00007	1.00003	0	0
2264	511366	3.47457e+06	19ALTOUT	DAY	2016-07-15 16:43:00	19ALTOUTDAY	0.653268	-0.848394	0.667164	0.391955	1.11074	1.24035	0.0068851	0.010608	-18.5442	8.27778	3.35387	0.397244	0.768253	1.00006	1.00012	0	0
2265	511510	3.47456e+06	19ALTOUT	DAY	2016-07-15 17:06:00	19ALTOUTDAY	0.664161	0.338009	0.585145	-0.552151	1.06459	-0.89016	0.00793367	0.00822458	-18.5736	8.59335	7.99704	0.487048	0.534865	1.00008	1.00007	0	0
2266	511510	3.47457e+06	19ALTOUT	DAY	2016-07-15 17:06:00	19ALTOUTDAY	0.671287	-1.10325	0.595033	1.71066	1.04432	2.81391	0.00777282	0.0075493	-18.5498	8.15905	2.93722	0.486611	0.510466	1.00008	1.00007	0	0
2267	511657	3.47457e+06	19ALTOUT	PREDUSK	2016-07-15 23:18:00	19ALTOUTPREDUSK	0.836245	2.3105	0.55345	-0.614035	0.893545	-2.92454	0.0076853	0.00749025	-18.5583	8.4578	11.0765	0.448955	0.455579	1.00007	1.00008	0	0
2268	511488	3.47458e+06	19ALTOUT	PREDUSK	2016-07-15 23:24:00	19ALTOUTPREDUSK	0.659378	-1.35029	0.612419	0.941385	1.00536	2.29168	0.00711602	0.00558091	-18.5534	7.875	9.84719	0.417987	0.34052	1.00007	1.00005	0	0
2269	511485	3.47457e+06	19ALTOUT	PREDUSK	2016-07-15 23:24:00	19ALTOUTPREDUSK	0.727893	-1.30136	0.573598	1.23789	0.900459	2.53925	0.00748978	0.00324811	-18.5307	8.21323	10.3238	0.442396	0.0561788	1.00008	1.00003	0	0
2270	511613	3.47457e+06	19ALTOUT	PREDUSK	2016-07-15 23:47:00	19ALTOUTPREDUSK	0.791989	0.216049	0.678201	0.109237	1.10822	-0.106812	0.00745916	0.0069661	-18.5319	7.92552	0.72907	0.447588	0.483788	1.00007	1.00005	0	0
2271	511426	3.47457e+06	19ALTOUT	PREDUSK	2016-07-15 23:51:00	19ALTOUTPREDUSK	0.690187	-0.659992	0.598896	0.423572	1.0839	1.08356	0.00714654	0.00510909	-18.5308	7.95685	9.48243	0.420998	0.362377	1.00007	1.00003	0	0
2272	511565	3.47457e+06	19ALTOUT	PREDUSK	2016-07-16 00:10:00	19ALTOUTPREDUSK	0.816606	-0.818186	0.59108	-0.958376	0.852489	-0.14019	0.00768962	0.00688872	-18.5513	7.70682	5.74937	0.465345	0.412248	1.00008	1.00005	0	0
2273	511379	3.47458e+06	19ALTOUT	PREDUSK	2016-07-16 00:14:00	19ALTOUTPREDUSK	0.653268	-1.48175	0.583509	0.370095	1.07908	1.85184	0.00688593	0.00430454	-18.5669	7.99964	3.10303	0.404826	0.220301	1.00006	1.00003	0	0
2274	511379	3.47457e+06	19ALTOUT	PREDUSK	2016-07-16 00:14:00	19ALTOUTPREDUSK	0.682669	-0.300079	0.624147	-1.121	0.987291	-0.820923	0.00691292	0.0106936	-18.5565	8.2123	8.54032	0.406368	0.669982	1.00006	1.00016	0	0
2275	511515	3.47457e+06	19ALTOUT	PREDUSK	2016-07-16 00:33:00	19ALTOUTPREDUSK	0.691434	1.54339	0.589505	-0.483554	1.09081	-2.02694	0.00800204	0.00959967	-18.5476	8.91084	11.8836	0.488937	0.590752	1.00008	1.00009	0	0
2276	511515	3.47458e+06	19ALTOUT	PREDUSK	2016-07-16 00:33:00	19ALTOUTPREDUSK	0.681458	1.16621	0.645155	-0.764406	1.04432	-1.93062	0.0079127	0.00649166	-18.5518	8.47531	1.39198	0.490651	0.448618	1.00008	1.00005	0	0
2277	511369	3.47458e+06	19ALTOUT	POSTDUSK	2016-07-16 00:38:00	19ALTOUTPOSTDUSK	0.688441	0.305258	0.630428	-0.964273	1.09439	-1.26953	0.00685201	0.00679088	-18.5648	8.07748	9.42461	0.382693	0.393731	1.00006	1.00006	0	0
2278	511369	3.47457e+06	19ALTOUT	POSTDUSK	2016-07-16 00:38:00	19ALTOUTPOSTDUSK	0.625021	0.397227	0.61211	-0.155522	1.01986	-0.55275	0.00694335	0.0138953	-18.567	8.21661	6.13926	0.405777	0.945064	1.00007	1.00015	0	0
2279	511563	3.47457e+06	19ALTOUT	POSTDUSK	2016-07-16 00:58:00	19ALTOUTPOSTDUSK	0.805853	-1.55436	0.588003	1.35644	0.864792	2.9108	0.0077895	0.00657725	-18.5418	7.83698	9.4442	0.472522	0.403251	1.00008	1.00006	0	0
2280	511417	3.47457e+06	19ALTOUT	POSTDUSK	2016-07-16 01:03:00	19ALTOUTPOSTDUSK	0.72539	1.4748	0.470287	0.273744	0.763321	-1.20106	0.0071488	0.00604672	-18.5458	7.89266	5.70067	0.424004	0.322344	1.00007	1.00005	0	0
2281	511610	3.47457e+06	19ALTOUT	POSTDUSK	2016-07-16 01:22:00	19ALTOUTPOSTDUSK	0.810563	1.01664	0.670844	0.334573	1.09506	-0.682068	0.00767911	0.00791029	-18.5303	8.21993	4.87956	0.463686	0.43752	1.00007	1.00006	0	0
2282	511610	3.47458e+06	19ALTOUT	POSTDUSK	2016-07-16 01:22:00	19ALTOUTPOSTDUSK	0.745665	0.958199	0.649185	-0.315719	1.10822	-1.27392	0.00715645	0.00770839	-18.5682	7.80538	8.64958	0.415955	0.483406	1.00007	1.00008	0	0
2283	511469	3.47457e+06	19ALTOUT	POSTDUSK	2016-07-16 01:27:00	19ALTOUTPOSTDUSK	0.676417	0.703298	0.61324	-1.47337	1.10183	-2.17667	0.00713952	0.00563322	-18.5673	8.08881	8.17602	0.420659	0.0745592	1.00007	1.00006	0	0
2284	511667	3.47457e+06	19ALTOUT	POSTDUSK	2016-07-16 01:45:00	19ALTOUTPOSTDUSK	0.835319	-0.742479	0.554371	0.906043	1.02096	1.64852	0.00771767	0.00610361	-18.5374	8.4578	6.35434	0.448144	0.320621	1.00007	1.00004	0	0
2285	511506	3.47457e+06	19ALTOUT	POSTDUSK	2016-07-16 01:50:00	19ALTOUTPOSTDUSK	0.679443	0.634575	0.561949	-0.419617	0.954294	-1.05419	0.00771502	0.00391709	-18.5675	8.25115	6.36728	0.454081	0.235877	1.00008	1.00002	0	0
2286	510582	3.47455e+06	41OUT	PREDAWN	2016-07-08 08:48:00	41OUTPREDAWN	0.53839	-0.359691	0.615702	-0.149501	1.33104	0.21019	0.00698276	0.00719315	-16.3799	9.28419	6.45545	0.420351	0.404876	1.00007	1.00007	0	0
2287	510583	3.47456e+06	41OUT	PREDAWN	2016-07-08 08:48:00	41OUTPREDAWN	0.584916	-0.863108	0.53733	-1.3882	1.28179	-0.525093	0.00689197	0.015232	-16.3607	9.33127	28.6151	0.404008	1.00471	1.00007	1.00026	0	0
2288	510401	3.47455e+06	41OUT	PREDAWN	2016-07-08 08:54:00	41OUTPREDAWN	0.569862	-0.136993	0.763203	1.01066	1.39995	1.14765	0.00847264	0.00812431	-16.549	9.40911	7.25741	0.527935	0.438362	1.00009	1.00007	0	0
2289	510526	3.47455e+06	41OUT	PREDAWN	2016-07-08 09:20:00	41OUTPREDAWN	0.686355	0.1225	0.611478	1.18203	1.22066	1.05953	0.00655556	0.00804983	-16.3926	8.13913	7.30947	0.355888	0.547884	1.00006	1.00007	0	0
2290	510527	3.47456e+06	41OUT	PREDAWN	2016-07-08 09:20:00	41OUTPREDAWN	0.722251	-0.678241	0.652015	2.05327	1.06454	2.73151	0.0066946	0.0043108	-16.4006	8.12657	19.8119	0.377246	0.210226	1.00006	1.00004	0	0
2291	510342	3.47456e+06	41OUT	PREDAWN	2016-07-08 09:28:00	41OUTPREDAWN	0.62801	-0.563498	0.671773	1.31028	1.06039	1.87378	0.00840085	0.00336982	-16.6599	9.63044	8.36296	0.5051	0.116353	1.00009	1.00002	0	0
2292	510340	3.47455e+06	41OUT	PREDAWN	2016-07-08 09:28:00	41OUTPREDAWN	0.637722	0.0282295	0.67723	-0.54264	1.06721	-0.570869	0.00853412	0.00822015	-16.6397	10.1648	2.79726	0.532145	0.53271	1.00009	1.00006	0	0
2293	510475	3.47455e+06	41OUT	PREDAWN	2016-07-08 09:54:00	41OUTPREDAWN	0.773588	-2.35208	0.791384	1.2881	1.32813	3.64017	0.00727004	0.00475051	-16.4403	7.97448	3.83465	0.432735	0.104599	1.00007	1.00006	0	0
2294	510475	3.47456e+06	41OUT	PREDAWN	2016-07-08 09:54:00	41OUTPREDAWN	0.73301	-0.238281	0.725639	0.102563	1.19987	0.340843	0.00736302	0.00679648	-16.4326	8.30807	17.664	0.437887	0.450578	1.00007	1.00007	0	0
2295	510294	3.47456e+06	41OUT	PREDAWN	2016-07-08 10:01:00	41OUTPREDAWN	0.688714	2.95759	0.744267	-0.773952	1.27249	-3.73154	0.00871014	0.0105566	-16.8086	10.7009	11.0271	0.527185	0.601334	1.00009	1.00014	0	0
2296	510296	3.47455e+06	41OUT	PREDAWN	2016-07-08 10:01:00	41OUTPREDAWN	0.685532	0.563917	0.752929	-1.45024	1.23568	-2.01416	0.00880066	0.00651993	-16.7885	10.5728	6.809	0.53404	0.345986	1.00009	1.00006	0	0
2297	510426	3.47456e+06	41OUT	PREDAWN	2016-07-08 10:27:00	41OUTPREDAWN	0.473104	0.0130475	0.766377	0.609666	1.40891	0.596619	0.00831287	0.0082294	-16.5305	9.95398	4.95607	0.49829	0.50836	1.00008	1.00006	0	0
2298	510581	3.47456e+06	41OUT	POSTDAWN	2016-07-08 10:35:00	41OUTPOSTDAWN	0.64958	0.256531	0.53733	-0.0906067	1.24264	-0.347137	0.00689197	0.00552469	-16.3542	8.82043	5.12056	0.411312	0.369879	1.00007	1.00002	0	0
2299	510582	3.47455e+06	41OUT	POSTDAWN	2016-07-08 10:35:00	41OUTPOSTDAWN	0.473089	-2.09112	0.577739	0.394152	1.30835	2.48528	0.00695294	0.00816151	-16.3756	9.33127	6.42934	0.415792	0.441917	1.00007	1.0001	0	0
2300	510375	3.47455e+06	41OUT	POSTDAWN	2016-07-08 11:01:00	41OUTPOSTDAWN	0.585595	0.0460987	0.673133	-0.200712	1.23978	-0.246811	0.00870207	0.00768554	-16.6124	9.77281	2.71869	0.555998	0.525181	1.00009	1.00005	0	0
2301	510376	3.47456e+06	41OUT	POSTDAWN	2016-07-08 11:01:00	41OUTPOSTDAWN	0.561379	-0.740136	0.676243	-0.361718	1.33681	0.378418	0.00887028	0.011118	-16.6324	9.44244	13.3196	0.55597	0.72668	1.0001	1.0001	0	0
2302	510503	3.47456e+06	41OUT	POSTDAWN	2016-07-08 11:06:00	41OUTPOSTDAWN	0.693116	-0.304522	0.716708	-0.111307	1.10803	0.193214	0.00680936	0.00379875	-16.4124	7.5921	7.2714	0.404162	0.225199	1.00006	1.00002	0	0
2303	510503	3.47455e+06	41OUT	POSTDAWN	2016-07-08 11:06:00	41OUTPOSTDAWN	0.731993	-0.49619	0.736227	0.640781	1.03259	1.13697	0.00687732	0.00528106	-16.4077	8.1179	5.61366	0.403812	0.214483	1.00006	1.00004	0	0
2304	510325	3.47455e+06	41OUT	POSTDAWN	2016-07-08 11:29:00	41OUTPOSTDAWN	0.727447	0.513226	0.629616	-0.4332	1.01266	-0.946426	0.00841557	0.00806859	-16.7349	10.1549	4.34271	0.513302	0.518456	1.00009	1.00006	0	0
2305	510325	3.47456e+06	41OUT	POSTDAWN	2016-07-08 11:29:00	41OUTPOSTDAWN	0.810264	-0.0688046	0.693297	0.383237	1.06316	0.452042	0.00840085	0.00559108	-16.7506	10.1545	8.2298	0.505423	0.220603	1.00009	1.00005	0	0
2306	510452	3.47456e+06	41OUT	POSTDAWN	2016-07-08 11:35:00	41OUTPOSTDAWN	0.598726	-0.364757	0.836003	-0.86143	1.43204	-0.496674	0.00785516	0.00647785	-16.4955	8.80182	4.28403	0.449403	0.431401	1.00008	1.00004	0	0
2307	510272	3.47455e+06	41OUT	DAY	2016-07-08 16:11:00	41OUTDAY	0.717289	-0.476781	0.688495	-1.91664	1.3905	-1.43986	0.00924819	0.00706987	-16.8417	10.2758	9.05182	0.568012	0.303016	1.00009	1.00007	0.583783	0
2308	510484	3.47456e+06	41OUT	DAY	2016-07-08 16:14:00	41OUTDAY	0.730789	0.0227294	0.749126	0.610956	1.2764	0.588226	0.00717652	0.00657946	-16.4352	8.0535	2.72122	0.429164	0.404856	1.00006	1.00005	0	0
2309	510484	3.47455e+06	41OUT	DAY	2016-07-08 16:14:00	41OUTDAY	0.766307	-0.419376	0.837046	-0.154064	1.24002	0.265312	0.0072801	0.00809445	-16.4359	7.60286	0.717804	0.429164	0.536105	1.00007	1.00005	0	0
2310	510329	3.47456e+06	41OUT	DAY	2016-07-08 16:40:00	41OUTDAY	0.736631	2.06921	0.680264	-2.08786	1.05982	-4.15707	0.00841557	0.0101602	-16.7478	10.0388	8.50782	0.52478	0.420026	1.00009	1.00017	0	0
2311	510552	3.47456e+06	41OUT	DAY	2016-07-08 16:43:00	41OUTDAY	0.802503	0.425001	0.441144	-0.326494	0.917435	-0.751495	0.0066946	0.00503652	-16.4118	8.49059	9.5619	0.392881	0.32282	1.00006	1.00003	0	0
2312	510371	3.47456e+06	41OUT	DAY	2016-07-08 17:10:00	41OUTDAY	0.599878	-0.986684	0.67995	1.90657	1.21255	2.89326	0.00859559	0.00913405	-16.6135	9.71337	2.52742	0.543123	0.439304	1.00009	1.00012	0	0
2313	510592	3.47456e+06	41OUT	DAY	2016-07-08 17:13:00	41OUTDAY	0.580061	-1.16422	0.63057	0.986891	1.32637	2.15111	0.00689462	0.00730662	-16.3522	9.22517	5.0154	0.404008	0.479033	1.00007	1.00006	0	0
2314	510592	3.47455e+06	41OUT	DAY	2016-07-08 17:13:00	41OUTDAY	0.520396	0.407708	0.635725	-1.0373	1.37229	-1.44501	0.00698276	0.00397963	-16.3906	9.45002	1.64512	0.416623	0.217407	1.00007	1.00002	0	0
2315	510270	3.47455e+06	41OUT	PREDUSK	2016-07-08 22:41:00	41OUTPREDUSK	0.739497	-1.88646	0.663651	1.02549	1.34192	2.91195	0.00924819	0.00971613	-16.7964	10.2829	4.95369	0.568012	0.571534	1.00009	1.00011	0	0
2316	510269	3.47456e+06	41OUT	PREDUSK	2016-07-08 22:41:00	41OUTPREDUSK	0.68813	1.57725	0.712768	0.875919	1.40738	-0.701332	0.00910421	0.0137367	-16.8717	10.2633	6.63669	0.540979	0.910115	1.00009	1.00017	0	0
2317	510503	3.47455e+06	41OUT	PREDUSK	2016-07-08 22:46:00	41OUTPREDUSK	0.731993	-1.3788	0.736227	1.27547	1.03259	2.65427	0.00687732	0.00547504	-16.4051	8.1179	3.6805	0.403812	0.299611	1.00006	1.00005	0	0
2318	510322	3.47455e+06	41OUT	PREDUSK	2016-07-08 23:10:00	41OUTPREDUSK	0.701557	0.862512	0.64195	-1.04674	1.0509	-1.90926	0.00843353	0.00874632	-16.7132	10.2192	8.1566	0.518078	0.376669	1.00009	1.00015	0	0
2319	510321	3.47456e+06	41OUT	PREDUSK	2016-07-08 23:10:00	41OUTPREDUSK	0.810264	-2.10981	0.725781	0.31138	1.07064	2.42119	0.00843733	0.00922575	-16.7413	10.2395	5.75703	0.518078	0.368129	1.0001	1.00013	0	0
2320	510538	3.47456e+06	41OUT	PREDUSK	2016-07-08 23:15:00	41OUTPREDUSK	0.716495	-0.992007	0.521913	0.423628	0.934601	1.41563	0.00666442	0.00497085	-16.4125	8.17845	18.7544	0.378584	0.200281	1.00006	1.00004	0	0
2321	510383	3.47455e+06	41OUT	PREDUSK	2016-07-08 23:40:00	41OUTPREDUSK	0.600028	-0.00408201	0.647993	-0.186425	1.23978	-0.182343	0.00870207	0.00627032	-16.5704	9.39221	3.14542	0.55232	0.371887	1.00009	1.00004	0	0
2322	510383	3.47456e+06	41OUT	PREDUSK	2016-07-08 23:40:00	41OUTPREDUSK	0.561379	0.0861125	0.691289	0.089355	1.30897	0.00324249	0.0089928	0.00671825	-16.5903	9.50975	2.89046	0.561887	0.408257	1.0001	1.00004	0	0
2323	510572	3.47456e+06	41OUT	PREDUSK	2016-07-08 23:45:00	41OUTPREDUSK	0.718965	-0.41358	0.423901	-0.734396	0.947618	-0.320816	0.00679404	0.00644973	-16.4052	9.09278	8.5025	0.414516	0.442903	1.00006	1.00005	0	0
2324	510427	3.47455e+06	41OUT	PREDUSK	2016-07-09 00:09:00	41OUTPREDUSK	0.430274	-2.5957	0.816437	-0.435056	1.48087	2.16064	0.00826849	0.0102317	-16.5009	9.46058	11.2054	0.485291	0.594064	1.00008	1.00014	0	0
2325	510428	3.47456e+06	41OUT	PREDUSK	2016-07-09 00:09:00	41OUTPREDUSK	0.473104	1.18034	0.766377	-2.3412	1.40891	-3.52154	0.00831287	0.0160819	-16.5344	9.95398	12.9899	0.49829	0.985152	1.00008	1.00029	0	0
2326	510274	3.47455e+06	41OUT	POSTDUSK	2016-07-09 00:12:00	41OUTPOSTDUSK	0.73992	0.344133	0.681896	-2.61664	1.40738	-2.96078	0.00899174	0.00944459	-16.8492	10.3032	10.2866	0.552549	0.564061	1.00009	1.00012	0	0
2327	510472	3.47455e+06	41OUT	POSTDUSK	2016-07-09 00:33:00	41OUTPOSTDUSK	0.757367	-0.782479	0.725639	1.15062	1.18504	1.9331	0.00721282	0.00447997	-16.4569	8.06185	7.76921	0.430341	0.207555	1.00007	1.00004	0	0
2328	510323	3.47456e+06	41OUT	POSTDUSK	2016-07-09 00:38:00	41OUTPOSTDUSK	0.810264	0.0606035	0.725781	0.0503038	1.07064	-0.0102997	0.00843733	0.00664687	-16.746	10.2395	2.62447	0.518078	0.460555	1.0001	1.00003	0	0
2329	510323	3.47455e+06	41OUT	POSTDUSK	2016-07-09 00:38:00	41OUTPOSTDUSK	0.701557	0.211169	0.64195	-0.905775	1.0509	-1.11694	0.00843353	0.00950095	-16.7148	10.2192	5.90063	0.518078	0.65737	1.00009	1.00008	0	0
2330	510520	3.47456e+06	41OUT	POSTDUSK	2016-07-09 01:00:00	41OUTPOSTDUSK	0.755651	-0.904439	0.666396	0.43223	1.00169	1.33667	0.00675278	0.00701792	-16.4182	8.19919	5.32898	0.40041	0.459218	1.00006	1.00004	0	0
2331	510378	3.47456e+06	41OUT	POSTDUSK	2016-07-09 01:04:00	41OUTPOSTDUSK	0.605484	-0.567505	0.695751	0.642327	1.26023	1.20983	0.00901145	0.00380477	-16.6219	9.71337	7.44988	0.564193	0.234637	1.0001	1.00002	0	0
2332	510376	3.47455e+06	41OUT	POSTDUSK	2016-07-09 01:04:00	41OUTPOSTDUSK	0.585595	0.179991	0.676243	-0.21197	1.21255	-0.39196	0.00887028	0.00855684	-16.6	9.81937	2.94759	0.561887	0.554991	1.00009	1.00006	0	0
2333	510571	3.47456e+06	41OUT	POSTDUSK	2016-07-09 01:25:00	41OUTPOSTDUSK	0.718965	-0.0177509	0.423901	-0.466169	0.947618	-0.448418	0.00679404	0.00647405	-16.4044	9.09278	3.87615	0.414516	0.434124	1.00006	1.00003	0	0
2334	510433	3.47456e+06	41OUT	POSTDUSK	2016-07-09 01:29:00	41OUTPOSTDUSK	0.588899	0.0328157	0.763351	0.393877	1.29476	0.361061	0.00827068	0.00314868	-16.5081	9.72651	2.99898	0.484039	0.182131	1.00008	1.00001	2.04152	0
2335	510434	3.47455e+06	41OUT	POSTDUSK	2016-07-09 01:29:00	41OUTPOSTDUSK	0.497661	-0.230156	0.778137	-0.195061	1.33944	0.0350952	0.00827068	0.00526373	-16.4988	9.67429	6.2379	0.498025	0.35723	1.00008	1.00002	0	0
2336	510582	3.47455e+06	41OUT	NIGHT	2016-07-08 03:26:00	41OUTNIGHT	0.473089	-2.09112	0.577739	0.394152	1.30835	2.48528	0.00695294	0.00816151	-16.3756	9.33127	6.42934	0.415792	0.441917	1.00007	1.0001	0	0
2337	510584	3.47456e+06	41OUT	NIGHT	2016-07-08 03:26:00	41OUTNIGHT	0.584916	1.52868	0.570478	-0.862946	1.28951	-2.39162	0.00686548	0.00547489	-16.3659	8.96327	6.97733	0.403397	0.20722	1.00006	1.00006	0	0
2338	510384	3.47456e+06	41OUT	NIGHT	2016-07-08 03:31:00	41OUTNIGHT	0.521107	0.0581107	0.704912	-0.371996	1.36943	-0.430107	0.00887028	0.00782986	-16.6011	9.44808	5.59852	0.547483	0.486776	1.00009	1.00006	0	0
2339	510524	3.47456e+06	41OUT	NIGHT	2016-07-08 03:59:00	41OUTNIGHT	0.755651	0.406793	0.645816	0.756028	0.972748	0.349236	0.00670536	0.00571858	-16.4244	8.17845	8.24919	0.383697	0.369943	1.00006	1.00003	0	0
2340	510331	3.47455e+06	41OUT	NIGHT	2016-07-08 04:03:00	41OUTNIGHT	0.701557	0.130455	0.680264	0.321381	1.06316	0.190926	0.0084161	0.0119869	-16.7057	10.1558	6.79874	0.52478	0.855641	1.00009	1.00012	0	0
2341	510478	3.47455e+06	41OUT	NIGHT	2016-07-08 04:30:00	41OUTNIGHT	0.766145	-2.42446	0.834166	0.332996	1.32813	2.75745	0.0072801	0.00681189	-16.4337	7.78104	10.4971	0.432735	0.183203	1.00007	1.0001	0	0
2342	510477	3.47456e+06	41OUT	NIGHT	2016-07-08 04:30:00	41OUTNIGHT	0.73301	-2.90295	0.712733	0.228921	1.21245	3.13187	0.00727004	0.0171299	-16.4337	8.12942	21.2558	0.43313	0.981999	1.00007	1.00034	0	0
2343	510294	3.47456e+06	41OUT	NIGHT	2016-07-08 04:33:00	41OUTNIGHT	0.688714	-2.10058	0.744267	1.32655	1.27249	3.42712	0.00871014	0.0174564	-16.7878	10.7009	13.3489	0.527185	1.11829	1.00009	1.00029	0	0
2344	510291	3.47455e+06	41OUT	NIGHT	2016-07-08 04:33:00	41OUTNIGHT	0.684609	-0.886701	0.752929	-0.342725	1.27926	0.543976	0.00880066	0.00543904	-16.7631	10.2818	2.73646	0.541324	0.308813	1.00009	1.00005	0	0
2345	510245	3.47455e+06	1OUT	PREDAWN	2016-07-10 08:38:00	1OUTPREDAWN	0.68813	-0.965516	0.82542	0.178893	1.5348	1.14441	0.00914492	0.00932781	-16.889	10.0376	7.56225	0.552404	0.64066	1.0001	1.00008	0	0
2346	510099	3.47455e+06	1OUT	PREDAWN	2016-07-10 08:43:00	1OUTPREDAWN	0.632915	-1.73422	0.872647	5.69338	1.40967	7.4276	0.00842178	0.0123188	-17.0525	8.66672	6.94306	0.494069	0.423205	1.00009	1.00034	0	0
2347	510190	3.47456e+06	1OUT	PREDAWN	2016-07-10 09:09:00	1OUTPREDAWN	0.782962	0.945761	0.685406	-0.390718	1.38135	-1.33648	0.00924146	0.00621977	-17.0209	10.3882	8.98294	0.565435	0.356351	1.0001	1.00004	0	0
2348	510046	3.47456e+06	1OUT	PREDAWN	2016-07-10 09:13:00	1OUTPREDAWN	0.670808	0.587214	0.792072	-0.134908	1.64771	-0.722122	0.00760853	0.00423348	-17.0889	7.72906	1.23433	0.44904	0.284161	1.00009	1.00003	0	0
2349	510042	3.47455e+06	1OUT	PREDAWN	2016-07-10 09:13:00	1OUTPREDAWN	0.641186	-1.45545	0.761853	2.00391	1.64771	3.45936	0.00774244	0.0109863	-17.0614	7.81619	8.75003	0.465773	0.595846	1.0001	1.00019	0	0
2350	510139	3.47456e+06	1OUT	PREDAWN	2016-07-10 09:38:00	1OUTPREDAWN	0.602253	-1.58457	0.84352	1.52193	1.60298	3.1065	0.00847651	0.00995797	-17.0676	9.07034	6.80838	0.505547	0.56349	1.00009	1.00013	0	0
2351	509968	3.47456e+06	1OUT	PREDAWN	2016-07-10 09:43:00	1OUTPREDAWN	0.795628	0.631753	0.595336	-1.20693	1.04752	-1.83868	0.00720779	0.0045091	-17.08	8.50223	7.15202	0.414915	0.205275	1.00007	1.00003	0	0
2352	509967	3.47455e+06	1OUT	PREDAWN	2016-07-10 09:43:00	1OUTPREDAWN	0.745893	0.0372386	0.70409	0.101707	1.20111	0.0644684	0.00744019	0.00256996	-17.0882	8.46237	8.68775	0.417921	0.148576	1.00007	1.00001	0	0
2353	510042	3.47456e+06	1OUT	POSTDAWN	2016-07-10 10:36:00	1OUTPOSTDAWN	0.623169	-0.992154	0.802491	1.92266	1.65968	2.91481	0.0077873	0.00995854	-17.0885	7.85343	3.03555	0.469025	0.541386	1.0001	1.00012	0	0
2354	510175	3.47456e+06	1OUT	POSTDAWN	2016-07-10 10:39:00	1OUTPOSTDAWN	0.75001	-2.16945	0.684541	-0.346408	1.26972	1.82304	0.00924146	0.0231311	-17.0072	9.68969	24.5229	0.547119	1.55569	1.0001	1.00049	0	0
2355	510178	3.47455e+06	1OUT	POSTDAWN	2016-07-10 10:39:00	1OUTPOSTDAWN	0.742934	-1.25145	0.698193	1.70704	1.30239	2.95849	0.00931194	0.00512342	-16.9603	10.0431	9.48392	0.570874	0.109633	1.0001	1.00006	0	0
2356	509993	3.47455e+06	1OUT	POSTDAWN	2016-07-10 11:01:00	1OUTPOSTDAWN	0.744779	0.352512	0.657029	-0.163235	1.10226	-0.515747	0.00770376	0.00521168	-17.0643	8.32492	8.50277	0.447452	0.357473	1.00008	1.00002	0	0
2357	509994	3.47456e+06	1OUT	POSTDAWN	2016-07-10 11:01:00	1OUTPOSTDAWN	0.708841	0.601562	0.687226	-2.34682	1.13864	-2.94838	0.00763211	0.00581921	-17.1096	7.80549	4.26303	0.434	0.069389	1.00008	1.00008	0	0
2358	510129	3.47456e+06	1OUT	POSTDAWN	2016-07-10 11:05:00	1OUTPOSTDAWN	0.560262	-0.0884244	0.807374	0.876885	1.60298	0.965309	0.00837385	0.0203044	-17.0727	9.07034	10.1553	0.494876	1.38174	1.00009	1.00033	0	0
2359	510131	3.47455e+06	1OUT	POSTDAWN	2016-07-10 11:05:00	1OUTPOSTDAWN	0.602253	-0.724256	0.835881	0.838626	1.58467	1.56288	0.00863188	0.00775492	-17.0415	9.20324	10.1983	0.501712	0.507034	1.0001	1.00005	0	0
2360	509945	3.47455e+06	1OUT	POSTDAWN	2016-07-10 11:26:00	1OUTPOSTDAWN	0.859025	-1.29105	0.654701	0.0978815	0.956774	1.38893	0.00779352	0.00751227	-17.0949	9.29152	8.65294	0.447223	0.272604	1.00008	1.00007	0	0
2361	509945	3.47456e+06	1OUT	POSTDAWN	2016-07-10 11:26:00	1OUTPOSTDAWN	0.88543	0.809529	0.642429	-0.43597	0.969887	-1.2455	0.00752618	0.00763518	-17.0923	9.01548	5.11097	0.434997	0.441272	1.00008	1.00006	0	0
2362	510054	3.47456e+06	1OUT	POSTDAWN	2016-07-10 11:30:00	1OUTPOSTDAWN	0.605649	-2.35009	0.776725	-0.0849203	1.7828	2.26517	0.00790884	0.0104642	-17.0967	8.33728	11.2575	0.464866	0.526902	1.0001	1.00013	0	0
2363	510056	3.47455e+06	1OUT	POSTDAWN	2016-07-10 11:30:00	1OUTPOSTDAWN	0.614962	0.464313	0.755272	0.731151	1.76744	0.266838	0.00812515	0.00633901	-17.0819	8.4382	11.0963	0.473361	0.370692	1.0001	1.00004	0	0
2364	510041	3.47455e+06	1OUT	DAY	2016-07-10 16:19:00	1OUTDAY	0.595029	1.64493	0.761853	-2.20791	1.62654	-3.85284	0.00792774	0.0084389	-17.0742	7.78848	5.07679	0.47882	0.453256	1.00009	1.00011	0	0
2365	510040	3.47456e+06	1OUT	DAY	2016-07-10 16:19:00	1OUTDAY	0.651339	-1.34508	0.757097	1.30328	1.5563	2.64835	0.0077873	0.0062982	-17.0757	7.74347	22.8888	0.469025	0.268422	1.00009	1.00006	0	0
2366	510194	3.47456e+06	1OUT	DAY	2016-07-10 16:23:00	1OUTDAY	0.785834	-0.301836	0.668161	0.494291	1.35517	0.796127	0.00906175	0.0100473	-16.9923	10.6043	1.39744	0.569362	0.701436	1.00009	1.00008	0	0
2367	509987	3.47455e+06	1OUT	DAY	2016-07-10 16:49:00	1OUTDAY	0.733053	0.578576	0.614222	-1.9582	1.10226	-2.53677	0.00757192	0.00540532	-17.1115	8.57578	2.21164	0.436035	0.233122	1.00008	1.00006	0	0
2368	510139	3.47456e+06	1OUT	DAY	2016-07-10 16:53:00	1OUTDAY	0.602253	0.596361	0.84352	1.5178	1.60298	0.92144	0.00847651	0.00767493	-17.0765	9.07034	10.6519	0.505547	0.358605	1.00009	1.00008	0	0
2369	509945	3.47455e+06	1OUT	DAY	2016-07-10 17:19:00	1OUTDAY	0.821003	1.18568	0.691427	-0.290421	1.02534	-1.4761	0.0079406	0.00736734	-17.0959	9.29152	8.69728	0.455483	0.390889	1.00008	1.00006	0	0
2370	510242	3.47455e+06	1OUT	PREDUSK	2016-07-10 22:59:00	1OUTPREDUSK	0.686014	1.72186	0.844889	-0.951103	1.53666	-2.67296	0.0091145	0.00600941	-16.9091	10.1698	6.87813	0.543328	0.254519	1.0001	1.00006	0	0
2371	510037	3.47456e+06	1OUT	PREDUSK	2016-07-10 23:03:00	1OUTPREDUSK	0.64369	0.248574	0.776725	0.538491	1.60336	0.289917	0.00762803	0.00686145	-17.0761	7.76354	3.0425	0.460731	0.449183	1.00009	1.00005	0	0
2372	510037	3.47455e+06	1OUT	PREDUSK	2016-07-10 23:03:00	1OUTPREDUSK	0.61245	-0.514096	0.76561	0.24274	1.64771	0.756836	0.0080158	0.00611288	-17.0688	7.70733	5.36004	0.483804	0.329716	1.00009	1.00003	0	0
2373	510197	3.47456e+06	1OUT	PREDUSK	2016-07-10 23:28:00	1OUTPREDUSK	0.786757	0.0236454	0.699449	1.44023	1.43766	1.41659	0.00912169	0.0093945	-16.9779	10.5119	4.17107	0.563627	0.541568	1.0001	1.00009	0	0
2374	510004	3.47456e+06	1OUT	PREDUSK	2016-07-10 23:32:00	1OUTPREDUSK	0.693121	-0.835703	0.689116	-0.154589	1.33295	0.681114	0.00764246	0.00768255	-17.095	7.86429	8.41645	0.443486	0.491748	1.00008	1.00006	0	0
2375	510144	3.47455e+06	1OUT	PREDUSK	2016-07-10 23:57:00	1OUTPREDUSK	0.621745	-0.175177	0.796554	1.17504	1.54772	1.35021	0.00885651	0.00495686	-16.9995	9.57763	6.46391	0.520143	0.272006	1.0001	1.00003	0	0
2376	510144	3.47456e+06	1OUT	PREDUSK	2016-07-10 23:57:00	1OUTPREDUSK	0.602253	0.673449	0.788561	0.362361	1.53346	-0.311089	0.00842042	0.010925	-17.0601	9.3548	5.48954	0.506654	0.694865	1.0001	1.00011	0	0
2377	509952	3.47456e+06	1OUT	PREDUSK	2016-07-11	1OUTPREDUSK	0.874385	-2.532	0.627631	-0.246044	0.939322	2.28596	0.00755315	0.0105747	-17.0963	8.76588	4.30641	0.437564	0.589286	1.00008	1.00014	0	0
2378	509954	3.47455e+06	1OUT	PREDUSK	2016-07-11	1OUTPREDUSK	0.791743	0.251475	0.684128	0.270739	1.06297	0.0192642	0.00774359	0.00801385	-17.0751	8.94366	2.13285	0.444249	0.53356	1.00007	1.00007	0	0
2379	510091	3.47455e+06	1OUT	PREDUSK	2016-07-11 00:25:00	1OUTPREDUSK	0.692418	-1.7312	0.833022	2.54794	1.43676	4.27914	0.00857541	0.01043	-17.0494	8.83915	8.24424	0.513694	0.53075	1.0001	1.00018	0	0
2380	510091	3.47456e+06	1OUT	PREDUSK	2016-07-11 00:25:00	1OUTPREDUSK	0.752536	-0.989081	0.815808	1.36783	1.43061	2.35691	0.00840448	0.00751302	-17.0407	8.48595	7.54062	0.488707	0.333478	1.00009	1.00008	0	0
2381	510037	3.47455e+06	1OUT	POSTDUSK	2016-07-11 00:54:00	1OUTPOSTDUSK	0.595029	-0.0789904	0.776725	-0.0671649	1.60518	0.0118256	0.00764622	0.00480431	-17.0669	7.74347	6.88326	0.475356	0.282154	1.00009	1.00002	0	0
2382	510187	3.47456e+06	1OUT	POSTDUSK	2016-07-11 00:58:00	1OUTPOSTDUSK	0.785834	-1.07285	0.642413	0.652915	1.27358	1.72577	0.00897847	0.00577782	-17.0093	10.1791	5.32245	0.556994	0.312727	1.0001	1.00005	0	0
2383	509991	3.47455e+06	1OUT	POSTDUSK	2016-07-11 01:22:00	1OUTPOSTDUSK	0.724968	-1.5312	0.676592	0.544375	1.12681	2.07558	0.00763211	0.00960992	-17.0743	8.35846	2.61888	0.440645	0.598977	1.00008	1.0001	0	0
2384	509989	3.47456e+06	1OUT	POSTDUSK	2016-07-11 01:22:00	1OUTPOSTDUSK	0.724968	-0.986129	0.595336	-0.190002	1.1292	0.796127	0.00744759	0.00602364	-17.0843	7.99094	10.7641	0.418009	0.355497	1.00008	1.00003	0	0
2385	510145	3.47456e+06	1OUT	POSTDUSK	2016-07-11 01:26:00	1OUTPOSTDUSK	0.602253	-1.28859	0.788561	2.20243	1.53346	3.49102	0.00842042	0.00862318	-17.0442	9.3548	0.824868	0.506654	0.507473	1.0001	1.0001	0	0
2386	510145	3.47455e+06	1OUT	POSTDUSK	2016-07-11 01:26:00	1OUTPOSTDUSK	0.621745	0.918174	0.796554	-0.701356	1.54772	-1.61953	0.00885651	0.00413899	-17.0079	9.57763	2.84883	0.520143	0.217725	1.0001	1.00002	0	0
2387	509943	3.47455e+06	1OUT	POSTDUSK	2016-07-11 01:49:00	1OUTPOSTDUSK	0.859025	0.578027	0.654701	-0.806517	0.956774	-1.38454	0.00779352	0.00242019	-17.1071	9.29152	1.3756	0.447223	0.130539	1.00008	1.00001	0	0
2388	510081	3.47455e+06	1OUT	POSTDUSK	2016-07-11 01:53:00	1OUTPOSTDUSK	0.637708	0.0270105	0.843919	-0.221517	1.53937	-0.248528	0.00841047	0.00676085	-17.0957	8.60472	4.81605	0.492316	0.277793	1.0001	1.00006	0	0
2420	511681	3.47456e+06	19ALTOUT	POSTDAWN	2016-07-15 10:09:00	19ALTOUTPOSTDAWN	0.812497	-0.0635343	0.497641	-0.0286298	0.961208	0.0349045	0.0080458	0.0103256	-18.5419	8.16238	5.10835	0.480071	0.677282	1.00008	1.00009	0	0
2421	511681	3.47455e+06	19ALTOUT	POSTDAWN	2016-07-15 10:09:00	19ALTOUTPOSTDAWN	0.801357	0.384468	0.497641	0.376267	0.838137	-0.0082016	0.00816613	0.0132179	-18.4818	8.08404	4.51938	0.489633	0.924391	1.00008	1.00013	0	0
2422	511466	3.47455e+06	19ALTOUT	POSTDAWN	2016-07-15 10:28:00	19ALTOUTPOSTDAWN	0.793623	-1.32315	0.718609	0.0221009	1.06382	1.34525	0.00721564	0.0066047	-18.4854	8.08231	9.90589	0.41973	0.344736	1.00007	1.00006	0	0
2423	511465	3.47456e+06	19ALTOUT	POSTDAWN	2016-07-15 10:28:00	19ALTOUTPOSTDAWN	0.793623	-1.45467	0.590972	1.02374	0.918674	2.47841	0.0072281	0.00604853	-18.5134	8.29386	14.4164	0.427935	0.370013	1.00007	1.00005	0	0
2424	511622	3.47456e+06	19ALTOUT	POSTDAWN	2016-07-15 10:34:00	19ALTOUTPOSTDAWN	0.920408	-0.212032	0.617204	0.596303	1.1075	0.808334	0.0076847	0.00909445	-18.5066	8.6109	9.43115	0.462982	0.515366	1.00007	1.00009	0	0
2425	511412	3.47455e+06	19ALTOUT	POSTDAWN	2016-07-15 10:54:00	19ALTOUTPOSTDAWN	0.681154	0.0683852	0.639122	0.367267	1.00436	0.298882	0.00725336	0.0105266	-18.4977	7.94536	5.65575	0.431637	0.7196	1.00007	1.00009	0	0
2426	511412	3.47456e+06	19ALTOUT	POSTDAWN	2016-07-15 10:54:00	19ALTOUTPOSTDAWN	0.690187	0.126412	0.528991	-0.540779	0.796413	-0.667191	0.0071877	0.010432	-18.537	7.95823	5.04603	0.424004	0.714064	1.00007	1.00008	0	0
2427	511564	3.47456e+06	19ALTOUT	POSTDAWN	2016-07-15 11:00:00	19ALTOUTPOSTDAWN	0.808385	-0.0416675	0.658391	0.193318	1.0448	0.234985	0.00813278	0.00515424	-18.5222	8.56006	2.8218	0.490001	0.345478	1.00009	1.00002	0	0
2428	511564	3.47455e+06	19ALTOUT	POSTDAWN	2016-07-15 11:00:00	19ALTOUTPOSTDAWN	0.710074	-1.72901	0.676919	1.36185	1.21846	3.09086	0.00808924	0.00848939	-18.4573	8.27603	15.6347	0.490001	0.552393	1.00009	1.00009	0	0
2429	511366	3.47455e+06	19ALTOUT	POSTDAWN	2016-07-15 11:20:00	19ALTOUTPOSTDAWN	0.594803	0.297703	0.598508	0.629773	1.03531	0.332069	0.00710154	0.0108175	-18.5223	8.07899	11.9143	0.410979	0.74204	1.00006	1.00009	0	0
2430	511521	3.47455e+06	19ALTOUT	POSTDAWN	2016-07-15 11:26:00	19ALTOUTPOSTDAWN	0.618653	0.347237	0.655512	-2.05888	1.25813	-2.40612	0.00796026	0.0102119	-18.5016	8.68286	12.5785	0.481483	0.603891	1.00008	1.00013	0	0
2431	511663	3.47455e+06	19ALTOUT	DAY	2016-07-15 15:40:00	19ALTOUTDAY	0.801357	-0.0219921	0.472997	1.14378	0.763273	1.16577	0.00787515	0.00846923	-18.4847	8.57833	6.45341	0.483161	0.526813	1.00008	1.00007	0	0
2432	511664	3.47456e+06	19ALTOUT	DAY	2016-07-15 15:40:00	19ALTOUTDAY	0.752126	0.636078	0.552184	-1.29702	0.956202	-1.9331	0.0078582	0.00891604	-18.545	8.58853	8.67677	0.477421	0.591094	1.00007	1.00008	0	0
2433	511466	3.47456e+06	19ALTOUT	DAY	2016-07-15 15:45:00	19ALTOUTDAY	0.793623	0.723983	0.590972	-0.635384	0.918674	-1.35937	0.0072281	0.00136183	-18.517	8.29386	3.75737	0.427935	0.0462797	1.00007	1.00001	0	0
2434	511465	3.47455e+06	19ALTOUT	DAY	2016-07-15 15:45:00	19ALTOUTDAY	0.793623	0.4329	0.718609	-0.0473699	1.06382	-0.48027	0.00721564	0.00533101	-18.487	8.08231	11.4789	0.41973	0.284144	1.00007	1.00004	0	0
2435	511607	3.47455e+06	19ALTOUT	DAY	2016-07-15 16:10:00	19ALTOUTDAY	0.918681	0.130247	0.680604	-2.31097	1.17011	-2.44122	0.00768709	0.0106026	-18.485	8.09152	5.71248	0.466851	0.523687	1.00008	1.00016	0	0
2436	511608	3.47456e+06	19ALTOUT	DAY	2016-07-15 16:10:00	19ALTOUTDAY	0.817062	0.068423	0.647955	-0.799993	1.09506	-0.868416	0.00777227	0.00676272	-18.5294	8.27232	2.01463	0.469949	0.451467	1.00008	1.00005	0	0
2437	511413	3.47456e+06	19ALTOUT	DAY	2016-07-15 16:15:00	19ALTOUTDAY	0.688039	-1.63258	0.580401	-0.390138	0.872087	1.24245	0.00716559	0.00516819	-18.5188	7.94536	2.98334	0.427326	0.136626	1.00007	1.00005	0	0
2438	511413	3.47455e+06	19ALTOUT	DAY	2016-07-15 16:15:00	19ALTOUTDAY	0.681154	-2.13777	0.639122	2.09063	0.983858	4.2284	0.00735308	0.0060275	-18.4774	7.95823	7.80494	0.43308	0.0939939	1.00007	1.00009	0	0
2439	511560	3.47455e+06	19ALTOUT	DAY	2016-07-15 16:38:00	19ALTOUTDAY	0.763076	-0.0112859	0.673504	0.651327	1.21503	0.662613	0.0080561	0.00940544	-18.4782	8.40005	11.7409	0.489354	0.635894	1.00009	1.00008	0	0
2440	511559	3.47456e+06	19ALTOUT	DAY	2016-07-15 16:39:00	19ALTOUTDAY	0.808385	-1.11433	0.568313	0.345171	0.810623	1.4595	0.0080561	0.00792578	-18.5227	8.55544	7.43302	0.488013	0.509315	1.00008	1.00005	0	0
2441	511366	3.47456e+06	19ALTOUT	DAY	2016-07-15 16:43:00	19ALTOUTDAY	0.625021	-0.238721	0.598508	0.858195	1.03531	1.09692	0.00711575	0.00435079	-18.5414	8.25683	6.3328	0.410979	0.240561	1.00007	1.00002	0	0
2442	511365	3.47455e+06	19ALTOUT	DAY	2016-07-15 16:43:00	19ALTOUTDAY	0.636437	0.731333	0.629213	-1.22484	1.14861	-1.95618	0.00720426	0.00675443	-18.5127	8.36671	9.07809	0.416768	0.384523	1.00007	1.00006	0	0
2443	511511	3.47455e+06	19ALTOUT	DAY	2016-07-15 17:06:00	19ALTOUTDAY	0.665227	-0.300562	0.64386	1.52954	1.12534	1.8301	0.0079205	0.00906135	-18.5142	8.55417	14.279	0.487048	0.466493	1.00008	1.00011	0	0
2444	511657	3.47455e+06	19ALTOUT	PREDUSK	2016-07-15 23:18:00	19ALTOUTPREDUSK	0.787342	-1.15909	0.509608	0.152788	0.870752	1.31187	0.00792222	0.00760153	-18.4962	8.6109	13.0531	0.484254	0.461442	1.00007	1.00006	0	0
2445	511657	3.47456e+06	19ALTOUT	PREDUSK	2016-07-15 23:18:00	19ALTOUTPREDUSK	0.823089	0.193975	0.500587	-0.18101	0.748777	-0.374985	0.00776178	0.004418	-18.5358	8.51852	7.73022	0.478861	0.298251	1.00007	1.00002	0	0
2446	511483	3.47456e+06	19ALTOUT	PREDUSK	2016-07-15 23:24:00	19ALTOUTPREDUSK	0.827006	-0.241885	0.400479	0.526395	0.795937	0.76828	0.00768579	0.0110938	-18.523	8.3444	6.53004	0.442396	0.74519	1.00008	1.0001	0	0
2447	511480	3.47455e+06	19ALTOUT	PREDUSK	2016-07-15 23:24:00	19ALTOUTPREDUSK	0.816383	0.233067	0.387622	1.21268	0.797987	0.979614	0.00754043	0.00684126	-18.4896	8.44316	5.51312	0.442314	0.426175	1.00008	1.00005	0	0
2448	511614	3.47455e+06	19ALTOUT	PREDUSK	2016-07-15 23:47:00	19ALTOUTPREDUSK	0.942564	0.403605	0.661887	-0.182714	1.14961	-0.586319	0.00754371	0.00611512	-18.4665	8.20403	4.76448	0.450437	0.448912	1.00007	1.00004	0	0
2449	511613	3.47456e+06	19ALTOUT	PREDUSK	2016-07-15 23:47:00	19ALTOUTPREDUSK	0.890442	0.148413	0.671281	1.93217	1.14112	1.78375	0.00762325	0.00765058	-18.5076	8.27232	5.7366	0.463686	0.466095	1.00007	1.00008	0	0
2450	511427	3.47456e+06	19ALTOUT	PREDUSK	2016-07-15 23:51:00	19ALTOUTPREDUSK	0.757116	1.85036	0.677318	-1.01009	0.983715	-2.86045	0.00720608	0.00784211	-18.542	8.31461	11.3692	0.426547	0.5045	1.00007	1.00008	0	0
2451	511427	3.47455e+06	19ALTOUT	PREDUSK	2016-07-15 23:51:00	19ALTOUTPREDUSK	0.690681	0.303016	0.726243	-0.0357293	1.11246	-0.338745	0.00720608	0.00368704	-18.4958	7.94536	4.0962	0.416019	0.227302	1.00007	1.00001	0	0
2452	511564	3.47455e+06	19ALTOUT	PREDUSK	2016-07-16 00:10:00	19ALTOUTPREDUSK	0.796885	0.642776	0.673504	-0.957871	1.1714	-1.60065	0.0080561	0.00871511	-18.4984	8.27603	3.94326	0.48944	0.573928	1.00009	1.00008	0	0
2453	511564	3.47456e+06	19ALTOUT	PREDUSK	2016-07-16 00:10:00	19ALTOUTPREDUSK	0.753824	0.214065	0.599568	-2.2487	0.881767	-2.46277	0.00798051	0.00658773	-18.5425	8.28873	4.67527	0.484151	0.229471	1.00008	1.00009	0	0
2454	511380	3.47456e+06	19ALTOUT	PREDUSK	2016-07-16 00:14:00	19ALTOUTPREDUSK	0.595049	-0.4903	0.639122	1.57555	1.11074	2.06585	0.00722308	0.0101285	-18.5434	8.58846	5.05401	0.427531	0.663444	1.00007	1.0001	0	0
2455	511378	3.47455e+06	19ALTOUT	PREDUSK	2016-07-16 00:14:00	19ALTOUTPREDUSK	0.624753	0.687543	0.639122	-0.667056	1.10493	-1.3546	0.00722308	0.00457272	-18.5006	8.35484	5.9108	0.418937	0.200218	1.00007	1.00003	0	0
2456	511515	3.47455e+06	19ALTOUT	PREDUSK	2016-07-16 00:33:00	19ALTOUTPREDUSK	0.657338	-0.383875	0.64386	1.12846	1.28284	1.51234	0.00785593	0.0066275	-18.4636	8.68286	4.99173	0.479947	0.420423	1.00008	1.00004	0	0
2457	511514	3.47456e+06	19ALTOUT	PREDUSK	2016-07-16 00:33:00	19ALTOUTPREDUSK	0.681458	2.98802	0.568704	-0.255047	1.04494	-3.24306	0.00788544	0.00929217	-18.5477	8.68286	10.8244	0.48459	0.31788	1.00008	1.00016	0	0
2458	511369	3.47456e+06	19ALTOUT	POSTDUSK	2016-07-16 00:38:00	19ALTOUTPOSTDUSK	0.634384	0.335441	0.624915	-0.186029	1.05457	-0.521469	0.00713932	0.00785508	-18.533	8.136	3.02553	0.414973	0.530471	1.00007	1.00005	0	0
2459	511563	3.47455e+06	19ALTOUT	POSTDUSK	2016-07-16 00:58:00	19ALTOUTPOSTDUSK	0.710074	-1.538	0.676919	1.90457	1.21846	3.44257	0.00808924	0.016516	-18.4711	8.27603	7.75605	0.490001	0.926995	1.00009	1.00029	0	0
2460	511563	3.47456e+06	19ALTOUT	POSTDUSK	2016-07-16 00:58:00	19ALTOUTPOSTDUSK	0.753824	-1.95598	0.599568	0.921639	0.881767	2.87762	0.00798051	0.00999297	-18.5264	8.28873	5.58643	0.484151	0.435408	1.00008	1.00016	0	0
2461	511417	3.47456e+06	19ALTOUT	POSTDUSK	2016-07-16 01:03:00	19ALTOUTPOSTDUSK	0.736553	1.19334	0.61586	-0.157446	0.892067	-1.35078	0.00719494	0.00649359	-18.5465	7.90355	4.14821	0.427326	0.357894	1.00007	1.00005	0	0
2462	511416	3.47455e+06	19ALTOUT	POSTDUSK	2016-07-16 01:03:00	19ALTOUTPOSTDUSK	0.688039	0.241441	0.646216	-0.928336	1.00436	-1.16978	0.0072381	0.00688135	-18.4997	7.90958	13.4859	0.429445	0.449003	1.00007	1.00005	0	0
2463	511610	3.47455e+06	19ALTOUT	POSTDUSK	2016-07-16 01:22:00	19ALTOUTPOSTDUSK	0.930829	-0.440231	0.691609	-1.18581	1.15991	-0.745583	0.00772644	0.00913979	-18.4594	8.15477	11.3414	0.469949	0.599755	1.00008	1.00009	0	0
2464	511610	3.47456e+06	19ALTOUT	POSTDUSK	2016-07-16 01:22:00	19ALTOUTPOSTDUSK	0.890442	2.61924	0.645739	-1.1535	1.07923	-3.77274	0.00772715	0.0105135	-18.5283	8.3167	8.51887	0.466851	0.527196	1.00008	1.00019	0	0
2465	511470	3.47456e+06	19ALTOUT	POSTDUSK	2016-07-16 01:27:00	19ALTOUTPOSTDUSK	0.727893	-2.01882	0.573598	1.65683	0.898027	3.67565	0.00716562	0.00783158	-18.5366	8.41499	0.903416	0.422608	0.250804	1.00007	1.00013	0	0
2466	511469	3.47455e+06	19ALTOUT	POSTDUSK	2016-07-16 01:27:00	19ALTOUTPOSTDUSK	0.793623	-0.145243	0.690623	-1.38025	1.03183	-1.23501	0.00723331	0.00688174	-18.5009	8.17624	3.91709	0.419501	0.395649	1.00007	1.00007	0	0
2467	511667	3.47455e+06	19ALTOUT	POSTDUSK	2016-07-16 01:45:00	19ALTOUTPOSTDUSK	0.79784	-0.317539	0.484101	0.912891	0.778103	1.23043	0.00790223	0.00314596	-18.4681	8.17166	5.16401	0.483161	0.154603	1.00008	1.00002	0	0
2468	511666	3.47456e+06	19ALTOUT	POSTDUSK	2016-07-16 01:45:00	19ALTOUTPOSTDUSK	0.819701	0.485317	0.541297	-1.64138	1.00255	-2.12669	0.00792404	0.00485199	-18.5324	8.5116	2.35804	0.483161	0.260366	1.00008	1.00004	0	0
2469	511504	3.47456e+06	19ALTOUT	POSTDUSK	2016-07-16 01:50:00	19ALTOUTPOSTDUSK	0.664161	-1.32619	0.617496	1.84478	1.09606	3.17097	0.00775898	0.00755344	-18.554	8.33869	4.7856	0.489706	0.334255	1.00008	1.0001	0	0
2470	511503	3.47455e+06	19ALTOUT	POSTDUSK	2016-07-16 01:50:00	19ALTOUTPOSTDUSK	0.665227	1.53237	0.655512	-0.293345	1.24288	-1.82571	0.00776496	0.0130698	-18.5176	8.7712	11.3458	0.487048	0.90678	1.00008	1.00016	0	0
2471	510581	3.47454e+06	41OUT	PREDAWN	2016-07-08 08:48:00	41OUTPREDAWN	0.599025	-0.602586	0.635496	1.04155	1.17602	1.64413	0.00694546	0.00581464	-16.4019	9.12641	8.89423	0.415268	0.306766	1.00007	1.00005	0	0
2472	510398	3.47454e+06	41OUT	PREDAWN	2016-07-08 08:54:00	41OUTPREDAWN	0.523979	-0.527953	0.766377	-0.898932	1.45998	-0.370979	0.00839467	0.00626912	-16.5201	9.25076	10.2312	0.520258	0.413733	1.00009	1.00005	0	0
2473	510397	3.47453e+06	41OUT	PREDAWN	2016-07-08 08:54:00	41OUTPREDAWN	0.588972	-0.0806317	0.713581	0.371982	1.29442	0.452614	0.00793535	0.00400973	-16.4964	8.84062	4.78532	0.485963	0.0489804	1.00008	1.00004	0	0
2474	510527	3.47454e+06	41OUT	PREDAWN	2016-07-08 09:20:00	41OUTPREDAWN	0.763036	-0.043412	0.639762	0.420264	1.15862	0.463676	0.00657327	0.00370867	-16.411	8.17881	4.20196	0.359341	0.248688	1.00006	1.00002	0	0
2475	510342	3.47454e+06	41OUT	PREDAWN	2016-07-08 09:28:00	41OUTPREDAWN	0.605484	0.523201	0.660902	-0.792297	0.988102	-1.3155	0.0083915	0.00785675	-16.5971	9.84316	6.41287	0.502384	0.512782	1.00009	1.00006	0	0
2476	510475	3.47454e+06	41OUT	PREDAWN	2016-07-08 09:54:00	41OUTPREDAWN	0.696899	1.33425	0.880436	-0.155581	1.44095	-1.48983	0.00734927	0.00669668	-16.4539	7.5166	8.09737	0.436653	0.424892	1.00007	1.00005	0	0
2477	510296	3.47454e+06	41OUT	PREDAWN	2016-07-08 10:01:00	41OUTPREDAWN	0.655785	1.51106	0.758534	-1.59925	1.30033	-3.11031	0.0088395	0.00592995	-16.7222	10.373	10.3365	0.540142	0.275501	1.0001	1.00006	0	0
2478	510298	3.47453e+06	41OUT	PREDAWN	2016-07-08 10:01:00	41OUTPREDAWN	0.762665	-0.471752	0.770601	0.0886269	1.30033	0.560379	0.00887579	0.00823077	-16.6557	10.1626	4.64882	0.54655	0.606756	1.0001	1.00007	0	0
2479	510425	3.47454e+06	41OUT	PREDAWN	2016-07-08 10:27:00	41OUTPREDAWN	0.482606	1.20889	0.849468	-0.919715	1.40452	-2.1286	0.00766163	0.00332467	-16.4685	8.83253	2.79575	0.420177	0.181405	1.00008	1.00003	0	0
2480	510427	3.47455e+06	41OUT	PREDAWN	2016-07-08 10:27:00	41OUTPREDAWN	0.430274	-1.34485	0.816437	-0.0974409	1.48087	1.24741	0.00826849	0.00958365	-16.4994	9.46058	1.51949	0.485291	0.549505	1.00008	1.00009	0	0
2481	510582	3.47454e+06	41OUT	POSTDAWN	2016-07-08 10:35:00	41OUTPOSTDAWN	0.620682	-0.412737	0.615702	0.650229	1.17602	1.06297	0.00699311	0.00318371	-16.4019	9.12297	3.70235	0.421166	0.121573	1.00007	1.00002	0	0
2482	510583	3.47453e+06	41OUT	POSTDAWN	2016-07-08 10:35:00	41OUTPOSTDAWN	0.599025	0.544577	0.646921	-0.734491	1.15223	-1.27907	0.00697918	0.00629084	-16.4278	8.79655	6.48301	0.415792	0.32518	1.00007	1.00006	0	0
2483	510375	3.47453e+06	41OUT	POSTDAWN	2016-07-08 11:01:00	41OUTPOSTDAWN	0.604224	-0.271751	0.729825	-0.149872	1.30444	0.12188	0.00779363	0.00378707	-16.5132	8.80541	4.55679	0.471299	0.2034	1.00008	1.00001	0	0
2484	510376	3.47454e+06	41OUT	POSTDAWN	2016-07-08 11:01:00	41OUTPOSTDAWN	0.543444	0.978294	0.676243	-1.35172	1.26281	-2.33002	0.00853412	0.00635651	-16.5681	9.77281	9.30164	0.540416	0.287868	1.00009	1.00006	0	0
2485	510505	3.47454e+06	41OUT	POSTDAWN	2016-07-08 11:06:00	41OUTPOSTDAWN	0.713752	0.935353	0.613322	-2.81335	1.00951	-3.7487	0.007082	0.00719362	-16.4292	8.15747	1.07812	0.404162	0.228943	1.00006	1.0001	0	0
2486	510507	3.47453e+06	41OUT	POSTDAWN	2016-07-08 11:06:00	41OUTPOSTDAWN	0.693116	2.05257	0.647255	0.635216	1.03025	-1.41735	0.00700235	0.00722777	-16.4179	7.93924	3.18571	0.398179	0.334596	1.00007	1.0001	0	0
2487	510325	3.47453e+06	41OUT	POSTDAWN	2016-07-08 11:29:00	41OUTPOSTDAWN	0.638716	3.04251	0.761337	-2.75659	1.13101	-5.7991	0.00839359	0.00795816	-16.6367	10.1549	5.7798	0.518078	0.424421	1.00009	1.00015	0	0
2488	510325	3.47454e+06	41OUT	POSTDAWN	2016-07-08 11:29:00	41OUTPOSTDAWN	0.62801	-0.79956	0.725839	0.858689	1.23415	1.65825	0.00841777	0.00888955	-16.6624	10.3056	8.09538	0.527684	0.625998	1.00009	1.00009	0	0
2489	510453	3.47455e+06	41OUT	POSTDAWN	2016-07-08 11:35:00	41OUTPOSTDAWN	0.619188	0.510851	0.902297	-0.167402	1.54157	-0.678253	0.00759489	0.00644026	-16.483	8.74315	12.5721	0.441731	0.467198	1.00008	1.00004	0	0
2490	510455	3.47454e+06	41OUT	POSTDAWN	2016-07-08 11:35:00	41OUTPOSTDAWN	0.649104	0.443733	0.898732	-0.511848	1.58567	-0.955582	0.00721954	0.007365	-16.4482	7.50038	2.6437	0.432731	0.47667	1.00007	1.00004	0	0
2491	510274	3.47453e+06	41OUT	DAY	2016-07-08 16:11:00	41OUTDAY	0.648809	-1.77624	0.722724	2.0827	1.40123	3.85895	0.00878049	0.00504461	-16.7194	9.92068	3.77169	0.552549	0.255338	1.00009	1.00007	0	0
2492	510274	3.47454e+06	41OUT	DAY	2016-07-08 16:11:00	41OUTDAY	0.68813	-1.31768	0.691615	1.04075	1.4101	2.35844	0.00924819	0.00728334	-16.7638	10.1188	17.6602	0.568012	0.489826	1.00009	1.00006	0	0
2493	510486	3.47454e+06	41OUT	DAY	2016-07-08 16:14:00	41OUTDAY	0.713752	0.219081	0.841774	0.247119	1.24002	0.028038	0.00727004	0.00563528	-16.4387	7.78351	4.69546	0.425824	0.378071	1.00007	1.00003	0	0.106282
2494	510329	3.47454e+06	41OUT	DAY	2016-07-08 16:40:00	41OUTDAY	0.620395	0.309251	0.761337	-0.00736918	1.19257	-0.31662	0.0084083	0.0080336	-16.6238	10.1549	3.48518	0.513302	0.522205	1.00009	1.00005	0	0
2495	510329	3.47455e+06	41OUT	DAY	2016-07-08 16:40:00	41OUTDAY	0.667398	0.800228	0.725781	-2.7709	1.19257	-3.57113	0.00841557	0.00843667	-16.7044	10.2354	5.89002	0.513302	0.331965	1.00009	1.00012	0	0
2496	510552	3.47455e+06	41OUT	DAY	2016-07-08 16:43:00	41OUTDAY	0.713867	-0.0174855	0.550851	-0.521026	1.15027	-0.50354	0.00657627	0.00419829	-16.3964	8.33543	5.2411	0.384725	0.21919	1.00006	1.00002	0	0
2497	510552	3.47454e+06	41OUT	DAY	2016-07-08 16:44:00	41OUTDAY	0.642954	-1.06799	0.690857	0.617342	1.34292	1.68533	0.00646426	0.00312676	-16.4013	8.2019	1.9456	0.375855	0.189938	1.00006	1.00002	0	0
2498	510373	3.47454e+06	41OUT	DAY	2016-07-08 17:10:00	41OUTDAY	0.59104	-1.98537	0.71548	1.70058	1.30363	3.68595	0.00801243	0.00582293	-16.5154	8.954	3.78283	0.493525	0.335881	1.00009	1.00007	0	0
2499	510372	3.47455e+06	41OUT	DAY	2016-07-08 17:10:00	41OUTDAY	0.592575	-0.0600554	0.693684	0.161769	1.2578	0.221825	0.00849053	0.0129869	-16.5774	9.45121	5.40763	0.530833	0.881549	1.00009	1.00014	0	0
2500	510590	3.47454e+06	41OUT	DAY	2016-07-08 17:14:00	41OUTDAY	0.597382	-0.71154	0.646921	1.37815	1.33104	2.08969	0.00701303	0.00260266	-16.3946	9.35273	5.4582	0.420351	0.125976	1.00007	1.00002	0	0
2501	510589	3.47453e+06	41OUT	DAY	2016-07-08 17:14:00	41OUTDAY	0.599025	2.3844	0.729838	-0.752047	1.42522	-3.13644	0.00703929	0.00726321	-16.4408	8.97625	12.017	0.420052	0.426274	1.00007	1.00009	0	0
2502	510271	3.47454e+06	41OUT	PREDUSK	2016-07-08 22:41:00	41OUTPREDUSK	0.634132	-0.909568	0.734427	-0.0640404	1.42803	0.845528	0.00912846	0.00696837	-16.7403	9.96112	12.2187	0.564802	0.413554	1.00009	1.00005	0	0
2503	510504	3.47454e+06	41OUT	PREDUSK	2016-07-08 22:46:00	41OUTPREDUSK	0.713752	1.73423	0.613322	-0.565841	1.00951	-2.30007	0.007082	0.00720497	-16.422	8.15747	9.40183	0.404162	0.347429	1.00006	1.00007	0	0
2504	510503	3.47453e+06	41OUT	PREDUSK	2016-07-08 22:46:00	41OUTPREDUSK	0.701095	-1.52465	0.684006	0.217137	1.05462	1.74179	0.00727888	0.00747649	-16.4098	7.78992	6.23288	0.407002	0.439188	1.00007	1.00009	0	0
2505	510322	3.47454e+06	41OUT	PREDUSK	2016-07-08 23:10:00	41OUTPREDUSK	0.582168	1.45614	0.761337	-1.63071	1.22771	-3.08685	0.00840085	0.00839427	-16.6496	10.2101	11.3175	0.522475	0.4756	1.00009	1.00012	0	0
2506	510538	3.47455e+06	41OUT	PREDUSK	2016-07-08 23:15:00	41OUTPREDUSK	0.709959	-1.53269	0.566472	1.87346	1.03922	3.40614	0.0063417	0.0103978	-16.3818	8.17845	3.39718	0.352097	0.65109	1.00006	1.00014	0	0
2507	510538	3.47454e+06	41OUT	PREDUSK	2016-07-08 23:15:00	41OUTPREDUSK	0.686355	0.056364	0.577498	0.0828761	1.15061	0.0265121	0.00645004	0.00797119	-16.408	8.15434	4.54849	0.353758	0.58313	1.00006	1.00008	0	0
2508	510383	3.47454e+06	41OUT	PREDUSK	2016-07-08 23:40:00	41OUTPREDUSK	0.577122	0.235437	0.68808	-0.228811	1.30444	-0.464249	0.00846935	0.00566358	-16.5354	8.98521	3.28007	0.527658	0.361562	1.00009	1.00003	0	0
2509	510573	3.47455e+06	41OUT	PREDUSK	2016-07-08 23:45:00	41OUTPREDUSK	0.554915	-2.07539	0.607325	1.17092	1.17602	3.24631	0.00684752	0.00987855	-16.3805	9.2925	16.0708	0.412912	0.569211	1.00006	1.00014	0	0
2510	510572	3.47454e+06	41OUT	PREDUSK	2016-07-08 23:45:00	41OUTPREDUSK	0.62066	0.335792	0.607325	-0.34475	1.17331	-0.680542	0.00671814	0.00363653	-16.4122	8.85768	2.6935	0.411315	0.240268	1.00006	1.00001	0	0
2511	510427	3.47454e+06	41OUT	PREDUSK	2016-07-09 00:09:00	41OUTPREDUSK	0.487829	-0.314237	0.862022	1.02529	1.43471	1.33953	0.00782729	0.00388043	-16.4576	8.87062	0.982002	0.434085	0.150325	1.00008	1.00002	0	0
2512	510273	3.47454e+06	41OUT	POSTDUSK	2016-07-09 00:12:00	41OUTPOSTDUSK	0.68813	-2.0384	0.691615	1.27009	1.4101	3.30849	0.00924819	0.0132481	-16.7675	10.1188	10.1184	0.568012	0.883986	1.00009	1.0002	0	0
2513	510275	3.47453e+06	41OUT	POSTDUSK	2016-07-09 00:12:00	41OUTPOSTDUSK	0.648809	1.15536	0.722724	-1.66122	1.40123	-2.81658	0.00878049	0.00686847	-16.728	9.92068	6.50507	0.552549	0.378166	1.00009	1.00008	0	0
2514	510472	3.47453e+06	41OUT	POSTDUSK	2016-07-09 00:33:00	41OUTPOSTDUSK	0.704636	0.216008	0.925162	0.176335	1.30634	-0.0396729	0.00720901	0.00613156	-16.4238	7.51643	3.71127	0.432735	0.385902	1.00007	1.00007	0	0
2515	510471	3.47454e+06	41OUT	POSTDUSK	2016-07-09 00:33:00	41OUTPOSTDUSK	0.712255	-0.0227709	0.837046	-0.42484	1.38898	-0.402069	0.00725452	0.0071986	-16.4538	7.81952	4.87617	0.432735	0.489199	1.00007	1.00005	0	0
2516	510324	3.47454e+06	41OUT	POSTDUSK	2016-07-09 00:38:00	41OUTPOSTDUSK	0.62801	0.933154	0.77432	-0.38101	1.2599	-1.31416	0.00840085	0.0058483	-16.6501	10.1664	7.8927	0.513302	0.401476	1.00009	1.00004	0	0
2517	510518	3.47454e+06	41OUT	POSTDUSK	2016-07-09 01:00:00	41OUTPOSTDUSK	0.758567	0.117581	0.651072	-0.386531	1.13401	-0.504112	0.00679794	0.00652659	-16.4121	8.1179	4.20372	0.371508	0.414859	1.00007	1.00004	0	0
2518	510519	3.47455e+06	41OUT	POSTDUSK	2016-07-09 01:00:00	41OUTPOSTDUSK	0.755651	0.024061	0.629639	-0.603075	0.999641	-0.627136	0.00670123	0.00621052	-16.4196	8.17881	1.67498	0.369456	0.382051	1.00006	1.00004	0	0
2519	510378	3.47454e+06	41OUT	POSTDUSK	2016-07-09 01:04:00	41OUTPOSTDUSK	0.585595	-0.91415	0.703451	1.35064	1.33572	2.26479	0.00846935	0.00830469	-16.5442	9.24575	3.85147	0.520936	0.584722	1.00009	1.00008	0	0
2520	510568	3.47454e+06	41OUT	POSTDUSK	2016-07-09 01:25:00	41OUTPOSTDUSK	0.623134	-0.987048	0.598881	0.0217487	1.23796	1.0088	0.00671814	0.00764038	-16.4072	8.69477	13.3247	0.407478	0.5161	1.00006	1.00006	0	0
2521	510569	3.47455e+06	41OUT	POSTDUSK	2016-07-09 01:25:00	41OUTPOSTDUSK	0.654778	-1.02062	0.556845	-0.267792	1.15027	0.752831	0.00682476	0.00891025	-16.3863	9.09278	13.3109	0.407163	0.492209	1.00006	1.0001	0	0
2522	510433	3.47454e+06	41OUT	POSTDUSK	2016-07-09 01:29:00	41OUTPOSTDUSK	0.482606	-0.479087	0.855184	-0.269278	1.56908	0.209808	0.00785381	0.00513405	-16.4755	8.89891	4.5658	0.451526	0.319734	1.00008	1.00003	0	0
2523	510433	3.47453e+06	41OUT	POSTDUSK	2016-07-09 01:29:00	41OUTPOSTDUSK	0.552761	0.187365	0.791859	0.370279	1.33944	0.182915	0.00721954	0.005167	-16.4544	7.75691	3.30673	0.41528	0.341062	1.00007	1.00003	0	0
2524	510578	3.47453e+06	41OUT	NIGHT	2016-07-08 03:26:00	41OUTNIGHT	0.590119	-1.05379	0.656865	1.42996	1.29137	2.48375	0.0068956	0.00532645	-16.4191	8.80212	3.39355	0.410259	0.18198	1.00006	1.00007	0	0
2525	510579	3.47454e+06	41OUT	NIGHT	2016-07-08 03:26:00	41OUTNIGHT	0.62066	-0.038131	0.598656	0.241677	1.17331	0.279808	0.00694481	0.0052206	-16.3997	9.1157	11.6031	0.420052	0.246235	1.00006	1.00003	0	0
2526	510385	3.47455e+06	41OUT	NIGHT	2016-07-08 03:31:00	41OUTNIGHT	0.545901	-0.546671	0.68808	-0.354601	1.30444	0.19207	0.00861726	0.0101646	-16.5651	9.18029	7.29517	0.543123	0.696811	1.00009	1.0001	0	0
2527	510383	3.47454e+06	41OUT	NIGHT	2016-07-08 03:31:00	41OUTNIGHT	0.597752	-0.521342	0.703451	1.32993	1.31674	1.85127	0.00801456	0.00523364	-16.501	8.91421	2.34781	0.493945	0.288359	1.00008	1.00003	0	0
2528	510524	3.47454e+06	41OUT	NIGHT	2016-07-08 03:58:00	41OUTNIGHT	0.763036	-0.701883	0.606741	-0.00875234	1.09887	0.69313	0.00659736	0.00606754	-16.406	8.15747	10.4222	0.367434	0.37604	1.00006	1.00004	0	0
2529	510524	3.47455e+06	41OUT	NIGHT	2016-07-08 03:58:00	41OUTNIGHT	0.740683	-0.712025	0.645816	0.628269	1.07446	1.34029	0.00655556	0.0060079	-16.3871	8.13913	3.59815	0.362012	0.356203	1.00006	1.00005	0	0
2530	510334	3.47455e+06	41OUT	NIGHT	2016-07-08 04:03:00	41OUTNIGHT	0.620395	0.704154	0.707671	-2.08572	1.16377	-2.78988	0.0084083	0.00745066	-16.6666	10.1648	1.75484	0.51638	0.446568	1.00009	1.00009	0	0
2531	510335	3.47453e+06	41OUT	NIGHT	2016-07-08 04:03:00	41OUTNIGHT	0.637192	-1.05866	0.719538	1.04743	1.16377	2.10609	0.00825056	0.00653733	-16.5882	9.66508	8.84322	0.489849	0.329905	1.00009	1.00006	0	0
2532	510477	3.47454e+06	41OUT	NIGHT	2016-07-08 04:30:00	41OUTNIGHT	0.693116	0.380155	0.898425	-0.972537	1.36342	-1.35269	0.00738254	0.00501682	-16.4439	7.50819	4.38171	0.437887	0.303839	1.00007	1.00003	0	0
2533	510287	3.47454e+06	41OUT	NIGHT	2016-07-08 04:33:00	41OUTNIGHT	0.659463	0.387156	0.771731	-0.092733	1.42727	-0.479889	0.00904142	0.00783731	-16.7139	10.2818	2.58083	0.548016	0.515833	1.00009	1.00008	0	0
2534	510244	3.47453e+06	1OUT	PREDAWN	2016-07-10 08:38:00	1OUTPREDAWN	0.700451	-0.477903	0.73289	0.39509	1.36175	0.872993	0.00896943	0.00757207	-16.7891	9.83062	5.93274	0.547708	0.538573	1.00009	1.00006	0	0
2535	510244	3.47454e+06	1OUT	PREDAWN	2016-07-10 08:38:00	1OUTPREDAWN	0.608948	0.106807	0.856097	0.0923108	1.5348	-0.0144958	0.0091145	0.00896857	-16.8481	9.92329	12.8742	0.546878	0.555197	1.0001	1.00009	0	0
2536	510094	3.47455e+06	1OUT	PREDAWN	2016-07-10 08:43:00	1OUTPREDAWN	0.619713	-1.12941	0.841526	2.66011	1.46418	3.78952	0.00852184	0.0160657	-17.0419	8.83861	5.4952	0.506075	1.13267	1.00009	1.00032	0	0
2537	510089	3.47454e+06	1OUT	PREDAWN	2016-07-10 08:43:00	1OUTPREDAWN	0.623446	0.449075	0.795048	-0.516806	1.33834	-0.965881	0.00841047	0.00512466	-17.047	8.76237	7.75366	0.500353	0.23991	1.00009	1.00003	0	0
2538	510189	3.47454e+06	1OUT	PREDAWN	2016-07-10 09:09:00	1OUTPREDAWN	0.774853	-1.77067	0.727981	1.47277	1.45683	3.24345	0.00885528	0.00465811	-16.9078	10.1255	7.4014	0.556477	0.180816	1.00009	1.00005	0	0
2539	510190	3.47455e+06	1OUT	PREDAWN	2016-07-10 09:09:00	1OUTPREDAWN	0.737984	0.568204	0.685406	0.734716	1.34401	0.166512	0.00896213	0.00454947	-16.9641	10.4386	5.17569	0.56952	0.130424	1.0001	1.00004	0	0
2540	510039	3.47454e+06	1OUT	PREDAWN	2016-07-10 09:13:00	1OUTPREDAWN	0.623169	2.704	0.751909	-0.481849	1.65968	-3.18584	0.00792774	0.00574298	-17.0888	7.74915	0.940848	0.47882	0.131296	1.00009	1.00008	0	0
2541	510035	3.47453e+06	1OUT	PREDAWN	2016-07-10 09:13:00	1OUTPREDAWN	0.726193	0.345316	0.724382	-1.63318	1.5563	-1.97849	0.00792774	0.0066402	-17.0655	7.66145	7.88874	0.477042	0.255963	1.00008	1.00008	0	0
2542	510138	3.47454e+06	1OUT	PREDAWN	2016-07-10 09:38:00	1OUTPREDAWN	0.583904	-0.467711	0.869955	-0.983458	1.59411	-0.515747	0.00842042	0.00563236	-16.9961	9.27438	3.94013	0.505172	0.0425987	1.00009	1.00005	0	0
2543	510138	3.47455e+06	1OUT	PREDAWN	2016-07-10 09:38:00	1OUTPREDAWN	0.55405	1.80583	0.84352	-2.3045	1.54772	-4.11034	0.00865202	0.00659509	-17.0419	9.22079	0.616841	0.506379	0.183493	1.0001	1.00009	0	0
2544	509966	3.47454e+06	1OUT	PREDAWN	2016-07-10 09:43:00	1OUTPREDAWN	0.673114	-0.162213	0.70409	0.0128815	1.24736	0.175095	0.00741704	0.00398045	-17.0804	8.44433	1.9528	0.432475	0.274881	1.00007	1.00002	0	0
2545	509964	3.47453e+06	1OUT	PREDAWN	2016-07-10 09:43:00	1OUTPREDAWN	0.614526	-2.78113	0.70409	1.98896	1.24736	4.77009	0.00705817	0.0113701	-17.0505	8.6288	13.12	0.415952	0.647282	1.00007	1.00017	0	0
2546	510043	3.47454e+06	1OUT	POSTDAWN	2016-07-10 10:36:00	1OUTPOSTDAWN	0.537976	1.08992	0.716622	-0.334488	1.6089	-1.42441	0.0080158	0.00515703	-17.0715	7.74915	6.43081	0.4885	0.097973	1.00008	1.00004	0	0
2547	510043	3.47455e+06	1OUT	POSTDAWN	2016-07-10 10:36:00	1OUTPOSTDAWN	0.623169	-2.82873	0.765741	0.0820733	1.65968	2.9108	0.00810132	0.0126122	-17.0455	7.81052	14.2138	0.481097	0.56074	1.00009	1.00023	0	0
2548	510180	3.47454e+06	1OUT	POSTDAWN	2016-07-10 10:40:00	1OUTPOSTDAWN	0.748178	0.350734	0.770014	-0.305966	1.41835	-0.6567	0.00885528	0.00248074	-16.9539	9.36858	7.09338	0.534301	0.158905	1.00009	1.00001	0	0
2549	509992	3.47454e+06	1OUT	POSTDAWN	2016-07-10 11:01:00	1OUTPOSTDAWN	0.708394	0.288003	0.696344	-0.791747	1.24168	-1.07975	0.00757325	0.00495486	-17.0799	8.12218	1.96354	0.447452	0.318591	1.00008	1.00002	0	0
2550	510132	3.47454e+06	1OUT	POSTDAWN	2016-07-10 11:05:00	1OUTPOSTDAWN	0.602253	-0.0426698	0.936634	0.719697	1.64547	0.762367	0.00825049	0.00313443	-17.0103	9.15465	6.12632	0.49564	0.088438	1.00009	1.00002	0	0
2551	509944	3.47454e+06	1OUT	POSTDAWN	2016-07-10 11:26:00	1OUTPOSTDAWN	0.906345	-0.334023	0.662453	1.5842	0.967026	1.91822	0.0077517	0.00790793	-17.0691	8.99202	6.81485	0.450506	0.45696	1.00008	1.00009	0	0
2552	510059	3.47454e+06	1OUT	POSTDAWN	2016-07-10 11:30:00	1OUTPOSTDAWN	0.614574	1.40425	0.78719	0.143684	1.70355	-1.26057	0.00803328	0.00490527	-17.0719	8.05818	9.87669	0.489844	0.248368	1.00009	1.00003	0	0
2553	510040	3.47454e+06	1OUT	DAY	2016-07-10 16:19:00	1OUTDAY	0.61245	-1.41177	0.738943	0.868083	1.62654	2.27985	0.0080158	0.00356255	-17.0618	7.78937	5.83113	0.481097	0.00581467	1.00009	1.00004	0	0
2554	510195	3.47454e+06	1OUT	DAY	2016-07-10 16:23:00	1OUTDAY	0.785834	-1.63014	0.685406	0.820989	1.38135	2.45113	0.00895756	0.00798365	-16.9301	10.6043	10.9216	0.563627	0.514655	1.0001	1.00009	0	0
2555	510196	3.47454e+06	1OUT	DAY	2016-07-10 16:23:00	1OUTDAY	0.772543	1.02624	0.738424	-0.521572	1.48191	-1.54781	0.00865149	0.00980745	-16.9086	9.45871	6.81377	0.530231	0.6744	1.00009	1.00008	0	0
2556	509988	3.47453e+06	1OUT	DAY	2016-07-10 16:49:00	1OUTDAY	0.684098	0.105243	0.702626	0.163227	1.29576	0.0579834	0.00722302	0.00228228	-17.0632	8.16179	5.4862	0.43387	0.098414	1.00007	1.00001	0	0
2557	509988	3.47454e+06	1OUT	DAY	2016-07-10 16:49:00	1OUTDAY	0.71293	0.109602	0.690986	-0.980829	1.27773	-1.09043	0.00756398	0.00567359	-17.0915	8.56781	3.19476	0.439537	0.308436	1.00008	1.00005	0	0
2558	510139	3.47455e+06	1OUT	DAY	2016-07-10 16:53:00	1OUTDAY	0.55405	-0.822519	0.84352	0.128485	1.54772	0.951004	0.00865202	0.00546458	-17.0257	9.22079	2.60278	0.506379	0.313865	1.0001	1.00004	0	0
2559	510139	3.47454e+06	1OUT	DAY	2016-07-10 16:53:00	1OUTDAY	0.583904	0.510336	0.869955	0.133253	1.59411	-0.377083	0.00842042	0.00762675	-16.9902	9.27438	5.84873	0.505172	0.500222	1.00009	1.00007	0	0
2560	509945	3.47454e+06	1OUT	DAY	2016-07-10 17:19:00	1OUTDAY	0.906345	-0.471269	0.662453	1.00578	0.967026	1.47705	0.0077517	0.00490845	-17.0746	8.99202	0.950777	0.450506	0.236582	1.00008	1.00005	0	0
2561	510099	3474539	1OUT	DAY	2016-07-10 17:23:00	1OUTDAY	0.644613	0.855945	0.841298	-1.82808	1.47748	-2.68402	0.00846622	0.00734736	-17.054	9.09273	7.14474	0.500747	0.487787	1.00009	1.00008	0	0
2562	510239	3.47454e+06	1OUT	PREDUSK	2016-07-10 22:59:00	1OUTPREDUSK	0.724319	-0.797098	0.788247	1.029	1.3833	1.8261	0.0087843	0.00769524	-16.7886	9.82844	5.26781	0.53401	0.367965	1.00009	1.00007	0	0
2563	510241	3.47455e+06	1OUT	PREDUSK	2016-07-10 22:59:00	1OUTPREDUSK	0.650308	-0.0664489	0.812229	1.55079	1.5348	1.61724	0.00908883	0.00609393	-16.8648	9.85733	1.63858	0.55491	0.146031	1.0001	1.00007	0	0
2564	510036	3.47454e+06	1OUT	PREDUSK	2016-07-10 23:03:00	1OUTPREDUSK	0.639388	-0.382119	0.724382	-0.438577	1.6089	-0.0564575	0.00810132	0.00747681	-17.0817	7.81619	4.28983	0.483804	0.403618	1.00009	1.00008	0	0
2565	510192	3.47454e+06	1OUT	PREDUSK	2016-07-10 23:27:00	1OUTPREDUSK	0.788496	0.522657	0.725423	1.46985	1.38135	0.947189	0.00882961	0.00706712	-16.9088	9.82136	9.34801	0.553432	0.419004	1.00009	1.00007	0	0
2566	510195	3.47455e+06	1OUT	PREDUSK	2016-07-10 23:28:00	1OUTPREDUSK	0.786757	-0.019055	0.685406	1.12955	1.35546	1.14861	0.00906175	0.00864201	-16.9384	10.6043	8.38689	0.568987	0.552884	1.0001	1.00008	0	0
2567	510005	3.47455e+06	1OUT	PREDUSK	2016-07-10 23:32:00	1OUTPREDUSK	0.702789	-2.02315	0.714189	0.57695	1.29256	2.6001	0.00760729	0.00652688	-17.0642	8.13957	7.54684	0.443486	0.272702	1.00008	1.00007	0	0
2568	510005	3.47454e+06	1OUT	PREDUSK	2016-07-10 23:32:00	1OUTPREDUSK	0.701162	0.318814	0.670445	-1.41039	1.23649	-1.7292	0.00751492	0.00375528	-17.0769	7.78882	6.38975	0.455187	0.129827	1.00008	1.00003	0	0
2569	510144	3.47454e+06	1OUT	PREDUSK	2016-07-10 23:57:00	1OUTPREDUSK	0.583904	0.801964	0.915057	-0.0462342	1.68509	-0.848198	0.00865686	0.00455815	-16.9851	9.57763	4.95611	0.520143	0.159937	1.0001	1.00004	0	0
2570	509954	3.47454e+06	1OUT	PREDUSK	2016-07-11	1OUTPREDUSK	0.777203	-0.180266	0.688605	0.882699	0.992537	1.06297	0.00773453	0.00690978	-17.0652	8.95372	8.57774	0.441386	0.487629	1.00008	1.00005	0	0
2571	510089	3.47453e+06	1OUT	PREDUSK	2016-07-11 00:25:00	1OUTPREDUSK	0.704699	0.699172	0.737356	-0.389543	1.27916	-1.08871	0.00816479	0.00341458	-17.0376	9.08005	4.13445	0.486448	0.175434	1.00009	1.00002	0	0
2572	510089	3.47454e+06	1OUT	PREDUSK	2016-07-11 00:25:00	1OUTPREDUSK	0.638508	0.645533	0.80779	-0.683698	1.46804	-1.32923	0.00845775	0.00657626	-17.0558	8.76819	11.1647	0.502401	0.456157	1.00009	1.00004	0	0
2573	510039	3.47453e+06	1OUT	POSTDUSK	2016-07-11 00:54:00	1OUTPOSTDUSK	0.699918	0.693148	0.750193	-1.22793	1.6089	-1.92108	0.00797074	0.00407342	-17.0754	7.70676	3.34136	0.485523	0.21686	1.00008	1.00002	0	0
2574	510038	3.47454e+06	1OUT	POSTDUSK	2016-07-11 00:54:00	1OUTPOSTDUSK	0.639388	0.29772	0.748183	0.703604	1.62654	0.405884	0.0080158	0.00384692	-17.0827	7.72966	2.46969	0.481614	0.177328	1.00009	1.00002	0	0
2575	510187	3.47455e+06	1OUT	POSTDUSK	2016-07-11 00:58:00	1OUTPOSTDUSK	0.746829	0.65716	0.685406	-0.762861	1.3227	-1.42002	0.00924146	0.00415698	-16.9822	10.3237	8.69783	0.56952	0.223059	1.0001	1.00003	0	0
2576	510187	3.47454e+06	1OUT	POSTDUSK	2016-07-11 00:58:00	1OUTPOSTDUSK	0.774853	1.47802	0.734573	-0.772842	1.48191	-2.25086	0.00861155	0.00806195	-16.9184	9.31096	18.6333	0.520715	0.310865	1.00009	1.00011	0	0
2577	509993	3.47454e+06	1OUT	POSTDUSK	2016-07-11 01:22:00	1OUTPOSTDUSK	0.71293	0.869874	0.690986	-0.334235	1.27902	-1.20411	0.00760729	0.00421051	-17.0872	8.21035	8.75987	0.443471	0.253389	1.00008	1.00002	0	0
2578	510145	3.47454e+06	1OUT	POSTDUSK	2016-07-11 01:26:00	1OUTPOSTDUSK	0.583904	-1.94538	0.915057	0.698205	1.68509	2.64359	0.00865686	0.00641522	-16.9829	9.57763	12.3632	0.520143	0.371868	1.0001	1.00006	0	0
2579	509946	3.47453e+06	1OUT	POSTDUSK	2016-07-11 01:49:00	1OUTPOSTDUSK	0.661274	-0.931687	0.702576	1.41359	1.07665	2.34528	0.00771623	0.00836698	-17.0606	9.21643	5.78261	0.444532	0.573962	1.00007	1.00008	0	0
2580	509946	3.47454e+06	1OUT	POSTDUSK	2016-07-11 01:49:00	1OUTPOSTDUSK	0.846398	-1.43396	0.702576	1.39865	0.992537	2.8326	0.0079406	0.00510869	-17.0752	9.0622	3.68122	0.455483	0.249036	1.00008	1.00005	0	0
2581	510083	3.47455e+06	1OUT	POSTDUSK	2016-07-11 01:53:00	1OUTPOSTDUSK	0.705275	0.112392	0.848609	-0.274419	1.544	-0.38681	0.00826288	0.00358425	-17.0808	8.83915	7.59935	0.48947	0.133325	1.0001	1.00002	0	0
2582	510084	3.47454e+06	1OUT	POSTDUSK	2016-07-11 01:53:00	1OUTPOSTDUSK	0.665207	-0.222334	0.737356	0.585046	1.30277	0.807381	0.00816479	0.00483824	-17.0357	8.89571	5.01117	0.4867	0.251064	1.00009	1.00002	0	0
2620	511680	3.47454e+06	19ALTOUT	POSTDAWN	2016-07-15 10:10:00	19ALTOUTPOSTDAWN	0.936922	-1.10102	0.486831	1.52998	0.752974	2.631	0.0080458	0.00294715	-18.4383	8.07315	2.51146	0.490905	0.113956	1.00008	1.00003	0	0
2621	511465	3.47454e+06	19ALTOUT	POSTDAWN	2016-07-15 10:28:00	19ALTOUTPOSTDAWN	0.727893	-0.146176	0.722805	0.805018	1.21455	0.951195	0.00716562	0.0071382	-18.4496	8.07083	7.76083	0.410355	0.372986	1.00007	1.00005	0	0
2622	511622	3.47455e+06	19ALTOUT	POSTDAWN	2016-07-15 10:34:00	19ALTOUTPOSTDAWN	0.879248	1.69031	0.643878	-0.930956	1.14961	-2.62127	0.00748477	0.00628091	-18.4668	8.51364	13.6126	0.445818	0.367349	1.00007	1.00007	0	0
2623	511622	3.47454e+06	19ALTOUT	POSTDAWN	2016-07-15 10:34:00	19ALTOUTPOSTDAWN	0.864242	0.0490488	0.648903	-1.9798	1.19314	-2.02885	0.00717564	0.00656335	-18.4305	8.05952	5.97729	0.431544	0.114385	1.00007	1.00006	0	0
2624	511412	3.47454e+06	19ALTOUT	POSTDAWN	2016-07-15 10:54:00	19ALTOUTPOSTDAWN	0.681154	0.134601	0.687644	0.0193972	1.13645	-0.115204	0.00716559	0.00564584	-18.4727	7.58994	8.2789	0.416019	0.390468	1.00007	1.00005	0.512471	0
2625	511564	3.47454e+06	19ALTOUT	POSTDAWN	2016-07-15 11:00:00	19ALTOUTPOSTDAWN	0.747293	-0.90227	0.675917	0.259115	1.21846	1.16138	0.00794851	0.00537029	-18.4589	7.83047	4.97494	0.484208	0.294507	1.00008	1.00004	0	0
2626	511365	3.47454e+06	19ALTOUT	POSTDAWN	2016-07-15 11:20:00	19ALTOUTPOSTDAWN	0.647419	1.63899	0.630519	-0.63724	1.14679	-2.27623	0.00693959	0.0124328	-18.4809	7.60198	9.32677	0.403168	0.888429	1.00006	1.00016	0	0
2627	511366	3.47454e+06	19ALTOUT	POSTDAWN	2016-07-15 11:20:00	19ALTOUTPOSTDAWN	0.67294	1.06321	0.629213	-0.23283	1.12162	-1.29604	0.00715057	0.00407997	-18.4926	8.27778	3.50638	0.405469	0.13377	1.00007	1.00004	0	0
2628	511520	3.47454e+06	19ALTOUT	POSTDAWN	2016-07-15 11:26:00	19ALTOUTPOSTDAWN	0.584951	0.00330745	0.655512	-0.0695533	1.33958	-0.0728607	0.00776496	0.00441735	-18.4546	8.25115	10.8237	0.464034	0.158227	1.00008	1.00003	0	0
2629	511519	3.47453e+06	19ALTOUT	POSTDAWN	2016-07-15 11:26:00	19ALTOUTPOSTDAWN	0.697265	-1.21213	0.547095	-0.0358643	1.26915	1.17626	0.0075852	0.00664078	-18.4382	7.66518	2.22444	0.435222	0.299601	1.00008	1.00005	0	0
2630	511663	3.47453e+06	19ALTOUT	DAY	2016-07-15 15:40:00	19ALTOUTDAY	0.810087	-0.736348	0.534847	-0.0933807	0.966311	0.642967	0.00732719	0.00298806	-18.4198	7.99196	1.15463	0.453794	0.157259	1.00007	1.00001	0	0
2631	511664	3.47454e+06	19ALTOUT	DAY	2016-07-15 15:40:00	19ALTOUTDAY	0.829095	0.133516	0.486831	-0.882147	0.778103	-1.01566	0.00760283	0.00550952	-18.4447	8.07315	1.27091	0.466398	0.368978	1.00007	1.00003	0	0
2632	511466	3.47454e+06	19ALTOUT	DAY	2016-07-15 15:45:00	19ALTOUTDAY	0.727893	-0.790327	0.722805	1.47598	1.21455	2.26631	0.00716562	0.00656367	-18.4453	8.07083	5.99181	0.410355	0.39297	1.00007	1.00009	0	0
2633	511608	3.47454e+06	19ALTOUT	DAY	2016-07-15 16:10:00	19ALTOUTDAY	0.892897	0.185237	0.668798	0.139842	1.19901	-0.0453949	0.00737379	0.00455256	-18.4519	7.95714	13.1867	0.440605	0.204059	1.00007	1.00003	0	0
2634	511412	3.47454e+06	19ALTOUT	DAY	2016-07-15 16:15:00	19ALTOUTDAY	0.627476	1.35671	0.765853	-0.808512	1.15318	-2.16522	0.00708804	0.00784726	-18.4778	7.48617	9.07713	0.411217	0.369607	1.00007	1.00009	0	0
2635	511559	3.47454e+06	19ALTOUT	DAY	2016-07-15 16:38:00	19ALTOUTDAY	0.694228	-0.101427	0.667729	-0.0474495	1.17373	0.053978	0.00774651	0.0062707	-18.4598	7.7535	7.78898	0.445947	0.426404	1.00008	1.00003	0	0
2636	511365	3.47454e+06	19ALTOUT	DAY	2016-07-15 16:43:00	19ALTOUTDAY	0.657389	0.421201	0.619727	-0.298632	1.1375	-0.719833	0.0071146	0.00857422	-18.4823	8.01022	6.29944	0.405124	0.577653	1.00007	1.00007	0	0
2637	511511	3.47453e+06	19ALTOUT	DAY	2016-07-15 17:06:00	19ALTOUTDAY	0.665906	0.290041	0.64386	0.308542	1.30801	0.0185013	0.00751304	0.00654264	-18.439	8.05589	2.49923	0.440779	0.377777	1.00007	1.00005	0	0
2638	511510	3.47454e+06	19ALTOUT	DAY	2016-07-15 17:06:00	19ALTOUTDAY	0.671532	-0.112779	0.64386	-1.02239	1.28284	-0.909615	0.00776496	0.00721826	-18.4635	8.85737	8.98427	0.485853	0.468821	1.00008	1.00005	0	0
2639	511658	3.47453e+06	19ALTOUT	PREDUSK	2016-07-15 23:18:00	19ALTOUTPREDUSK	0.800627	-0.113768	0.565817	-1.45196	1.02854	-1.3382	0.00716346	0.00582611	-18.4313	7.96448	4.88953	0.434465	0.169789	1.00007	1.00006	0	0
2640	511657	3.47454e+06	19ALTOUT	PREDUSK	2016-07-15 23:18:00	19ALTOUTPREDUSK	0.801524	-0.607773	0.509608	-0.462623	0.954485	0.145149	0.00776178	0.00267647	-18.4566	8.32624	6.92568	0.484254	0.0938734	1.00007	1.00001	0	0
2641	511477	3.47454e+06	19ALTOUT	PREDUSK	2016-07-15 23:24:00	19ALTOUTPREDUSK	0.719049	-0.2201	0.70167	0.432786	1.06182	0.652885	0.00718108	0.00488047	-18.4504	7.85686	10.8436	0.427159	0.108775	1.00007	1.00003	0	0
2642	511613	3.47454e+06	19ALTOUT	PREDUSK	2016-07-15 23:47:00	19ALTOUTPREDUSK	0.900293	1.14328	0.678201	-0.316409	1.20592	-1.45969	0.00734299	0.00374124	-18.4399	7.92552	4.94841	0.42995	0.0409355	1.00007	1.00003	0	0
2643	511427	3.47454e+06	19ALTOUT	PREDUSK	2016-07-15 23:51:00	19ALTOUTPREDUSK	0.682636	-1.46231	0.714945	1.96768	1.11389	3.42999	0.00720608	0.00663086	-18.4546	7.90355	1.35309	0.414926	0.315127	1.00007	1.00009	0	0
2644	511564	3.47453e+06	19ALTOUT	PREDUSK	2016-07-16 00:10:00	19ALTOUTPREDUSK	0.685041	0.653311	0.675917	0.0807246	1.23811	-0.572586	0.00757856	0.0049743	-18.4416	7.64632	5.91406	0.440507	0.27416	1.00008	1.00003	0	0
2645	511564	3.47454e+06	19ALTOUT	PREDUSK	2016-07-16 00:10:00	19ALTOUTPREDUSK	0.747293	-1.20189	0.675917	1.22407	1.21846	2.42596	0.00794851	0.00682687	-18.4535	7.83047	6.97455	0.484208	0.405347	1.00008	1.00006	0	0
2646	511378	3.47454e+06	19ALTOUT	PREDUSK	2016-07-16 00:14:00	19ALTOUTPREDUSK	0.711045	0.138406	0.639122	1.46001	1.16057	1.3216	0.00726882	0.00498148	-18.4646	8.01022	1.51508	0.416407	0.21991	1.00007	1.00004	0	0
2647	511514	3.47454e+06	19ALTOUT	PREDUSK	2016-07-16 00:33:00	19ALTOUTPREDUSK	0.694228	0.777013	0.598941	-1.79123	1.28284	-2.56824	0.00773017	0.00482143	-18.4655	8.33869	11.656	0.454391	0.185524	1.00008	1.00005	0	0
2648	511368	3.47455e+06	19ALTOUT	POSTDUSK	2016-07-16 00:38:00	19ALTOUTPOSTDUSK	0.647419	0.968718	0.654224	-0.649858	1.14861	-1.61858	0.00723077	0.00442645	-18.4945	8.35484	1.01616	0.414973	0.262103	1.00007	1.00003	0	0
2649	511369	3.47454e+06	19ALTOUT	POSTDUSK	2016-07-16 00:38:00	19ALTOUTPOSTDUSK	0.705959	-0.320543	0.624915	0.542722	1.13034	0.863266	0.00699473	0.00550325	-18.4818	7.6314	8.06244	0.403883	0.32301	1.00006	1.00003	0	0
2650	511562	3.47454e+06	19ALTOUT	POSTDUSK	2016-07-16 00:58:00	19ALTOUTPOSTDUSK	0.757592	-0.949008	0.665228	0.520414	1.16897	1.46942	0.00795826	0.00617069	-18.4642	7.85383	3.91627	0.481738	0.379113	1.00008	1.00005	0	0
2651	511417	3.47454e+06	19ALTOUT	POSTDUSK	2016-07-16 01:03:00	19ALTOUTPOSTDUSK	0.641961	-1.37602	0.769756	-0.536402	1.14455	0.839615	0.00711179	0.00464436	-18.4717	7.58994	6.98471	0.410808	0.22813	1.00007	1.00004	0	0
2652	511610	3.47454e+06	19ALTOUT	POSTDUSK	2016-07-16 01:22:00	19ALTOUTPOSTDUSK	0.878738	0.313402	0.661887	-0.831771	1.20592	-1.14517	0.00702501	0.00606547	-18.437	7.81118	8.05386	0.423911	0.329648	1.00007	1.00004	0	0
2653	511469	3.47454e+06	19ALTOUT	POSTDUSK	2016-07-16 01:27:00	19ALTOUTPOSTDUSK	0.732004	-0.416281	0.710718	0.727556	1.09591	1.14384	0.00721564	0.00367139	-18.4507	8.17624	7.51114	0.410664	0.166591	1.00007	1.00002	0	0
2654	511667	3.47454e+06	19ALTOUT	POSTDUSK	2016-07-16 01:45:00	19ALTOUTPOSTDUSK	0.829095	-0.562973	0.458824	0.545387	0.734854	1.10836	0.00763893	0.00368813	-18.4409	8.07315	2.13383	0.478448	0.26303	1.00007	1.00002	0	0
2655	511503	3.47454e+06	19ALTOUT	POSTDUSK	2016-07-16 01:50:00	19ALTOUTPOSTDUSK	0.681458	-0.730798	0.636672	0.739958	1.24288	1.47076	0.00776124	0.00734574	-18.4624	8.41405	8.88259	0.487048	0.492569	1.00008	1.00008	0	0
2656	511502	3.47453e+06	19ALTOUT	POSTDUSK	2016-07-16 01:50:00	19ALTOUTPOSTDUSK	0.616133	0.327225	0.636672	0.106354	1.28284	-0.220871	0.00735396	0.00473353	-18.4402	7.81404	4.01148	0.434806	0.325605	1.00007	1.00002	0	0
2657	510581	3.47452e+06	41OUT	PREDAWN	2016-07-08 08:48:00	41OUTPREDAWN	0.694681	0.998966	0.644223	-1.04037	1.17331	-2.03934	0.00671719	0.00392029	-16.4588	8.19452	8.81698	0.399223	0.144184	1.00006	1.00003	0	0
2658	510582	3.47453e+06	41OUT	PREDAWN	2016-07-08 08:48:00	41OUTPREDAWN	0.651861	0.599023	0.641149	-1.39664	1.15223	-1.99566	0.00687378	0.00930073	-16.4348	8.37124	3.7489	0.412912	0.665305	1.00006	1.00012	0	0
2659	510396	3.47452e+06	41OUT	PREDAWN	2016-07-08 08:54:00	41OUTPREDAWN	0.57697	-0.90757	0.686547	1.43141	1.24297	2.33898	0.00720078	0.00494773	-16.4622	8.03278	8.88106	0.429518	0.278566	1.00007	1.00004	0	0
2660	510526	3.47452e+06	41OUT	PREDAWN	2016-07-08 09:20:00	41OUTPREDAWN	0.592221	-2.76294	0.656009	2.41627	1.26567	5.17921	0.00642108	0.00612477	-16.4211	6.99817	14.9577	0.362684	0.10432	1.00006	1.00011	0	0
2661	510526	3.47453e+06	41OUT	PREDAWN	2016-07-08 09:20:00	41OUTPREDAWN	0.686355	-0.161012	0.651072	0.973861	1.26324	1.13487	0.00659587	0.00496599	-16.4211	7.17363	4.59052	0.355888	0.289193	1.00007	1.00005	0	0
2662	510341	3.47453e+06	41OUT	PREDAWN	2016-07-08 09:28:00	41OUTPREDAWN	0.637324	-0.778262	0.764149	1.26832	1.2599	2.04659	0.00831182	0.00619809	-16.5565	9.54622	3.36303	0.510711	0.133089	1.00009	1.00006	0	0
2663	510340	3.47452e+06	41OUT	PREDAWN	2016-07-08 09:28:00	41OUTPREDAWN	0.633895	0.193822	0.741754	1.15074	1.2599	0.956917	0.00780337	0.00791834	-16.5327	9.22145	6.96825	0.478552	0.539046	1.00008	1.00007	0	0
2664	510476	3.47452e+06	41OUT	PREDAWN	2016-07-08 09:54:00	41OUTPREDAWN	0.658523	-2.894	0.858007	2.36246	1.25828	5.25646	0.00709439	0.0061368	-16.4282	7.11754	2.64593	0.415202	0.310942	1.00007	1.00011	0	0
2665	510476	3.47453e+06	41OUT	PREDAWN	2016-07-08 09:54:00	41OUTPREDAWN	0.704636	-0.501628	0.873663	0.174527	1.22342	0.676155	0.00720745	0.00561077	-16.4297	7.36481	2.58194	0.43005	0.242794	1.00007	1.00004	0	0
2666	510298	3.47452e+06	41OUT	PREDAWN	2016-07-08 10:02:00	41OUTPREDAWN	0.613297	-1.34118	0.740543	0.307337	1.22948	1.64852	0.0084115	0.00450274	-16.6155	10.1274	6.59276	0.53404	0.126971	1.00008	1.00003	0	0
2667	510425	3.47452e+06	41OUT	PREDAWN	2016-07-08 10:27:00	41OUTPREDAWN	0.513701	-1.51859	0.723743	0.134132	1.33414	1.65272	0.00720112	0.0033522	-16.4251	6.94336	4.10452	0.420177	0.0391375	1.00006	1.00003	0	0
2668	510426	3.47453e+06	41OUT	PREDAWN	2016-07-08 10:27:00	41OUTPREDAWN	0.531934	0.861772	0.7664	0.185998	1.34668	-0.675774	0.00734281	0.00386086	-16.4586	7.75691	4.23887	0.416737	0.0993896	1.00007	1.00002	0	0
2669	510583	3.47452e+06	41OUT	POSTDAWN	2016-07-08 10:35:00	41OUTPOSTDAWN	0.661397	0.386377	0.641149	0.994249	1.15223	0.607872	0.00673868	0.00800911	-16.4378	8.40112	4.24419	0.401979	0.462937	1.00006	1.00008	0	0
2670	510376	3.47452e+06	41OUT	POSTDAWN	2016-07-08 11:01:00	41OUTPOSTDAWN	0.60038	0.150379	0.678105	-0.239865	1.24969	-0.390244	0.00714229	0.00508842	-16.4924	8.24028	2.02752	0.429198	0.192257	1.00007	1.00003	0	0
2671	510508	3.47452e+06	41OUT	POSTDAWN	2016-07-08 11:06:00	41OUTPOSTDAWN	0.628061	-1.11171	0.702222	0.80746	1.15185	1.91917	0.00701304	0.00624094	-16.4114	7.40273	9.02594	0.393283	0.359725	1.00007	1.00005	0	0
2672	510325	3.47452e+06	41OUT	POSTDAWN	2016-07-08 11:29:00	41OUTPOSTDAWN	0.639637	-2.31944	0.823128	0.974742	1.39942	3.29418	0.00830397	0.00731696	-16.5742	9.67181	10.5914	0.505372	0.298394	1.00009	1.0001	0	0
2673	510456	3.47453e+06	41OUT	POSTDAWN	2016-07-08 11:35:00	41OUTPOSTDAWN	0.625443	0.267184	0.925162	0.498164	1.48444	0.23098	0.00720012	0.00496376	-16.4422	6.86974	3.09634	0.422804	0.234276	1.00007	1.00003	0	0
2674	510457	3.47452e+06	41OUT	POSTDAWN	2016-07-08 11:35:00	41OUTPOSTDAWN	0.558272	0.543245	0.829374	-0.404135	1.39885	-0.94738	0.00697873	0.00363255	-16.4366	6.46995	7.68214	0.423789	0.195709	1.00007	1.00002	0	0
2675	510274	3.47452e+06	41OUT	DAY	2016-07-08 16:11:00	41OUTDAY	0.766527	-1.91566	0.644346	1.32111	1.09062	3.23677	0.00873524	0.00536474	-16.6703	9.92068	10.8063	0.561483	0.166734	1.00008	1.00006	0	0
2676	510486	3.47453e+06	41OUT	DAY	2016-07-08 16:14:00	41OUTDAY	0.766112	1.46848	0.830695	-1.7475	1.19386	-3.21598	0.00729117	0.00663704	-16.4434	7.50819	2.3252	0.413297	0.196508	1.00007	1.00009	0	1.17233
2677	510487	3.47452e+06	41OUT	DAY	2016-07-08 16:14:00	41OUTDAY	0.652176	-0.373549	0.873663	0.529581	1.31278	0.90313	0.00720316	0.00800178	-16.437	7.41727	4.67965	0.411338	0.483583	1.00007	1.00007	0	0
2678	510329	3.47452e+06	41OUT	DAY	2016-07-08 16:40:00	41OUTDAY	0.63337	0.151787	0.817602	0.0663383	1.3062	-0.0854492	0.00838838	0.00483369	-16.5607	9.40987	4.80173	0.511693	0.308724	1.00009	1.00003	0	0
2679	510328	3.47453e+06	41OUT	DAY	2016-07-08 16:40:00	41OUTDAY	0.638716	-0.483384	0.809783	-0.0849393	1.32227	0.398445	0.00839359	0.00880323	-16.5775	9.69865	14.8228	0.523489	0.435782	1.00009	1.0001	0	0
2680	510551	3.47452e+06	41OUT	DAY	2016-07-08 16:44:00	41OUTDAY	0.611023	-1.11966	0.615202	1.75738	1.20392	2.87704	0.00647223	0.00542911	-16.4155	7.38661	6.02561	0.376068	0.248089	1.00006	1.00006	0	0
2681	510552	3.47452e+06	41OUT	DAY	2016-07-08 16:44:00	41OUTDAY	0.620376	1.08902	0.568709	-1.92287	1.18189	-3.01189	0.00643768	0.00496936	-16.454	7.06415	7.10273	0.376863	0.161807	1.00006	1.00006	0	0
2682	510373	3.47453e+06	41OUT	DAY	2016-07-08 17:10:00	41OUTDAY	0.606071	-0.432713	0.693684	1.34875	1.26538	1.78146	0.0073181	0.0101485	-16.4871	8.39386	7.95284	0.43693	0.661734	1.00007	1.00013	0	0
2683	510589	3.47452e+06	41OUT	DAY	2016-07-08 17:14:00	41OUTDAY	0.694681	0.337343	0.644223	0.727587	1.17331	0.390244	0.00688609	0.00427151	-16.4549	7.92021	3.57231	0.407003	0.0196921	1.00007	1.00004	0	0
2684	510271	3.47452e+06	41OUT	PREDUSK	2016-07-08 22:41:00	41OUTPREDUSK	0.803359	0.805595	0.686558	-0.82042	1.12839	-1.62601	0.00865285	0.00480953	-16.6826	9.98251	6.72219	0.558879	0.131351	1.00008	1.00005	0	0
2685	510272	3.47453e+06	41OUT	PREDUSK	2016-07-08 22:41:00	41OUTPREDUSK	0.771225	-0.673665	0.647864	1.2333	1.13001	1.90697	0.00880066	0.00765625	-16.7099	9.82844	9.46187	0.566992	0.375975	1.00008	1.00007	0	0
2686	510502	3.47452e+06	41OUT	PREDUSK	2016-07-08 22:46:00	41OUTPREDUSK	0.641435	0.428646	0.702222	0.501316	1.12715	0.07267	0.0070483	0.00815591	-16.4277	7.07022	9.68635	0.386927	0.443424	1.00007	1.0001	0	0
2687	510321	3.47452e+06	41OUT	PREDUSK	2016-07-08 23:10:00	41OUTPREDUSK	0.630574	-1.48786	0.839873	1.94403	1.37601	3.43189	0.00836384	0.00514829	-16.5677	9.67181	5.0346	0.517867	0.252611	1.00009	1.00007	0	0
2688	510321	3.47453e+06	41OUT	PREDUSK	2016-07-08 23:10:00	41OUTPREDUSK	0.639637	-0.750624	0.752929	0.73768	1.22771	1.4883	0.00844253	0.00583868	-16.6124	9.69865	2.94139	0.537645	0.139964	1.00009	1.00007	0	0
2689	510536	3.47453e+06	41OUT	PREDUSK	2016-07-08 23:15:00	41OUTPREDUSK	0.620376	0.859439	0.646838	-2.37695	1.22724	-3.23639	0.00647223	0.00595697	-16.4235	7.11292	3.93795	0.360452	0.138744	1.00006	1.00009	0	0
2690	510537	3.47452e+06	41OUT	PREDUSK	2016-07-08 23:15:00	41OUTPREDUSK	0.550058	0.752379	0.620096	0.117232	1.2362	-0.635147	0.00627728	0.00346118	-16.4404	7.14284	2.38216	0.357831	0.0582931	1.00006	1.00002	0	0
2691	510384	3.47452e+06	41OUT	PREDUSK	2016-07-08 23:40:00	41OUTPREDUSK	0.57697	-0.165931	0.627289	-0.729171	1.12729	-0.56324	0.00717133	0.00334913	-16.4752	8.28688	2.11198	0.432429	0.13709	1.00007	1.00002	0	0
2692	510383	3.47453e+06	41OUT	PREDUSK	2016-07-08 23:40:00	41OUTPREDUSK	0.606071	-1.58166	0.693684	1.9332	1.28474	3.51486	0.00767071	0.00399191	-16.4993	8.67151	4.31307	0.452849	0.0673449	1.00008	1.00005	0	0
2693	510573	3.47453e+06	41OUT	PREDUSK	2016-07-08 23:45:00	41OUTPREDUSK	0.673186	-1.00094	0.646921	0.707467	1.13826	1.70841	0.00657019	0.0054829	-16.4261	8.18458	6.56965	0.397394	0.368446	1.00006	1.00004	0	0
2694	510572	3.47452e+06	41OUT	PREDUSK	2016-07-08 23:45:00	41OUTPREDUSK	0.649466	-0.326949	0.691513	0.0323953	1.31154	0.359344	0.00666797	0.0057127	-16.4492	7.75866	12.2483	0.404819	0.341638	1.00006	1.00003	0	0
2695	510425	3.47452e+06	41OUT	PREDUSK	2016-07-09 00:09:00	41OUTPREDUSK	0.513701	0.757974	0.723743	-0.37728	1.33414	-1.13525	0.00720112	0.00427067	-16.4325	6.94336	8.11891	0.420177	0.263058	1.00006	1.00002	0	0
2696	510425	3.47453e+06	41OUT	PREDUSK	2016-07-09 00:09:00	41OUTPREDUSK	0.494388	-0.742568	0.766377	0.990639	1.35479	1.73321	0.00755704	0.00336854	-16.4518	8.02787	4.79136	0.420177	0.213745	1.00007	1.00002	0	0
2697	510274	3.47452e+06	41OUT	POSTDUSK	2016-07-09 00:12:00	41OUTPOSTDUSK	0.766527	-0.289246	0.644346	-0.453468	1.09062	-0.164223	0.00873524	0.00790839	-16.6767	9.92068	20.5013	0.561483	0.455884	1.00008	1.00009	0	0
2698	510472	3.47452e+06	41OUT	POSTDUSK	2016-07-09 00:32:00	41OUTPOSTDUSK	0.652176	1.00399	0.886415	-1.2173	1.30095	-2.2213	0.00717983	0.00450239	-16.4384	7.0044	10.6911	0.423789	0.0827102	1.00007	1.00005	0	0
2699	510323	3.47453e+06	41OUT	POSTDUSK	2016-07-09 00:38:00	41OUTPOSTDUSK	0.639637	-0.884181	0.752929	0.735921	1.22771	1.6201	0.00844253	0.00535144	-16.6129	9.69865	7.40267	0.537645	0.165861	1.00009	1.00004	0	0
2700	510324	3.47452e+06	41OUT	POSTDUSK	2016-07-09 00:39:00	41OUTPOSTDUSK	0.645393	0.43198	0.809783	0.198139	1.33109	-0.233841	0.00836384	0.00653118	-16.5614	9.63796	2.66565	0.504836	0.43576	1.00009	1.00004	0	0
2701	510517	3.47452e+06	41OUT	POSTDUSK	2016-07-09 01:00:00	41OUTPOSTDUSK	0.589818	0.484475	0.619146	-0.610916	1.159	-1.09539	0.00684907	0.00565842	-16.445	7.35853	1.1374	0.378411	0.380681	1.00006	1.00006	0	0
2702	510519	3.47453e+06	41OUT	POSTDUSK	2016-07-09 01:00:00	41OUTPOSTDUSK	0.654734	0.214159	0.684006	-0.726736	1.26324	-0.940895	0.00663182	0.00409846	-16.4202	7.24749	3.02532	0.371901	0.246743	1.00006	1.00003	0	0
2703	510377	3.47453e+06	41OUT	POSTDUSK	2016-07-09 01:04:00	41OUTPOSTDUSK	0.604224	-1.64377	0.729825	0.751864	1.30444	2.39563	0.00779363	0.00499271	-16.5006	8.80541	5.02333	0.471299	0.205481	1.00008	1.00005	0	0
2704	510378	3.47452e+06	41OUT	POSTDUSK	2016-07-09 01:04:00	41OUTPOSTDUSK	0.606071	-1.37783	0.661916	1.57875	1.19586	2.95658	0.00714229	0.00436365	-16.4813	8.18476	8.54687	0.42444	0.22885	1.00007	1.00004	0	0
2705	510567	3.47452e+06	41OUT	POSTDUSK	2016-07-09 01:25:00	41OUTPOSTDUSK	0.649466	-0.708006	0.613317	-0.245093	1.19176	0.462914	0.00656011	0.00677239	-16.4504	7.22046	4.50994	0.396392	0.40999	1.00006	1.00004	0.825545	0
2706	510567	3.47453e+06	41OUT	POSTDUSK	2016-07-09 01:25:00	41OUTPOSTDUSK	0.638242	0.434046	0.650511	-2.22518	1.29604	-2.65923	0.00654256	0.00818167	-16.4346	7.83277	3.63845	0.396392	0.365844	1.00006	1.00011	0	0
2707	510433	3.47452e+06	41OUT	POSTDUSK	2016-07-09 01:29:00	41OUTPOSTDUSK	0.529504	0.264647	0.76623	0.713827	1.32442	0.449181	0.00722744	0.00621893	-16.4461	6.98336	1.62074	0.420177	0.397341	1.00007	1.00005	0	0
2708	510577	3.47452e+06	41OUT	NIGHT	2016-07-08 03:26:00	41OUTNIGHT	0.694681	-0.25501	0.641149	-0.632665	1.12596	-0.377655	0.00671719	0.00355045	-16.4417	8.1495	3.865	0.397732	0.065232	1.00006	1.00002	0	0
2709	510383	3.47453e+06	41OUT	NIGHT	2016-07-08 03:31:00	41OUTNIGHT	0.603783	0.43028	0.641712	0.773031	1.16296	0.342751	0.00734317	0.00794445	-16.49	8.24494	5.29844	0.43693	0.508889	1.00007	1.00006	0	0
2710	510383	3.47452e+06	41OUT	NIGHT	2016-07-08 03:31:00	41OUTNIGHT	0.60038	-0.40173	0.609191	-0.368161	1.0654	0.0335693	0.0070808	0.00656989	-16.4725	8.04995	6.51176	0.424734	0.421675	1.00007	1.00006	0	0
2711	510524	3.47452e+06	41OUT	NIGHT	2016-07-08 03:58:00	41OUTNIGHT	0.565508	-0.612388	0.652774	1.50248	1.22004	2.11487	0.00663182	0.0050745	-16.4323	6.98797	7.51384	0.37076	0.244143	1.00006	1.00006	0	0
2712	510524	3.47453e+06	41OUT	NIGHT	2016-07-08 03:58:00	41OUTNIGHT	0.660437	0.872884	0.656009	-0.513949	1.22724	-1.38683	0.00659587	0.00526196	-16.432	6.98927	1.41069	0.359341	0.172189	1.00006	1.00005	0	0
2713	510337	3.47453e+06	41OUT	NIGHT	2016-07-08 04:03:00	41OUTNIGHT	0.638716	1.09635	0.764149	-1.20219	1.32227	-2.29855	0.00822329	0.00843872	-16.5684	9.54622	9.23392	0.500614	0.449426	1.00009	1.00008	0	0
2714	510477	3.47452e+06	41OUT	NIGHT	2016-07-08 04:30:00	41OUTNIGHT	0.652176	0.454435	0.871451	-0.329103	1.23372	-0.783539	0.00720012	0.00637032	-16.4406	7.29379	9.32549	0.415003	0.0300971	1.00007	1.00009	0	0
2715	510478	3.47453e+06	41OUT	NIGHT	2016-07-08 04:30:00	41OUTNIGHT	0.693116	0.436574	0.862355	-0.646609	1.2434	-1.08318	0.00710723	0.00610881	-16.438	7.38708	3.15092	0.423523	0.259479	1.00007	1.00007	0	0
2716	510284	3.47453e+06	41OUT	NIGHT	2016-07-08 04:33:00	41OUTNIGHT	0.743543	-0.507902	0.715992	0.0820412	1.12906	0.589943	0.00874954	0.00595335	-16.6846	9.8445	3.38367	0.542285	0.376878	1.00009	1.00004	0	0
2717	510281	3.47452e+06	41OUT	NIGHT	2016-07-08 04:33:00	41OUTNIGHT	0.766527	2.16978	0.637702	-2.27301	1.02825	-4.44279	0.00865847	0.00455844	-16.6679	9.98251	4.78311	0.553547	0.0785532	1.00008	1.00007	0	0
2718	510243	3.47452e+06	1OUT	PREDAWN	2016-07-10 08:38:00	1OUTPREDAWN	0.758045	0.617921	0.673781	0.608384	1.21541	-0.00953674	0.00850634	0.00638047	-16.7505	9.7569	5.32632	0.5358	0.119836	1.00008	1.00009	0	0
2719	510084	3.47453e+06	1OUT	PREDAWN	2016-07-10 08:43:00	1OUTPREDAWN	0.723844	-0.227625	0.732274	0.322072	1.22595	0.549698	0.00791178	0.00807526	-17.0278	8.97741	5.69032	0.47967	0.569569	1.00008	1.00006	0	0
2720	510080	3.47452e+06	1OUT	PREDAWN	2016-07-10 08:43:00	1OUTPREDAWN	0.720918	0.628859	0.674346	-0.323098	1.21355	-0.951958	0.00796025	0.00678137	-17.0242	9.04221	4.84041	0.497814	0.397699	1.00008	1.00006	0	0
2721	510190	3.47452e+06	1OUT	PREDAWN	2016-07-10 09:09:00	1OUTPREDAWN	0.754387	-0.798022	0.747674	1.03971	1.29824	1.83773	0.00847098	0.00629105	-16.8444	9.45871	6.03032	0.542002	0.399068	1.00008	1.00005	0	0
2722	510189	3.47453e+06	1OUT	PREDAWN	2016-07-10 09:09:00	1OUTPREDAWN	0.782962	1.79176	0.796395	-2.80628	1.34401	-4.59805	0.00829862	0.00771078	-16.9072	9.19427	2.69139	0.515773	0.348163	1.00009	1.00011	0	0
2723	510032	3.47452e+06	1OUT	PREDAWN	2016-07-10 09:13:00	1OUTPREDAWN	0.703085	-0.31244	0.635559	-1.74581	1.14412	-1.43337	0.00771736	0.00552937	-17.0548	7.84751	13.4679	0.489778	0.292792	1.00008	1.00005	0	0
2724	510138	3.47452e+06	1OUT	PREDAWN	2016-07-10 09:38:00	1OUTPREDAWN	0.721929	-0.037014	0.767802	-0.811397	1.25723	-0.774384	0.00858712	0.00981222	-16.9354	10.5994	5.8823	0.53942	0.631879	1.00009	1.00008	0	0
2725	510138	3.47453e+06	1OUT	PREDAWN	2016-07-10 09:38:00	1OUTPREDAWN	0.609947	0.272284	0.785903	-0.717821	1.4482	-0.990105	0.00825453	0.00642885	-16.9756	9.30877	3.31002	0.503389	0.41552	1.00009	1.00005	0	0
2726	509962	3.47452e+06	1OUT	PREDAWN	2016-07-10 09:43:00	1OUTPREDAWN	0.515751	-0.430003	0.74239	1.25075	1.31745	1.68076	0.00709984	0.0067315	-17.0482	8.78778	5.51106	0.422924	0.443424	1.00007	1.00006	0	0
2727	510043	3.47452e+06	1OUT	POSTDAWN	2016-07-10 10:35:00	1OUTPOSTDAWN	0.742503	-0.157977	0.65602	-1.20473	1.12519	-1.04675	0.00774876	0.00590542	-17.0446	8.15864	1.85895	0.489778	0.270408	1.00008	1.00005	0	0
2728	510043	3.47453e+06	1OUT	POSTDAWN	2016-07-10 10:36:00	1OUTPOSTDAWN	0.699918	-0.677871	0.694643	0.927162	1.47982	1.60503	0.00752054	0.00559	-17.0452	7.74337	3.49618	0.45782	0.140402	1.00008	1.00006	0	0
2729	510181	3.47453e+06	1OUT	POSTDAWN	2016-07-10 10:40:00	1OUTPOSTDAWN	0.725237	-0.993321	0.734573	0.780131	1.35546	1.77345	0.00845419	0.00457094	-16.9014	9.36858	4.9936	0.517652	0.133178	1.00009	1.00004	0	0
2730	510183	3.47452e+06	1OUT	POSTDAWN	2016-07-10 10:40:00	1OUTPOSTDAWN	0.642437	0.559765	0.732752	-0.561756	1.31116	-1.12152	0.00832443	0.00371469	-16.8774	10.1252	5.84515	0.520955	0.114894	1.00008	1.00003	0	0
2731	509990	3.47452e+06	1OUT	POSTDAWN	2016-07-10 11:01:00	1OUTPOSTDAWN	0.577531	-0.572648	0.634805	0.265251	1.14098	0.837898	0.00734165	0.00393236	-17.0638	8.91432	0.356757	0.448966	0.157113	1.00007	1.00002	0	0
2732	509991	3.47453e+06	1OUT	POSTDAWN	2016-07-10 11:01:00	1OUTPOSTDAWN	0.64646	1.34914	0.696344	-0.640799	1.22614	-1.98994	0.00722302	0.00426709	-17.0712	8.15076	5.32351	0.434529	0.166069	1.00007	1.00005	0	0
2733	510134	3.47453e+06	1OUT	POSTDAWN	2016-07-10 11:05:00	1OUTPOSTDAWN	0.621745	-1.35147	0.888142	0.701598	1.54772	2.05307	0.00841281	0.00475341	-16.9721	9.58648	6.90064	0.497861	0.201905	1.00009	1.00005	0	0
2734	510135	3.47452e+06	1OUT	POSTDAWN	2016-07-10 11:05:00	1OUTPOSTDAWN	0.694852	-1.46873	0.785903	0.53589	1.42775	2.00462	0.00841281	0.00860838	-16.9497	10.0947	9.11597	0.519806	0.508824	1.00009	1.00007	0	0
2735	509942	3.47452e+06	1OUT	POSTDAWN	2016-07-10 11:26:00	1OUTPOSTDAWN	0.612617	0.555322	0.74058	0.192354	1.24698	-0.362968	0.00722383	0.00330627	-17.0633	8.50839	10.2029	0.423939	0.0795196	1.00007	1.00001	0	0
2736	509943	3.47453e+06	1OUT	POSTDAWN	2016-07-10 11:26:00	1OUTPOSTDAWN	0.721944	-1.97574	0.691067	2.77928	1.06769	4.75502	0.00754345	0.00421907	-17.0494	9.04551	2.79689	0.438059	0.0805681	1.00007	1.00008	0	0
2737	510062	3.47453e+06	1OUT	POSTDAWN	2016-07-10 11:31:00	1OUTPOSTDAWN	0.690927	-0.248906	0.694643	0.247196	1.38464	0.496101	0.00772316	0.00597502	-17.0426	8.05818	2.81156	0.47835	0.391277	1.00008	1.00004	0	0
2738	510065	3.47452e+06	1OUT	POSTDAWN	2016-07-10 11:31:00	1OUTPOSTDAWN	0.764121	-1.30125	0.661505	-0.88945	1.16878	0.411797	0.00775183	0.00733028	-17.0312	8.59891	5.721	0.486241	0.367845	1.00008	1.00008	0	0
2739	510242	3.47452e+06	1OUT	DAY	2016-07-10 15:53:00	1OUTDAY	0.746476	-0.288745	0.72139	0.224713	1.21541	0.513458	0.00864361	0.00397995	-16.7417	9.95529	7.1992	0.561686	0.215644	1.00009	1.00003	0	0
2740	510040	3.47452e+06	1OUT	DAY	2016-07-10 16:19:00	1OUTDAY	0.688174	-0.0620873	0.659243	-0.105193	1.23897	-0.0431061	0.00774876	0.00266725	-17.0295	7.84851	4.05482	0.491034	0.142014	1.00008	1.00001	0	0
2741	510041	3.47453e+06	1OUT	DAY	2016-07-10 16:19:00	1OUTDAY	0.703085	-1.00797	0.68342	0.646082	1.42875	1.65405	0.00774703	0.00422095	-17.0562	7.70676	9.5526	0.469591	0.201248	1.00008	1.00003	0	0
2742	510197	3.47453e+06	1OUT	DAY	2016-07-10 16:23:00	1OUTDAY	0.814828	0.726139	0.809817	-0.297917	1.3382	-1.02406	0.00816149	0.0102094	-16.8687	9.15924	6.72931	0.512063	0.659792	1.00008	1.00011	0	0
2743	510198	3.47452e+06	1OUT	DAY	2016-07-10 16:23:00	1OUTDAY	0.691681	0.0588596	0.77804	0.63774	1.27025	0.57888	0.0084352	0.00758085	-16.8327	9.37558	8.38236	0.536685	0.479138	1.00008	1.00005	0	0
2744	509988	3.47452e+06	1OUT	DAY	2016-07-10 16:49:00	1OUTDAY	0.582514	0.827164	0.696344	-2.15269	1.33171	-2.97985	0.00718813	0.00436613	-17.0724	8.62476	6.0411	0.431076	0.0757503	1.00007	1.00005	0	0
2745	510140	3.47453e+06	1OUT	DAY	2016-07-10 16:53:00	1OUTDAY	0.609947	0.280153	0.785903	1.01753	1.4482	0.737381	0.00825453	0.00665092	-16.9655	9.30877	8.42991	0.503389	0.1569	1.00009	1.00005	0	0
2746	510141	3.47452e+06	1OUT	DAY	2016-07-10 16:53:00	1OUTDAY	0.703743	-1.50744	0.785903	0.876746	1.32022	2.38419	0.00858712	0.00689912	-16.9137	10.5508	9.20462	0.535067	0.393111	1.00009	1.00007	0	0
2747	509945	3.47452e+06	1OUT	DAY	2016-07-10 17:19:00	1OUTDAY	0.612617	-0.540497	0.73734	0.657509	1.2157	1.19801	0.00748818	0.00673445	-17.0679	8.44556	1.00197	0.437712	0.478593	1.00007	1.00007	0	0
2748	509945	3.47453e+06	1OUT	DAY	2016-07-10 17:19:00	1OUTDAY	0.721944	-0.0865197	0.691067	0.122526	1.06769	0.209045	0.00754345	0.00309929	-17.0566	9.04551	5.69245	0.438059	0.122387	1.00007	1.00001	0	0
2749	510099	3.47453e+06	1OUT	DAY	2016-07-10 17:23:00	1OUTDAY	0.739548	-1.20323	0.795694	1.99005	1.25828	3.19328	0.00840566	0.00537373	-17.0135	9.09273	3.27801	0.49683	0.229857	1.00009	1.00006	0	0
2750	510099	3.47452e+06	1OUT	DAY	2016-07-10 17:23:00	1OUTDAY	0.717729	-0.435611	0.802147	0.104741	1.28903	0.540352	0.00826857	0.00554226	-17.0009	9.11964	2.51913	0.501991	0.0697315	1.00008	1.00004	0	0
2751	510239	3.47452e+06	1OUT	PREDUSK	2016-07-10 22:59:00	1OUTPREDUSK	0.724319	-0.214008	0.684023	0.33321	1.1343	0.547218	0.00862513	0.00664232	-16.7405	9.95529	2.52304	0.553243	0.422558	1.00008	1.00004	0	0
2752	510238	3.47453e+06	1OUT	PREDUSK	2016-07-10 22:59:00	1OUTPREDUSK	0.709087	-0.263466	0.72139	0.131165	1.25241	0.39463	0.00861614	0.00695204	-16.7733	9.82844	5.51671	0.5358	0.438561	1.00009	1.00004	0	0
2753	510036	3.47453e+06	1OUT	PREDUSK	2016-07-10 23:03:00	1OUTPREDUSK	0.708841	-0.474656	0.738943	0.270926	1.6089	0.745583	0.0081193	0.00548261	-17.0571	7.56939	4.12482	0.491126	0.327194	1.00008	1.00005	0	0
2754	510035	3.47452e+06	1OUT	PREDUSK	2016-07-10 23:03:00	1OUTPREDUSK	0.665707	0.00738897	0.652858	-1.43228	1.26123	-1.43967	0.00776499	0.00534783	-17.0449	7.81619	2.88639	0.493195	0.243508	1.00008	1.00005	0	0
2755	510191	3.47452e+06	1OUT	PREDUSK	2016-07-10 23:27:00	1OUTPREDUSK	0.754387	-0.945307	0.747674	0.642942	1.29824	1.58825	0.00847098	0.00492721	-16.8431	9.45871	2.55083	0.542002	0.261012	1.00008	1.00004	0	0
2756	510192	3.47453e+06	1OUT	PREDUSK	2016-07-10 23:27:00	1OUTPREDUSK	0.792705	0.382803	0.825814	-0.0616094	1.35546	-0.444412	0.00835048	0.00374704	-16.888	9.26929	5.87345	0.518926	0.106779	1.00008	1.00003	0	0
2757	510006	3.47453e+06	1OUT	PREDUSK	2016-07-10 23:32:00	1OUTPREDUSK	0.702725	-0.365663	0.670445	1.23422	1.21622	1.59988	0.00734904	0.00400415	-17.0488	7.86429	6.56924	0.446606	0.0153014	1.00007	1.00004	0	0
2758	510005	3.47452e+06	1OUT	PREDUSK	2016-07-10 23:32:00	1OUTPREDUSK	0.726193	-2.39126	0.554235	2.25923	1.14098	4.6505	0.00736739	0.00570882	-17.038	8.53609	12.1249	0.465506	0.211244	1.00007	1.0001	0	0
2759	510143	3.47452e+06	1OUT	PREDUSK	2016-07-10 23:56:00	1OUTPREDUSK	0.703743	-1.17844	0.785903	-0.371635	1.32022	0.806808	0.00858712	0.00576048	-16.9159	10.5508	11.3847	0.535067	0.229779	1.00009	1.00005	0	0
2760	510144	3.47453e+06	1OUT	PREDUSK	2016-07-10 23:57:00	1OUTPREDUSK	0.583904	-0.837287	0.812595	-0.0823585	1.54829	0.754929	0.00832582	0.00707499	-16.9573	9.36995	7.50627	0.506379	0.457067	1.00009	1.00005	0	0
2761	509955	3.47453e+06	1OUT	PREDUSK	2016-07-11	1OUTPREDUSK	0.651316	0.329631	0.690408	-0.0436372	1.09096	-0.373268	0.00766882	0.00532457	-17.0691	8.99881	5.91254	0.441698	0.259354	1.00007	1.00003	0	0
2762	509955	3.47452e+06	1OUT	PREDUSK	2016-07-11	1OUTPREDUSK	0.604282	0.147907	0.714556	1.98201	1.24736	1.83411	0.00766882	0.0062204	-17.0655	8.66446	4.56621	0.438955	0.337242	1.00007	1.00007	0	0
2763	510088	3.47452e+06	1OUT	PREDUSK	2016-07-11 00:25:00	1OUTPREDUSK	0.715788	1.67941	0.761356	-1.04772	1.27916	-2.72713	0.00797458	0.00474129	-17.0171	8.95517	5.19431	0.48437	0.0283915	1.00008	1.00005	0	0
2764	510247	3.47452e+06	1OUT	POSTDUSK	2016-07-11 00:30:00	1OUTPOSTDUSK	0.80007	-0.568653	0.664949	0.424504	1.12104	0.993156	0.00884677	0.00335195	-16.7276	10.0618	1.98839	0.573805	0.137719	1.00009	1.00002	0	0
2765	510039	3.47452e+06	1OUT	POSTDUSK	2016-07-11 00:54:00	1OUTPOSTDUSK	0.719288	-1.26218	0.68342	1.48707	1.39651	2.74925	0.00757639	0.0060926	-17.0446	7.81619	5.37851	0.465506	0.344228	1.00008	1.00006	0	0
2766	510188	3.47453e+06	1OUT	POSTDUSK	2016-07-11 00:58:00	1OUTPOSTDUSK	0.754387	0.300303	0.77804	0.960627	1.34315	0.660324	0.00816149	0.00619991	-16.8871	9.35192	9.70002	0.513781	0.228184	1.00009	1.00006	0	0
2767	510188	3.47452e+06	1OUT	POSTDUSK	2016-07-11 00:58:00	1OUTPOSTDUSK	0.608154	-0.68131	0.727195	0.69179	1.25651	1.3731	0.00860026	0.00291911	-16.8506	9.95295	5.26321	0.551475	0.183771	1.00008	1.00001	0	0
2768	509994	3.47452e+06	1OUT	POSTDUSK	2016-07-11 01:22:00	1OUTPOSTDUSK	0.622432	2.47401	0.696344	-1.69259	1.29576	-4.1666	0.00727992	0.00658645	-17.0661	8.26725	7.38274	0.446881	0.282813	1.00007	1.00011	0	0
2769	509993	3.47453e+06	1OUT	POSTDUSK	2016-07-11 01:22:00	1OUTPOSTDUSK	0.664467	0.919115	0.687226	0.995218	1.14441	0.0761032	0.00733369	0.00745173	-17.0669	7.84955	9.04173	0.434	0.305337	1.00007	1.00008	0	0
2770	510144	3.47453e+06	1OUT	POSTDUSK	2016-07-11 01:26:00	1OUTPOSTDUSK	0.583706	-0.153188	0.808029	0.702448	1.47643	0.855637	0.00822915	0.00570831	-16.9546	9.59913	7.40299	0.504468	0.317277	1.00009	1.00005	0	0
2771	510144	3.47452e+06	1OUT	POSTDUSK	2016-07-11 01:26:00	1OUTPOSTDUSK	0.644172	-0.669403	0.764685	0.414352	1.30143	1.08376	0.00849532	0.00764236	-16.9214	10.4677	4.86108	0.526484	0.537297	1.00009	1.00005	0	0
2772	509948	3.47452e+06	1OUT	POSTDUSK	2016-07-11 01:49:00	1OUTPOSTDUSK	0.557802	-1.2447	0.74058	1.58161	1.20053	2.82631	0.00723908	0.00416578	-17.0583	8.85416	1.53857	0.429171	0.176193	1.00007	1.00004	0	0
2773	510086	3.47453e+06	1OUT	POSTDUSK	2016-07-11 01:53:00	1OUTPOSTDUSK	0.723844	-0.355203	0.732274	-0.757845	1.22385	-0.402641	0.00792467	0.0033093	-17.0228	9.09822	3.77935	0.48437	0.113444	1.00008	1.00002	0	0
2774	510087	3.47452e+06	1OUT	POSTDUSK	2016-07-11 01:54:00	1OUTPOSTDUSK	0.704699	-0.324241	0.714081	1.56556	1.19257	1.8898	0.00811723	0.00368086	-16.9798	9.09822	6.11815	0.502401	0.086407	1.00008	1.00003	0	0
2807	511680	3.47453e+06	19ALTOUT	POSTDAWN	2016-07-15 10:10:00	19ALTOUTPOSTDAWN	0.796682	0.0415383	0.495074	-0.000423403	0.845718	-0.0419617	0.00776765	0.00706557	-18.42	7.63735	5.61982	0.481189	0.220701	1.00007	1.00005	0	0
2808	511679	3.47452e+06	19ALTOUT	POSTDAWN	2016-07-15 10:10:00	19ALTOUTPOSTDAWN	0.660929	-0.244561	0.566085	0.483665	1.08294	0.728226	0.00737468	0.00199137	-18.3948	7.71295	2.49216	0.459379	0.126806	1.00007	1.00001	0	0
2809	511465	3.47452e+06	19ALTOUT	POSTDAWN	2016-07-15 10:28:00	19ALTOUTPOSTDAWN	0.657966	0.0395816	0.695432	-0.33979	1.06182	-0.379372	0.00706715	0.00431414	-18.4269	7.41061	1.75714	0.412074	0.290291	1.00007	1.00003	0	0
2810	511465	3.47453e+06	19ALTOUT	POSTDAWN	2016-07-15 10:28:00	19ALTOUTPOSTDAWN	0.702851	0.494665	0.742082	-0.537974	1.13873	-1.03264	0.00708214	0.00208239	-18.4459	7.89629	4.82811	0.407149	0.0944268	1.00007	1.00001	0	0
2811	511622	3.47453e+06	19ALTOUT	POSTDAWN	2016-07-15 10:34:00	19ALTOUTPOSTDAWN	0.825795	-1.51558	0.617412	0.773624	1.16248	2.2892	0.00687707	0.00620569	-18.402	7.2286	3.48417	0.390074	0.23888	1.00006	1.00006	0	0
2812	511622	3.47452e+06	19ALTOUT	POSTDAWN	2016-07-15 10:34:00	19ALTOUTPOSTDAWN	0.776169	0.073488	0.616944	-1.02591	1.26019	-1.0994	0.00693895	0.00922141	-18.4104	7.4504	4.49065	0.392148	0.558455	1.00006	1.00009	0	0
2813	511412	3.47452e+06	19ALTOUT	POSTDAWN	2016-07-15 10:54:00	19ALTOUTPOSTDAWN	0.634643	0.490158	0.561705	0.267762	1.00436	-0.222397	0.00649335	0.00678207	-18.4397	6.90912	12.2623	0.387001	0.40668	1.00006	1.00006	0	0
2814	511412	3.47453e+06	19ALTOUT	POSTDAWN	2016-07-15 10:54:00	19ALTOUTPOSTDAWN	0.641283	-0.652837	0.698303	-0.423955	1.13826	0.228882	0.00673124	0.00441667	-18.4474	7.00693	4.63225	0.382719	0.242157	1.00006	1.00004	0	0
2815	511563	3.47453e+06	19ALTOUT	POSTDAWN	2016-07-15 11:00:00	19ALTOUTPOSTDAWN	0.685041	-0.254155	0.691721	-0.570965	1.20378	-0.316811	0.00759328	0.00740187	-18.444	7.64632	5.89953	0.440507	0.327457	1.00008	1.00009	0	0
2816	511564	3.47452e+06	19ALTOUT	POSTDAWN	2016-07-15 11:00:00	19ALTOUTPOSTDAWN	0.570451	-0.656849	0.666045	0.514454	1.19328	1.1713	0.0077334	0.00437199	-18.4333	7.61069	5.9814	0.468663	0.233602	1.00008	1.00004	0	0
2817	511365	3.47452e+06	19ALTOUT	POSTDAWN	2016-07-15 11:20:00	19ALTOUTPOSTDAWN	0.659396	1.19042	0.562082	-0.784825	0.991535	-1.97525	0.00669725	0.00341619	-18.457	7.36949	2.55953	0.403168	0.13992	1.00006	1.00003	0	0
2818	511518	3.47452e+06	19ALTOUT	POSTDAWN	2016-07-15 11:26:00	19ALTOUTPOSTDAWN	0.693796	-0.194002	0.547095	-0.303484	1.11394	-0.109482	0.00736571	0.00411793	-18.4258	7.65297	3.0733	0.421261	0.216686	1.00007	1.00002	0	0
2819	511663	3.47452e+06	19ALTOUT	DAY	2016-07-15 15:40:00	19ALTOUTDAY	0.787014	0.471629	0.59191	0.65874	1.03149	0.187111	0.00719076	0.00759067	-18.4049	7.66217	13.3218	0.453794	0.360903	1.00007	1.00007	0	0
2820	511466	3.47453e+06	19ALTOUT	DAY	2016-07-15 15:45:00	19ALTOUTDAY	0.702851	-0.652509	0.742082	0.486178	1.13873	1.13869	0.00708214	0.00544969	-18.4462	7.89629	2.96624	0.407149	0.350259	1.00007	1.00004	0	0
2821	511466	3.47452e+06	19ALTOUT	DAY	2016-07-15 15:45:00	19ALTOUTDAY	0.657966	-0.434106	0.695432	0.962455	1.06182	1.39656	0.00706715	0.00310467	-18.4204	7.41061	1.44755	0.412074	0.0489676	1.00007	1.00002	0	0
2822	511607	3.47452e+06	19ALTOUT	DAY	2016-07-15 16:10:00	19ALTOUTDAY	0.798625	-2.01255	0.612508	1.84964	1.1961	3.86219	0.00682867	0.00446395	-18.4061	7.32009	3.97846	0.392452	0.198362	1.00006	1.00007	0	0
2823	511607	3.47453e+06	19ALTOUT	DAY	2016-07-15 16:10:00	19ALTOUTDAY	0.790588	-1.18638	0.677519	1.18769	1.21021	2.37408	0.00690812	0.0049646	-18.4193	7.50152	6.48806	0.390074	0.296833	1.00006	1.00004	0	0
2824	511412	3.47453e+06	19ALTOUT	DAY	2016-07-15 16:15:00	19ALTOUTDAY	0.641283	0.375589	0.698303	-0.122801	1.13826	-0.49839	0.00673124	0.00297981	-18.4509	7.00693	5.03608	0.382719	0.170414	1.00006	1.00002	0	0
2825	511412	3.47452e+06	19ALTOUT	DAY	2016-07-15 16:15:00	19ALTOUTDAY	0.59954	-2.09161	0.544358	2.99185	0.895023	5.08347	0.00657773	0.00599661	-18.4112	6.92661	7.92759	0.398916	0.219826	1.00006	1.00011	0	0
2826	511559	3.47452e+06	19ALTOUT	DAY	2016-07-15 16:38:00	19ALTOUTDAY	0.600902	0.856953	0.654898	-1.28366	1.22538	-2.14062	0.00760362	0.00950051	-18.4553	7.83047	3.56653	0.440507	0.537634	1.00007	1.0001	0	0
2827	511560	3.47453e+06	19ALTOUT	DAY	2016-07-15 16:38:00	19ALTOUTDAY	0.677789	1.62892	0.665228	-0.656087	1.19925	-2.285	0.00761122	0.00497835	-18.449	7.6844	4.18395	0.440507	0.098272	1.00008	1.00005	0	0
2828	511364	3.47453e+06	19ALTOUT	DAY	2016-07-15 16:44:00	19ALTOUTDAY	0.675729	-0.15854	0.598508	1.1108	1.10707	1.26934	0.00691044	0.00545166	-18.456	7.50783	2.49536	0.401591	0.232718	1.00006	1.00004	0	0
2829	511364	3.47452e+06	19ALTOUT	DAY	2016-07-15 16:44:00	19ALTOUTDAY	0.623945	0.0949348	0.543885	0.117441	0.989962	0.0225067	0.00680644	0.00478442	-18.4429	7.60198	4.45713	0.410974	0.331236	1.00006	1.00003	0	0
2830	511511	3.47452e+06	19ALTOUT	DAY	2016-07-15 17:06:00	19ALTOUTDAY	0.61211	0.350238	0.661403	-0.203465	1.299	-0.553703	0.0074861	0.00429794	-18.4297	7.7677	3.29199	0.42934	0.250732	1.00007	1.00003	0	0
2831	511658	3.47452e+06	19ALTOUT	PREDUSK	2016-07-15 23:18:00	19ALTOUTPREDUSK	0.742233	-1.78617	0.613979	1.84218	1.13745	3.62835	0.0072012	0.0076427	-18.3934	7.79748	6.80738	0.453794	0.329766	1.00007	1.00009	0	0
2832	511476	3.47453e+06	19ALTOUT	PREDUSK	2016-07-15 23:24:00	19ALTOUTPREDUSK	0.700969	-0.117447	0.753576	-0.0627063	1.2114	0.0547409	0.00716562	0.00520506	-18.4366	7.56706	5.93272	0.413949	0.191069	1.00007	1.00004	0	0
2833	511474	3.47452e+06	19ALTOUT	PREDUSK	2016-07-15 23:24:00	19ALTOUTPREDUSK	0.680469	0.127282	0.666604	1.11071	1.06182	0.983429	0.007005	0.00603331	-18.4205	7.54284	4.421	0.410595	0.251456	1.00007	1.00006	0	0
2834	511614	3.47452e+06	19ALTOUT	PREDUSK	2016-07-15 23:47:00	19ALTOUTPREDUSK	0.790588	0.904443	0.612381	-0.631163	1.29104	-1.53561	0.00690535	0.00323697	-18.4124	7.32009	2.43042	0.387491	0.124351	1.00006	1.00002	0	0
2835	511614	3.47453e+06	19ALTOUT	PREDUSK	2016-07-15 23:47:00	19ALTOUTPREDUSK	0.800627	-1.17248	0.648903	0.693291	1.26472	1.86577	0.00688925	0.00615068	-18.4244	7.70238	3.88612	0.392148	0.421975	1.00007	1.00005	0	0
2836	511427	3.47453e+06	19ALTOUT	PREDUSK	2016-07-15 23:52:00	19ALTOUTPREDUSK	0.66086	0.591269	0.678591	0.685874	1.08318	0.0946045	0.00671295	0.00547271	-18.4458	7.06599	3.42039	0.393687	0.0656053	1.00006	1.00006	0	0
2837	511427	3.47452e+06	19ALTOUT	PREDUSK	2016-07-15 23:52:00	19ALTOUTPREDUSK	0.532632	-0.958439	0.624594	-0.118252	0.983858	0.840187	0.00647893	0.00404231	-18.4201	7.00958	4.1109	0.388708	0.182492	1.00006	1.00004	0	0
2838	511564	3.47452e+06	19ALTOUT	PREDUSK	2016-07-16 00:10:00	19ALTOUTPREDUSK	0.614152	-0.0218405	0.654898	0.269793	1.19328	0.291634	0.00774651	0.00325938	-18.4253	7.63149	5.27706	0.470634	0.207724	1.00008	1.00001	0	0
2839	511376	3.47453e+06	19ALTOUT	PREDUSK	2016-07-16 00:14:00	19ALTOUTPREDUSK	0.715668	0.553322	0.624915	-0.259209	1.13897	-0.812531	0.00699093	0.00297063	-18.4558	7.39339	4.25864	0.404259	0.0221128	1.00006	1.00002	0	0
2840	511375	3.47452e+06	19ALTOUT	PREDUSK	2016-07-16 00:14:00	19ALTOUTPREDUSK	0.667764	-3.26766	0.583294	2.42444	1.00436	5.6921	0.00685442	0.0060335	-18.4334	7.29245	8.62454	0.404715	0.1639	1.00006	1.00013	0	0
2841	511515	3.47452e+06	19ALTOUT	PREDUSK	2016-07-16 00:32:00	19ALTOUTPREDUSK	0.585713	0.15544	0.661403	-0.155267	1.299	-0.310707	0.00741142	0.00328111	-18.4295	7.75378	3.17438	0.421261	0.220688	1.00007	1.00001	0	0
2842	511514	3.47453e+06	19ALTOUT	PREDUSK	2016-07-16 00:32:00	19ALTOUTPREDUSK	0.674641	1.0114	0.596056	-0.283494	1.24125	-1.2949	0.00741142	0.00840052	-18.4386	7.67179	6.77492	0.4257	0.545376	1.00007	1.00006	0	0
2843	511369	3.47453e+06	19ALTOUT	POSTDUSK	2016-07-16 00:38:00	19ALTOUTPOSTDUSK	0.675729	1.29883	0.607961	-0.138552	1.03469	-1.43738	0.00678247	0.00447327	-18.4603	7.50783	6.10799	0.403883	0.121167	1.00006	1.00005	0	0
2844	511563	3.47452e+06	19ALTOUT	POSTDUSK	2016-07-16 00:57:00	19ALTOUTPOSTDUSK	0.570451	0.552142	0.666045	-0.482023	1.19328	-1.03416	0.0077334	0.00461426	-18.4322	7.61069	1.26278	0.468663	0.241844	1.00008	1.00002	0	0
2845	511563	3.47453e+06	19ALTOUT	POSTDUSK	2016-07-16 00:58:00	19ALTOUTPOSTDUSK	0.685041	1.4334	0.691721	-2.84383	1.20378	-4.27723	0.00759328	0.00798964	-18.4563	7.64632	5.27116	0.440507	0.112173	1.00008	1.00014	0	0
2846	511416	3.47453e+06	19ALTOUT	POSTDUSK	2016-07-16 01:03:00	19ALTOUTPOSTDUSK	0.679069	-0.846308	0.693488	1.593	1.09797	2.43931	0.00670132	0.00435843	-18.4402	7.13852	2.33731	0.382719	0.124873	1.00006	1.00004	0	0
2847	511415	3.47452e+06	19ALTOUT	POSTDUSK	2016-07-16 01:03:00	19ALTOUTPOSTDUSK	0.659627	2.12181	0.561705	-1.93112	0.983858	-4.05293	0.00652035	0.0102351	-18.4483	6.90912	8.63945	0.390975	0.582727	1.00006	1.00014	0	0
2848	511611	3.47452e+06	19ALTOUT	POSTDUSK	2016-07-16 01:22:00	19ALTOUTPOSTDUSK	0.776169	2.0739	0.617794	-1.70265	1.29256	-3.77655	0.00684457	0.0072178	-18.4215	7.42	7.28892	0.387491	0.458168	1.00006	1.0001	0	0
2849	511610	3.47453e+06	19ALTOUT	POSTDUSK	2016-07-16 01:22:00	19ALTOUTPOSTDUSK	0.796141	0.115604	0.66843	0.379963	1.26472	0.264359	0.00688925	0.00400107	-18.4249	7.64656	3.33667	0.383517	0.221115	1.00006	1.00002	0	0
2850	511468	3.47453e+06	19ALTOUT	POSTDUSK	2016-07-16 01:27:00	19ALTOUTPOSTDUSK	0.680469	2.21182	0.755163	-1.83634	1.24893	-4.04816	0.00716562	0.0039907	-18.463	7.9866	12.6021	0.410355	0.124075	1.00007	1.00006	0	0
2851	511468	3.47452e+06	19ALTOUT	POSTDUSK	2016-07-16 01:27:00	19ALTOUTPOSTDUSK	0.664249	0.357805	0.656468	-0.439657	1.02234	-0.797462	0.00722684	0.0030239	-18.4303	7.54284	0.584224	0.422537	0.160694	1.00007	1.00001	0	0
2852	511667	3.47452e+06	19ALTOUT	POSTDUSK	2016-07-16 01:45:00	19ALTOUTPOSTDUSK	0.708379	-0.404747	0.608167	2.09789	1.06544	2.50263	0.00719076	0.00559283	-18.3987	7.66217	3.74731	0.458106	0.311985	1.00007	1.00006	0	0
2853	511666	3.47453e+06	19ALTOUT	POSTDUSK	2016-07-16 01:45:00	19ALTOUTPOSTDUSK	0.752126	0.14265	0.54364	-1.44312	0.960636	-1.58577	0.00738421	0.00515743	-18.4271	7.84614	0.913362	0.464994	0.0294686	1.00007	1.00005	0	0
2854	511503	3.47452e+06	19ALTOUT	POSTDUSK	2016-07-16 01:50:00	19ALTOUTPOSTDUSK	0.597184	-1.0602	0.731085	-0.0264196	1.30448	1.03378	0.00732044	0.00365759	-18.4198	7.72966	1.05398	0.42934	0.179068	1.00007	1.00002	0	0
2855	510581	3.47451e+06	41OUT	PREDAWN	2016-07-08 08:48:00	41OUTPREDAWN	0.673186	1.2695	0.56648	-0.702127	1.09763	-1.97163	0.00656757	0.00474096	-16.4917	7.57027	2.69165	0.398486	0.0884905	1.00006	1.00005	0	0
2856	510394	3.47451e+06	41OUT	PREDAWN	2016-07-08 08:55:00	41OUTPREDAWN	0.530705	1.77514	0.572738	-1.20948	1.16405	-2.98462	0.00717536	0.00734437	-16.4677	7.53671	4.93491	0.424734	0.424559	1.00007	1.0001	0	0
2857	510392	3.4745e+06	41OUT	PREDAWN	2016-07-08 08:55:00	41OUTPREDAWN	0.530705	-1.19095	0.585815	1.08967	1.14841	2.28062	0.00703858	0.00733122	-16.4379	8.05789	7.33838	0.424734	0.466144	1.00006	1.00007	0	0
2858	510526	3.47451e+06	41OUT	PREDAWN	2016-07-08 09:20:00	41OUTPREDAWN	0.56457	0.623256	0.567427	-0.782841	1.20096	-1.4061	0.0063866	0.00398658	-16.4554	6.88048	3.463	0.372394	0.257474	1.00006	1.00002	0	0
2859	510340	3.47451e+06	41OUT	PREDAWN	2016-07-08 09:28:00	41OUTPREDAWN	0.639637	0.298521	0.764149	-0.213792	1.1796	-0.512314	0.00776031	0.00760544	-16.5131	9.18346	6.68409	0.482835	0.555402	1.00007	1.00006	0	0
2860	510476	3.47451e+06	41OUT	PREDAWN	2016-07-08 09:54:00	41OUTPREDAWN	0.624333	0.959359	0.785122	-1.03592	1.22118	-1.99528	0.00717983	0.0109383	-16.4413	7.03031	4.74612	0.423523	0.75769	1.00007	1.00013	0	0
2861	510299	3.47451e+06	41OUT	PREDAWN	2016-07-08 10:02:00	41OUTPREDAWN	0.576902	1.01766	0.740543	-0.423537	1.16825	-1.44119	0.00866565	0.00325491	-16.5871	9.76794	4.94467	0.557942	0.118309	1.00008	1.00003	0	0
2862	510300	3.4745e+06	41OUT	PREDAWN	2016-07-08 10:02:00	41OUTPREDAWN	0.555903	0.693808	0.7697	-0.214471	1.23382	-0.908279	0.00844534	0.00974673	-16.531	10.622	12.137	0.545693	0.650657	1.00008	1.00008	0	0
2863	510425	3.47451e+06	41OUT	PREDAWN	2016-07-08 10:27:00	41OUTPREDAWN	0.526886	0.8622	0.686853	-1.60248	1.31602	-2.46468	0.00732057	0.00766828	-16.4415	7.00723	8.79388	0.448707	0.404353	1.00007	1.00009	0	0
2864	510583	3.47451e+06	41OUT	POSTDAWN	2016-07-08 10:35:00	41OUTPOSTDAWN	0.662387	-0.201828	0.637932	0.299995	1.11251	0.501823	0.00660641	0.0078211	-16.4741	7.67161	0.87612	0.395963	0.543189	1.00006	1.00005	0	0
2865	510585	3.4745e+06	41OUT	POSTDAWN	2016-07-08 10:35:00	41OUTPOSTDAWN	0.716734	-0.251529	0.631508	1.06569	1.05109	1.31721	0.00647784	0.00671342	-16.4827	7.0356	7.44191	0.3914	0.433741	1.00006	1.00004	0	0
2866	510376	3.4745e+06	41OUT	POSTDAWN	2016-07-08 11:01:00	41OUTPOSTDAWN	0.556553	-0.322091	0.528842	-0.337159	1.00384	-0.0150681	0.00710172	0.00542739	-16.4482	8.01345	6.43198	0.426872	0.385853	1.00006	1.00003	0	0
2867	510375	3.47451e+06	41OUT	POSTDAWN	2016-07-08 11:01:00	41OUTPOSTDAWN	0.603783	0.0011798	0.585815	0.983464	1.0509	0.982285	0.00700213	0.00560603	-16.4764	7.90243	6.65656	0.409393	0.365446	1.00006	1.00004	0	0
2868	510511	3.47451e+06	41OUT	POSTDAWN	2016-07-08 11:06:00	41OUTPOSTDAWN	0.610925	0.754929	0.619146	-0.779533	1.13888	-1.53446	0.00681378	0.00463652	-16.4381	7.35853	6.60998	0.377232	0.255457	1.00006	1.00004	0	0
2869	510513	3.4745e+06	41OUT	POSTDAWN	2016-07-08 11:06:00	41OUTPOSTDAWN	0.592348	0.634257	0.568913	-0.135358	1.09363	-0.769615	0.00674832	0.0048651	-16.4404	7.77593	5.87809	0.386304	0.335104	1.00006	1.00003	0	0
2870	510325	3.4745e+06	41OUT	POSTDAWN	2016-07-08 11:29:00	41OUTPOSTDAWN	0.618006	-2.00511	0.789906	-0.163756	1.29113	1.84135	0.00842397	0.0142473	-16.4848	9.72022	21.1052	0.537645	0.87936	1.00008	1.00019	0	0
2871	510325	3.47451e+06	41OUT	POSTDAWN	2016-07-08 11:29:00	41OUTPOSTDAWN	0.637063	0.776997	0.808693	0.566426	1.33109	-0.210571	0.00829599	0.00486129	-16.5425	9.63796	6.26796	0.511693	0.237216	1.00008	1.00003	0	0
2872	510460	3.47451e+06	41OUT	POSTDAWN	2016-07-08 11:35:00	41OUTPOSTDAWN	0.544486	-0.265522	0.799753	0.0673103	1.29938	0.332832	0.0069652	0.00479126	-16.44	6.62066	3.44079	0.421536	0.308551	1.00007	1.00004	0	0
2873	510275	3.4745e+06	41OUT	DAY	2016-07-08 16:11:00	41OUTDAY	0.76908	-0.555182	0.664234	1.67584	1.04771	2.23103	0.00912473	0.00945061	-16.5789	10.2325	12.3012	0.585718	0.55679	1.00008	1.00011	0	0
2874	510276	3.47451e+06	41OUT	DAY	2016-07-08 16:11:00	41OUTDAY	0.768541	-0.177782	0.644346	-0.419825	1.08604	-0.242043	0.00876582	0.00512453	-16.658	10.1217	4.60675	0.574473	0.305816	1.00008	1.00003	0	0
2875	510488	3.47451e+06	41OUT	DAY	2016-07-08 16:14:00	41OUTDAY	0.618926	0.0735331	0.712888	-0.906272	1.19829	-0.979805	0.00726141	0.00716857	-16.4414	7.48272	6.04566	0.412	0.414258	1.00007	1.00005	0	0
2876	510487	3.4745e+06	41OUT	DAY	2016-07-08 16:14:00	41OUTDAY	0.538623	0.514266	0.703552	-0.734856	1.14403	-1.24912	0.00692925	0.00421326	-16.4252	7.49021	6.71938	0.397788	0.242586	1.00006	1.00002	0	0
2877	510329	3.47451e+06	41OUT	DAY	2016-07-08 16:40:00	41OUTDAY	0.631074	-1.67531	0.817602	1.48192	1.29113	3.15723	0.00823709	0.00732932	-16.5152	9.57837	7.28339	0.512981	0.44348	1.00008	1.00008	0	0
2878	510550	3.47451e+06	41OUT	DAY	2016-07-08 16:44:00	41OUTDAY	0.56853	0.807778	0.615202	0.0812692	1.29647	-0.726509	0.00629201	0.0062302	-16.4632	7.11837	2.11198	0.37527	0.278496	1.00006	1.00005	0	0
2879	510374	3.47451e+06	41OUT	DAY	2016-07-08 17:10:00	41OUTDAY	0.594809	0.817863	0.55677	-0.487908	1.00384	-1.30577	0.00713862	0.00440388	-16.4633	8.05903	9.5369	0.426814	0.285191	1.00007	1.00002	0	0
2880	510374	3.47451e+06	41OUT	DAY	2016-07-08 17:10:00	41OUTDAY	0.612059	-0.256521	0.622246	1.00138	1.06821	1.2579	0.00702887	0.00381235	-16.4761	7.94017	4.5236	0.41788	0.0709368	1.00007	1.00002	0	0
2881	510587	3.47451e+06	41OUT	DAY	2016-07-08 17:14:00	41OUTDAY	0.733356	-0.740978	0.593521	-0.278637	1.09763	0.462341	0.00668768	0.00659986	-16.4873	7.75866	5.32165	0.396392	0.300175	1.00006	1.00005	0	0
2882	510587	3.4745e+06	41OUT	DAY	2016-07-08 17:14:00	41OUTDAY	0.716734	-1.57781	0.631508	0.840134	1.05109	2.41795	0.00647784	0.00733968	-16.4784	7.0356	10.8682	0.3914	0.466019	1.00006	1.00007	0	0
2883	510272	3.47451e+06	41OUT	PREDUSK	2016-07-08 22:41:00	41OUTPREDUSK	0.778814	-0.99377	0.665435	0.159604	1.02181	1.15337	0.00884796	0.00696872	-16.6139	9.97821	10.4221	0.578962	0.466743	1.00008	1.00006	0	0
2884	510503	3.47452e+06	41OUT	PREDUSK	2016-07-08 22:46:00	41OUTPREDUSK	0.632471	-0.4079	0.625634	1.09948	1.07694	1.50738	0.00694197	0.00544102	-16.4328	7.27338	4.81449	0.385886	0.355526	1.00007	1.00004	0	0
2885	510501	3.47451e+06	41OUT	PREDUSK	2016-07-08 22:46:00	41OUTPREDUSK	0.592348	-0.1515	0.619146	0.465337	1.08466	0.616837	0.00703822	0.0040363	-16.4392	7.77593	5.58906	0.394389	0.192059	1.00006	1.00002	0	0
2886	510321	3.47451e+06	41OUT	PREDUSK	2016-07-08 23:10:00	41OUTPREDUSK	0.638716	2.03383	0.789906	-1.05283	1.3113	-3.08666	0.00844253	0.010952	-16.5517	9.69865	3.22097	0.537645	0.722697	1.00008	1.00013	0	0
2887	510536	3.47451e+06	41OUT	PREDUSK	2016-07-08 23:15:00	41OUTPREDUSK	0.524974	-0.198692	0.578212	0.667435	1.21241	0.866127	0.00624636	0.00579105	-16.466	6.79076	2.01828	0.357831	0.397323	1.00006	1.00004	0	0
2888	510383	3.4745e+06	41OUT	PREDUSK	2016-07-08 23:40:00	41OUTPREDUSK	0.59062	1.64625	0.519676	-1.57564	0.986528	-3.22189	0.00713862	0.00708067	-16.4255	8.01345	8.63745	0.429518	0.443276	1.00006	1.00007	0	0
2889	510383	3.47451e+06	41OUT	PREDUSK	2016-07-08 23:40:00	41OUTPREDUSK	0.590172	-0.418206	0.55677	-0.00412035	1.06454	0.414085	0.00701445	0.00986069	-16.4568	7.91074	10.908	0.42444	0.637986	1.00007	1.00008	0	0
2890	510573	3.47451e+06	41OUT	PREDUSK	2016-07-08 23:45:00	41OUTPREDUSK	0.657001	-0.550618	0.543688	-0.193944	1.12495	0.356674	0.00642416	0.00677397	-16.4815	7.18407	3.10951	0.391362	0.474384	1.00006	1.00006	0	0
2891	510426	3.47451e+06	41OUT	PREDUSK	2016-07-09 00:09:00	41OUTPREDUSK	0.512261	-2.04271	0.695226	1.10708	1.31602	3.1498	0.00740417	0.00665603	-16.4253	6.57058	5.74148	0.450241	0.405894	1.00007	1.00008	0	0
2892	510275	3.47451e+06	41OUT	POSTDUSK	2016-07-09 00:12:00	41OUTPOSTDUSK	0.771225	-0.323162	0.682151	0.416699	1.08604	0.739861	0.00873524	0.00326218	-16.662	10.085	6.66588	0.574473	0.0654161	1.00008	1.00002	0	0
2893	510275	3.4745e+06	41OUT	POSTDUSK	2016-07-09 00:12:00	41OUTPOSTDUSK	0.775347	-1.15705	0.637702	1.44209	1.0942	2.59914	0.00923087	0.0111557	-16.5883	10.2325	7.94642	0.59296	0.744799	1.00009	1.00013	0	0
2894	510472	3.4745e+06	41OUT	POSTDUSK	2016-07-09 00:32:00	41OUTPOSTDUSK	0.534932	0.441048	0.731886	-1.20709	1.22118	-1.64814	0.00717983	0.00600397	-16.4286	7.20747	5.47441	0.430077	0.37589	1.00007	1.00004	0	0
2895	510472	3.47451e+06	41OUT	POSTDUSK	2016-07-09 00:32:00	41OUTPOSTDUSK	0.652176	0.224962	0.840045	0.01668	1.29938	-0.208282	0.00702829	0.00355402	-16.4419	7.0044	5.91492	0.418218	0.0719109	1.00007	1.00002	0	0
2896	510324	3.47451e+06	41OUT	POSTDUSK	2016-07-09 00:39:00	41OUTPOSTDUSK	0.624845	-0.479722	0.823128	0.516677	1.32227	0.996399	0.00831535	0.00595928	-16.5431	9.55709	8.90434	0.529152	0.408299	1.00008	1.00005	0	0
2897	510518	3.47451e+06	41OUT	POSTDUSK	2016-07-09 00:59:00	41OUTPOSTDUSK	0.640274	0.0913216	0.553827	-0.928728	1.11799	-1.02005	0.0067907	0.0058096	-16.4617	7.47069	6.35737	0.381339	0.258756	1.00006	1.00005	0	0
2898	510378	3.47451e+06	41OUT	POSTDUSK	2016-07-09 01:04:00	41OUTPOSTDUSK	0.594809	-0.433047	0.580681	-0.121386	1.03164	0.311661	0.00704729	0.00293748	-16.4716	8.01345	3.4576	0.423009	0.10456	1.00007	1.00001	0	0
2899	510378	3.4745e+06	41OUT	POSTDUSK	2016-07-09 01:04:00	41OUTPOSTDUSK	0.523235	0.414911	0.524769	-1.01694	1.03164	-1.43185	0.00701445	0.00724707	-16.4396	8.04995	15.5643	0.424734	0.454543	1.00006	1.00005	0	0
2900	510566	3.47451e+06	41OUT	POSTDUSK	2016-07-09 01:25:00	41OUTPOSTDUSK	0.574607	-0.621482	0.615438	0.588349	1.19176	1.20983	0.0063421	0.00766013	-16.4695	6.87404	4.55679	0.379088	0.514778	1.00006	1.00009	0	0
2901	510433	3.47451e+06	41OUT	POSTDUSK	2016-07-09 01:29:00	41OUTPOSTDUSK	0.552761	-0.428659	0.729981	0.44071	1.33162	0.86937	0.00740417	0.00329272	-16.4336	6.5009	4.21048	0.44469	0.1923	1.00007	1.00001	0	0
2902	510432	3.4745e+06	41OUT	POSTDUSK	2016-07-09 01:29:00	41OUTPOSTDUSK	0.552761	0.279329	0.650259	-0.0172633	1.16105	-0.296593	0.00724284	0.00423394	-16.4082	7.29613	10.3013	0.452074	0.270023	1.00007	1.00002	0	0
2903	510575	3.4745e+06	41OUT	NIGHT	2016-07-08 03:26:00	41OUTNIGHT	0.651213	-0.288784	0.56648	-0.0181311	1.10521	0.270653	0.00629835	0.00458399	-16.4839	6.87404	2.64439	0.383632	0.31678	1.00006	1.00002	0	0
2904	510576	3.47451e+06	41OUT	NIGHT	2016-07-08 03:26:00	41OUTNIGHT	0.666462	0.832803	0.649944	-0.68373	1.10698	-1.51653	0.00660641	0.00359325	-16.4765	7.78574	8.5872	0.397732	0.116233	1.00006	1.00002	0	0
2905	510382	3.47451e+06	41OUT	NIGHT	2016-07-08 03:31:00	41OUTNIGHT	0.523235	-0.227231	0.543617	-0.282926	1.05934	-0.0556946	0.00717655	0.00510024	-16.4535	8.05903	15.4546	0.438097	0.32409	1.00006	1.00004	0	0
2906	510524	3.47451e+06	41OUT	NIGHT	2016-07-08 03:58:00	41OUTNIGHT	0.570265	0.887072	0.552492	-0.00747425	1.13888	-0.894547	0.00660581	0.00993398	-16.4503	6.99817	1.93507	0.376468	0.671634	1.00006	1.00008	0	0
2907	510338	3.47452e+06	41OUT	NIGHT	2016-07-08 04:03:00	41OUTNIGHT	0.631074	0.670915	0.764149	-0.154586	1.2599	-0.8255	0.00793942	0.00428879	-16.5348	9.18107	1.56054	0.482835	0.26376	1.00008	1.00002	0	0
2908	510340	3.47451e+06	41OUT	NIGHT	2016-07-08 04:03:00	41OUTNIGHT	0.634325	1.28121	0.752805	0.18258	1.25437	-1.09863	0.0078127	0.00867754	-16.5088	9.2476	11.5779	0.49137	0.578327	1.00008	1.00008	0	0
2909	510478	3.47451e+06	41OUT	NIGHT	2016-07-08 04:30:00	41OUTNIGHT	0.627614	1.47445	0.721609	-0.0607757	1.18418	-1.53522	0.00720316	0.00667062	-16.4423	7.09173	2.57139	0.423523	0.248714	1.00007	1.00006	0	0
2910	510279	3.47451e+06	41OUT	NIGHT	2016-07-08 04:33:00	41OUTNIGHT	0.69005	0.521556	0.665435	0.86526	1.08004	0.343704	0.00872641	0.00599881	-16.62	10.2101	2.59872	0.566614	0.328965	1.00008	1.00005	0	0
2911	510276	3.4745e+06	41OUT	NIGHT	2016-07-08 04:33:00	41OUTNIGHT	0.760415	0.753889	0.743616	-0.315371	1.0942	-1.06926	0.00923087	0.00732181	-16.5708	10.2325	15.5376	0.585718	0.466856	1.00008	1.00005	0	0
2912	510244	3.4745e+06	1OUT	PREDAWN	2016-07-10 08:38:00	1OUTPREDAWN	0.805827	-0.651829	0.613506	0.748547	0.985765	1.40038	0.00931162	0.00833741	-16.6581	10.3735	15.0778	0.597955	0.512977	1.00009	1.00008	0	0
2913	510244	3.47451e+06	1OUT	PREDAWN	2016-07-10 08:38:00	1OUTPREDAWN	0.756413	-0.95309	0.713188	0.456822	1.13215	1.40991	0.00893459	0.00594013	-16.7177	10.0618	6.05085	0.57572	0.366787	1.00009	1.00003	0	0
2914	510075	3.47451e+06	1OUT	PREDAWN	2016-07-10 08:43:00	1OUTPREDAWN	0.704699	-0.330991	0.629589	-0.3905	1.11175	-0.0595093	0.0081193	0.00544495	-16.9998	9.39543	5.56277	0.52741	0.344458	1.00008	1.00003	0	0
2915	510072	3.4745e+06	1OUT	PREDAWN	2016-07-10 08:43:00	1OUTPREDAWN	0.696266	0.640689	0.62753	-0.0785722	0.999117	-0.719261	0.00887235	0.00694606	-16.9411	9.80739	7.64237	0.558818	0.413581	1.00009	1.00006	0	0
2916	510189	3.47451e+06	1OUT	PREDAWN	2016-07-10 09:09:00	1OUTPREDAWN	0.600695	-0.628373	0.72238	0.574592	1.22013	1.20296	0.00881222	0.00988631	-16.8062	10.4237	8.86645	0.581463	0.664592	1.00008	1.00008	0	0
2917	510028	3.47451e+06	1OUT	PREDAWN	2016-07-10 09:13:00	1OUTPREDAWN	0.64989	-2.20264	0.648883	1.37555	1.06783	3.57819	0.00766363	0.00858727	-17.0158	8.23095	14.1997	0.479286	0.500189	1.00008	1.0001	0	0
2918	510025	3.4745e+06	1OUT	PREDAWN	2016-07-10 09:13:00	1OUTPREDAWN	0.732497	0.672531	0.62733	-2.37217	0.960732	-3.0447	0.00784508	0.0108547	-17.0109	9.72216	5.44942	0.512123	0.723804	1.00008	1.00014	0	0
2919	510139	3.47451e+06	1OUT	PREDAWN	2016-07-10 09:38:00	1OUTPREDAWN	0.586909	-0.143843	0.791738	-0.442915	1.30906	-0.299072	0.0091553	0.0046218	-16.9112	10.7751	0.513436	0.590974	0.303816	1.00009	1.00002	0	0
2920	509961	3.47451e+06	1OUT	PREDAWN	2016-07-10 09:43:00	1OUTPREDAWN	0.54455	-1.12619	0.694097	-0.325483	1.29609	0.800705	0.00753118	0.00455136	-17.0527	8.88197	5.0732	0.444172	0.229004	1.00007	1.00003	0	0
2921	509959	3.4745e+06	1OUT	PREDAWN	2016-07-10 09:43:00	1OUTPREDAWN	0.561523	-1.91279	0.541736	-0.543696	0.997877	1.36909	0.00788953	0.0174329	-17.0083	9.53028	20.2744	0.476602	1.19004	1.00007	1.00028	0	0
2922	510090	3.4745e+06	1OUT	PREDAWN	2016-07-10 10:08:00	1OUTPREDAWN	0.696266	-0.141239	0.745534	-0.61922	1.1271	-0.477982	0.0091202	0.00661112	-16.9121	9.93495	4.12319	0.584926	0.431079	1.00009	1.00005	0	0
2923	510043	3.47451e+06	1OUT	POSTDAWN	2016-07-10 10:35:00	1OUTPOSTDAWN	0.714402	-2.00856	0.652858	2.1609	1.09153	4.16946	0.00792736	0.00592985	-17.0088	9.25184	5.24352	0.500389	0.296267	1.00008	1.00008	0	0
2924	510185	3.47451e+06	1OUT	POSTDAWN	2016-07-10 10:40:00	1OUTPOSTDAWN	0.608154	0.815207	0.747532	-0.226014	1.30906	-1.04122	0.00892431	0.00574117	-16.834	10.4854	4.96932	0.596291	0.410685	1.00009	1.00004	0	0
2925	509989	3.47451e+06	1OUT	POSTDAWN	2016-07-10 11:01:00	1OUTPOSTDAWN	0.574265	-0.873473	0.542378	0.952623	1.10726	1.8261	0.00747107	0.00434177	-17.0374	9.55654	5.19237	0.477296	0.25472	1.00007	1.00003	0	0
2926	510135	3.47451e+06	1OUT	POSTDAWN	2016-07-10 11:05:00	1OUTPOSTDAWN	0.612771	1.86759	0.808502	-2.05869	1.32761	-3.92628	0.0090996	0.00652137	-16.9246	10.4854	7.2533	0.59061	0.243423	1.00009	1.0001	0	0
2927	510136	3.4745e+06	1OUT	POSTDAWN	2016-07-10 11:05:00	1OUTPOSTDAWN	0.694852	0.313569	0.727078	-0.584983	1.18914	-0.898552	0.00949379	0.0116299	-16.871	10.8361	10.2801	0.621448	0.795958	1.0001	1.00011	0	0
2928	509939	3.4745e+06	1OUT	POSTDAWN	2016-07-10 11:26:00	1OUTPOSTDAWN	0.657588	0.454546	0.655661	0.758005	0.979376	0.303459	0.00821197	0.00591395	-17.0153	9.42227	5.40986	0.52233	0.37432	1.00008	1.00004	0	0
2929	509940	3.47451e+06	1OUT	POSTDAWN	2016-07-10 11:26:00	1OUTPOSTDAWN	0.622395	0.0362285	0.721609	-0.478565	1.20053	-0.514793	0.0078453	0.00624298	-17.0636	8.589	0.872766	0.471392	0.352739	1.00008	1.00004	0	0
2930	510068	3.47451e+06	1OUT	POSTDAWN	2016-07-10 11:31:00	1OUTPOSTDAWN	0.682212	-1.56552	0.636359	1.52781	1.07236	3.09334	0.00800693	0.00501165	-17.0055	9.26063	9.35701	0.521826	0.24541	1.00008	1.00005	0	0
2931	510071	3.4745e+06	1OUT	POSTDAWN	2016-07-10 11:31:00	1OUTPOSTDAWN	0.6707	-0.748452	0.60175	0.152007	0.967741	0.900459	0.00887235	0.00760359	-16.929	9.8859	2.76575	0.560046	0.463842	1.00009	1.00006	0	0
2932	510242	3.47451e+06	1OUT	DAY	2016-07-10 15:53:00	1OUTDAY	0.756413	1.05768	0.601104	-0.275363	1.05562	-1.33305	0.00897894	0.00519768	-16.6973	10.0841	2.33964	0.58402	0.221734	1.00009	1.00003	0	0
2933	510041	3.47451e+06	1OUT	DAY	2016-07-10 16:19:00	1OUTDAY	0.735576	-0.230681	0.64139	0.73501	1.09153	0.965691	0.00781047	0.00528257	-17.0239	8.72788	9.49063	0.492339	0.352091	1.00008	1.00003	0	0
2934	510197	3.47451e+06	1OUT	DAY	2016-07-10 16:24:00	1OUTDAY	0.657296	2.0252	0.768396	-2.30963	1.23749	-4.33483	0.00899548	0.0107161	-16.7937	10.304	21.8597	0.596647	0.679697	1.00009	1.00014	0	0
2935	509988	3.4745e+06	1OUT	DAY	2016-07-10 16:49:00	1OUTDAY	0.549858	-0.889591	0.54486	-0.397877	1.03855	0.491714	0.00775599	0.0117997	-16.9802	10.6991	24.4855	0.495452	0.74372	1.00007	1.00012	0	0
2936	509988	3.47451e+06	1OUT	DAY	2016-07-10 16:49:00	1OUTDAY	0.555696	-0.710991	0.634805	1.28524	1.12772	1.99623	0.00740733	0.00243296	-17.0426	9.1838	1.16187	0.467758	0.0159156	1.00007	1.00002	0	0
2937	510141	3.47451e+06	1OUT	DAY	2016-07-10 16:53:00	1OUTDAY	0.588272	0.159941	0.755634	0.815115	1.2785	0.655174	0.00911455	0.00628303	-16.9047	11.0907	3.35017	0.589783	0.287442	1.00009	1.00004	0	0
2938	509944	3.4745e+06	1OUT	DAY	2016-07-10 17:18:00	1OUTDAY	0.668838	1.24991	0.600551	-0.112704	0.947809	-1.36261	0.00805255	0.00413288	-17.012	9.24154	10.8039	0.505421	0.152643	1.00008	1.00004	0	0
2939	509944	3.47451e+06	1OUT	DAY	2016-07-10 17:18:00	1OUTDAY	0.651312	-0.648268	0.680316	0.974122	1.06978	1.62239	0.00771633	0.00885741	-17.0524	8.8188	13.2222	0.458705	0.587345	1.00007	1.00008	0	0
2940	510098	3.47451e+06	1OUT	DAY	2016-07-10 17:23:00	1OUTDAY	0.700106	1.40931	0.733219	-0.680192	1.18861	-2.0895	0.00887266	0.00788814	-16.971	10.1883	7.8652	0.558516	0.508056	1.00009	1.00007	0	0
2941	510238	3.47451e+06	1OUT	PREDUSK	2016-07-10 22:59:00	1OUTPREDUSK	0.700451	-1.1444	0.673781	0.721182	1.1148	1.86558	0.0089691	0.00715273	-16.6814	10.0431	3.95906	0.58402	0.452902	1.00009	1.00005	0	0
2942	510035	3.47451e+06	1OUT	PREDUSK	2016-07-10 23:03:00	1OUTPREDUSK	0.742503	-0.381661	0.636359	-0.495148	1.06201	-0.113487	0.0078833	0.00531839	-17.0271	8.67855	3.90688	0.49907	0.315853	1.00008	1.00002	0	0
2943	510035	3.4745e+06	1OUT	PREDUSK	2016-07-10 23:03:00	1OUTPREDUSK	0.716366	0.280505	0.652858	1.21396	0.976086	0.933456	0.00815438	0.00802142	-16.9692	9.60574	2.45051	0.520513	0.551904	1.00008	1.00007	0	0
2944	510190	3.47451e+06	1OUT	PREDUSK	2016-07-10 23:27:00	1OUTPREDUSK	0.600695	-0.208546	0.72238	0.142216	1.22013	0.350761	0.00881222	0.00485404	-16.7968	10.4237	11.4378	0.581463	0.285839	1.00008	1.00002	0	0
2945	510005	3.47451e+06	1OUT	PREDUSK	2016-07-10 23:32:00	1OUTPREDUSK	0.631494	0.00225365	0.533985	0.539172	1.12276	0.536919	0.00757325	0.00376466	-17.0437	9.75057	3.26635	0.490976	0.193433	1.00007	1.00003	0	0
2946	510143	3.47451e+06	1OUT	PREDUSK	2016-07-10 23:56:00	1OUTPREDUSK	0.588272	-0.923994	0.755634	-1.19465	1.2785	-0.270653	0.00911455	0.00871491	-16.8988	11.0907	13.7763	0.589783	0.409729	1.00009	1.00009	0	0
2947	509955	3.47451e+06	1OUT	PREDUSK	2016-07-11	1OUTPREDUSK	0.604066	-1.43016	0.697108	0.136342	1.18394	1.56651	0.00781588	0.00492015	-17.0502	8.90858	11.7531	0.469203	0.181869	1.00007	1.00004	0	0
2948	509955	3.4745e+06	1OUT	PREDUSK	2016-07-11	1OUTPREDUSK	0.622154	1.18242	0.571518	0.582752	0.979376	-0.59967	0.00795116	0.0100646	-17.018	9.30547	11.2328	0.477309	0.681462	1.00007	1.0001	0	0
2949	510087	3.4745e+06	1OUT	PREDUSK	2016-07-11 00:25:00	1OUTPREDUSK	0.679595	-0.0830969	0.754048	-0.211271	1.14141	-0.128174	0.0091202	0.0111217	-16.927	10.2833	14.6728	0.581612	0.791105	1.00009	1.0001	0	0
2950	510087	3.47451e+06	1OUT	PREDUSK	2016-07-11 00:25:00	1OUTPREDUSK	0.638508	0.597846	0.687392	-0.532067	1.18861	-1.12991	0.00817615	0.00353767	-16.9853	9.25877	4.25752	0.519836	0.176729	1.00008	1.00003	0	0
2951	510247	3.47451e+06	1OUT	POSTDUSK	2016-07-11 00:30:00	1OUTPOSTDUSK	0.775347	-0.500633	0.613506	-0.926544	1.05562	-0.425911	0.00908514	0.00509923	-16.6752	10.1722	3.26264	0.587335	0.144726	1.00009	1.00004	0	0
2952	510039	3.4745e+06	1OUT	POSTDUSK	2016-07-11 00:54:00	1OUTPOSTDUSK	0.691693	-1.31031	0.664432	0.340689	1.03922	1.651	0.00816138	0.0130388	-16.9889	9.79965	13.3016	0.523011	0.880971	1.00008	1.00014	0	0
2953	510038	3.47451e+06	1OUT	POSTDUSK	2016-07-11 00:54:00	1OUTPOSTDUSK	0.742503	-1.458	0.64995	1.74367	1.09153	3.20168	0.00785855	0.00480392	-17.0272	8.40131	2.42381	0.491126	0.139432	1.00008	1.00007	0	0
2954	510189	3.47451e+06	1OUT	POSTDUSK	2016-07-11 00:58:00	1OUTPOSTDUSK	0.639006	-1.10863	0.72238	0.627632	1.23239	1.73626	0.00899548	0.00698251	-16.79	10.9912	9.70967	0.596647	0.427624	1.00009	1.00006	0	0
2955	509994	3.4745e+06	1OUT	POSTDUSK	2016-07-11 01:22:00	1OUTPOSTDUSK	0.578897	0.925352	0.575817	-0.170992	1.03855	-1.09634	0.00770005	0.0106007	-16.9956	10.6991	7.02289	0.493569	0.73557	1.00007	1.0001	0	0
2956	509993	3.47451e+06	1OUT	POSTDUSK	2016-07-11 01:22:00	1OUTPOSTDUSK	0.591947	-0.789082	0.587042	0.85162	1.10726	1.6407	0.00742515	0.00543688	-17.0325	9.3228	5.64876	0.47702	0.31695	1.00007	1.00003	0	0
2957	510143	3.47451e+06	1OUT	POSTDUSK	2016-07-11 01:26:00	1OUTPOSTDUSK	0.588272	-0.923994	0.755634	-1.19465	1.2785	-0.270653	0.00911455	0.00871491	-16.8988	11.0907	13.7763	0.589783	0.409729	1.00009	1.00009	0	0
2958	509949	3.4745e+06	1OUT	POSTDUSK	2016-07-11 01:49:00	1OUTPOSTDUSK	0.653161	1.62068	0.600551	-2.49042	0.9902	-4.1111	0.00784023	0.0127942	-17.0482	8.92142	5.38443	0.469203	0.807385	1.00007	1.00018	0	0
2959	509947	3.47451e+06	1OUT	POSTDUSK	2016-07-11 01:49:00	1OUTPOSTDUSK	0.622704	-1.85353	0.721609	3.18759	1.18351	5.04112	0.00769004	0.00592454	-17.0584	8.46299	7.3514	0.456953	0.0916639	1.00007	1.0001	0	0
2960	510089	3.47451e+06	1OUT	POSTDUSK	2016-07-11 01:54:00	1OUTPOSTDUSK	0.679595	1.81723	0.665688	0.0140224	1.11203	-1.80321	0.00893302	0.00546852	-16.9769	10.0942	27.7655	0.56233	0.245811	1.00009	1.00005	0	0
2995	511680	3.47451e+06	19ALTOUT	POSTDAWN	2016-07-15 10:10:00	19ALTOUTPOSTDAWN	0.643986	-0.192352	0.642011	0.0565565	1.14341	0.248909	0.00745757	0.00803469	-18.371	7.95249	3.93402	0.463244	0.568411	1.00006	1.00006	0	0
2996	511679	3.4745e+06	19ALTOUT	POSTDAWN	2016-07-15 10:10:00	19ALTOUTPOSTDAWN	0.637643	1.89336	0.698947	-1.79125	1.23458	-3.68462	0.00745806	0.00707113	-18.3634	8.49541	11.0172	0.463244	0.201649	1.00006	1.0001	0	0
2997	511465	3.47451e+06	19ALTOUT	POSTDAWN	2016-07-15 10:28:00	19ALTOUTPOSTDAWN	0.615461	-0.371492	0.630729	0.487006	1.03645	0.858498	0.00710051	0.00798963	-18.4011	8.10656	5.48656	0.428631	0.554788	1.00006	1.00006	0	0
2998	511623	3.47451e+06	19ALTOUT	POSTDAWN	2016-07-15 10:34:00	19ALTOUTPOSTDAWN	0.694098	1.46102	0.617846	-1.49289	1.19653	-2.95391	0.00701316	0.00728874	-18.3823	7.49474	6.74838	0.410986	0.458029	1.00006	1.00006	0	0
2999	511413	3.47451e+06	19ALTOUT	POSTDAWN	2016-07-15 10:54:00	19ALTOUTPOSTDAWN	0.563011	1.00673	0.535674	-0.931137	0.878143	-1.93787	0.00679584	0.00286141	-18.4174	7.22035	6.93627	0.410407	0.175506	1.00006	1.00002	0	0
3000	511563	3.47451e+06	19ALTOUT	POSTDAWN	2016-07-15 11:00:00	19ALTOUTPOSTDAWN	0.615543	-0.812281	0.637492	0.851309	1.12429	1.66359	0.00786128	0.00697886	-18.4199	8.11364	3.03186	0.479265	0.43336	1.00007	1.00005	0	0
3001	511564	3.4745e+06	19ALTOUT	POSTDAWN	2016-07-15 11:00:00	19ALTOUTPOSTDAWN	0.615543	-0.0167089	0.560461	-0.102349	0.968122	-0.08564	0.00825986	0.00174323	-18.408	9.2444	5.61077	0.523954	0.103282	1.00008	1	0	0
3002	511364	3.47451e+06	19ALTOUT	POSTDAWN	2016-07-15 11:20:00	19ALTOUTPOSTDAWN	0.700645	0.312862	0.504388	0.336703	0.983906	0.0238419	0.00742071	0.00823147	-18.4069	8.61712	8.1445	0.457677	0.582426	1.00006	1.00006	0	0
3003	511365	3.47452e+06	19ALTOUT	POSTDAWN	2016-07-15 11:20:00	19ALTOUTPOSTDAWN	0.634763	-0.227479	0.545359	-0.698784	1.14565	-0.471306	0.00691044	0.00360087	-18.4364	7.92663	3.84133	0.41624	0.164973	1.00006	1.00002	0	0
3004	511516	3.47451e+06	19ALTOUT	POSTDAWN	2016-07-15 11:26:00	19ALTOUTPOSTDAWN	0.563298	-1.37836	0.665995	0.576295	1.27735	1.95465	0.00741142	0.00607056	-18.4173	7.73061	5.1848	0.422133	0.366512	1.00007	1.00006	0	0
3005	511514	3.4745e+06	19ALTOUT	POSTDAWN	2016-07-15 11:26:00	19ALTOUTPOSTDAWN	0.541184	0.882762	0.662554	-0.742108	1.06959	-1.62487	0.00756222	0.00790114	-18.3973	8.34389	7.77997	0.459536	0.518889	1.00007	1.00009	0	0
3006	511663	3.4745e+06	19ALTOUT	DAY	2016-07-15 15:40:00	19ALTOUTDAY	0.651925	0.956643	0.681785	0.965035	1.18217	0.00839233	0.00748434	0.00574568	-18.3763	8.40418	9.22659	0.463328	0.304045	1.00006	1.00005	0	0
3007	511664	3.47451e+06	19ALTOUT	DAY	2016-07-15 15:40:00	19ALTOUTDAY	0.708379	-0.162119	0.6239	0.959021	1.17545	1.12114	0.00738421	0.00700377	-18.386	7.72	6.24559	0.462282	0.326945	1.00007	1.00007	0	0
3008	511467	3.47451e+06	19ALTOUT	DAY	2016-07-15 15:45:00	19ALTOUTDAY	0.615461	1.22402	0.633827	0.0344037	1.04556	-1.18961	0.00696196	0.00524202	-18.4264	7.9141	6.38829	0.419778	0.298161	1.00007	1.00004	0	0
3009	511607	3.4745e+06	19ALTOUT	DAY	2016-07-15 16:10:00	19ALTOUTDAY	0.564487	0.829178	0.59299	-0.535148	1.14403	-1.36433	0.00710859	0.00457438	-18.4068	7.64142	8.70599	0.438581	0.295444	1.00006	1.00002	0	0
3010	511607	3.47451e+06	19ALTOUT	DAY	2016-07-15 16:10:00	19ALTOUTDAY	0.776169	-1.94068	0.579133	0.413365	1.14403	2.35405	0.00698999	0.00681966	-18.4001	7.18562	1.16275	0.413699	0.278456	1.00006	1.00009	0	0
3011	511412	3.47451e+06	19ALTOUT	DAY	2016-07-15 16:15:00	19ALTOUTDAY	0.59954	0.0769179	0.508595	-0.278993	0.781775	-0.355911	0.00683541	0.0052061	-18.4046	7.32053	3.64473	0.420087	0.350041	1.00006	1.00002	0	0
3012	511559	3.4745e+06	19ALTOUT	DAY	2016-07-15 16:38:00	19ALTOUTDAY	0.63962	-0.512108	0.515262	2.04965	0.841856	2.56176	0.00825986	0.00818879	-18.3784	9.30066	4.74431	0.514189	0.487387	1.00008	1.00009	0	0
3013	511559	3.47451e+06	19ALTOUT	DAY	2016-07-15 16:38:00	19ALTOUTDAY	0.63962	0.114694	0.672811	0.626054	1.15166	0.51136	0.00799833	0.0038876	-18.4255	8.74505	10.9405	0.478974	0.160115	1.00008	1.00002	0	0
3014	511364	3.47451e+06	19ALTOUT	DAY	2016-07-15 16:44:00	19ALTOUTDAY	0.695178	-0.297539	0.543885	-0.721924	0.991535	-0.424385	0.00723077	0.00516338	-18.4289	8.20351	5.24973	0.440612	0.305671	1.00006	1.00003	0	0
3015	511511	3.4745e+06	19ALTOUT	DAY	2016-07-15 17:06:00	19ALTOUTDAY	0.555096	-0.389879	0.669578	-0.535982	1.12066	-0.146103	0.00756195	0.00395851	-18.3937	8.35503	6.45963	0.462333	0.183756	1.00007	1.00003	0	0
3016	511511	3.47451e+06	19ALTOUT	DAY	2016-07-15 17:06:00	19ALTOUTDAY	0.563298	-0.328446	0.712434	1.09386	1.26586	1.42231	0.00740296	0.00644078	-18.3976	7.73061	32.4902	0.42753	0.304193	1.00007	1.00007	0	0
3017	511659	3.4745e+06	19ALTOUT	PREDUSK	2016-07-15 23:17:00	19ALTOUTPREDUSK	0.643986	0.853983	0.648233	0.644937	1.17545	-0.209045	0.00742968	0.00701784	-18.3822	8.28287	9.4131	0.464198	0.463011	1.00006	1.00006	0	0
3018	511658	3.47451e+06	19ALTOUT	PREDUSK	2016-07-15 23:18:00	19ALTOUTPREDUSK	0.728506	0.699137	0.648233	-1.54581	1.23458	-2.24495	0.00738421	0.00853496	-18.4027	7.87247	4.02803	0.456187	0.544886	1.00007	1.00008	0	0
3019	511473	3.47451e+06	19ALTOUT	PREDUSK	2016-07-15 23:24:00	19ALTOUTPREDUSK	0.722216	-1.41013	0.620605	0.953073	1.02053	2.3632	0.00718129	0.00443574	-18.4007	7.56706	6.28223	0.431007	0.223745	1.00006	1.00004	0	0
3020	511614	3.4745e+06	19ALTOUT	PREDUSK	2016-07-15 23:47:00	19ALTOUTPREDUSK	0.637499	0.0269706	0.594947	-0.986404	1.14403	-1.01337	0.00712219	0.00730688	-18.3991	7.84509	3.8266	0.437103	0.437697	1.00006	1.00005	0	0
3021	511613	3.47451e+06	19ALTOUT	PREDUSK	2016-07-15 23:47:00	19ALTOUTPREDUSK	0.66734	1.03295	0.597475	0.901728	1.18308	-0.131226	0.00705873	0.00402982	-18.3942	7.5259	1.64042	0.426287	0.0585133	1.00006	1.00004	0	0
3022	511426	3.47451e+06	19ALTOUT	PREDUSK	2016-07-15 23:52:00	19ALTOUTPREDUSK	0.566586	0.419444	0.561705	-0.681669	0.859404	-1.10111	0.00676524	0.00583168	-18.4279	7.40973	1.55406	0.409063	0.329189	1.00006	1.00004	0	0
3023	511425	3.4745e+06	19ALTOUT	PREDUSK	2016-07-15 23:52:00	19ALTOUTPREDUSK	0.573201	-0.0888025	0.506328	-0.384251	0.80452	-0.295448	0.00736556	0.00379592	-18.3872	8.4174	5.34589	0.451125	0.269353	1.00006	1.00001	0	0
3024	511564	3.4745e+06	19ALTOUT	PREDUSK	2016-07-16 00:10:00	19ALTOUTPREDUSK	0.637372	0.395951	0.5666	1.32884	1.09167	0.932884	0.00816645	0.00654276	-18.4132	9.21242	1.2129	0.503462	0.313476	1.00008	1.00005	0	0
3025	511564	3.47451e+06	19ALTOUT	PREDUSK	2016-07-16 00:10:00	19ALTOUTPREDUSK	0.587374	0.653115	0.666045	-0.0794974	1.17373	-0.732613	0.00776997	0.00338772	-18.4228	8.09546	5.07977	0.472596	0.0981311	1.00008	1.00002	0	0
3026	511374	3.47451e+06	19ALTOUT	PREDUSK	2016-07-16 00:14:00	19ALTOUTPREDUSK	0.552479	-0.665911	0.560499	0.963919	1.12309	1.62983	0.00707127	0.00548572	-18.4364	7.76109	1.36072	0.422193	0.335389	1.00006	1.00004	0	0
3027	511372	3.4745e+06	19ALTOUT	PREDUSK	2016-07-16 00:14:00	19ALTOUTPREDUSK	0.649114	-1.10467	0.451332	1.42047	0.887012	2.52514	0.00739895	0.00740724	-18.3955	8.41364	10.457	0.455579	0.411892	1.00006	1.00007	0	0
3028	511515	3.47451e+06	19ALTOUT	PREDUSK	2016-07-16 00:32:00	19ALTOUTPREDUSK	0.52946	-0.414068	0.684628	0.229472	1.12133	0.643539	0.00757327	0.00310552	-18.4083	8.04887	2.03099	0.448753	0.0863351	1.00007	1.00001	0	0
3029	511369	3.47452e+06	19ALTOUT	POSTDUSK	2016-07-16 00:38:00	19ALTOUTPOSTDUSK	0.642635	-1.06843	0.543885	-0.133448	1.08976	0.934982	0.00685513	0.00558569	-18.4332	7.6314	6.0029	0.418114	0.317799	1.00006	1.00004	0	0
3030	511370	3.47451e+06	19ALTOUT	POSTDUSK	2016-07-16 00:38:00	19ALTOUTPOSTDUSK	0.681806	0.0589271	0.473449	0.128164	0.953436	0.0692368	0.00723077	0.00779617	-18.4248	8.33907	4.08518	0.443339	0.524904	1.00006	1.00006	0	0
3031	511562	3.4745e+06	19ALTOUT	POSTDUSK	2016-07-16 00:57:00	19ALTOUTPOSTDUSK	0.677164	-0.461751	0.617224	0.788135	1.0087	1.24989	0.00824137	0.00903696	-18.3998	9.35395	2.04561	0.505317	0.590504	1.00008	1.00007	0	0
3032	511562	3.47451e+06	19ALTOUT	POSTDUSK	2016-07-16 00:57:00	19ALTOUTPOSTDUSK	0.615543	0.937867	0.637492	0.0963448	1.14651	-0.841522	0.00782464	0.00467171	-18.4301	8.11364	11.4028	0.471122	0.246357	1.00007	1.00003	0	0
3033	511414	3.47451e+06	19ALTOUT	POSTDUSK	2016-07-16 01:03:00	19ALTOUTPOSTDUSK	0.552479	0.590289	0.541361	-0.320851	0.840187	-0.91114	0.00683541	0.00668979	-18.4148	7.54506	11.5492	0.420087	0.430051	1.00006	1.00004	0	0
3034	511413	3.4745e+06	19ALTOUT	POSTDUSK	2016-07-16 01:03:00	19ALTOUTPOSTDUSK	0.59954	-0.370494	0.494927	-0.102512	0.778627	0.267982	0.00716268	0.00386348	-18.397	8.19222	2.94139	0.444958	0.235805	1.00006	1.00001	0	0
3035	511610	3.4745e+06	19ALTOUT	POSTDUSK	2016-07-16 01:22:00	19ALTOUTPOSTDUSK	0.6688	0.145809	0.579133	-0.34171	1.10054	-0.487518	0.0071735	0.00500283	-18.3979	8.03455	3.3102	0.437103	0.302341	1.00006	1.00002	0	0
3036	511610	3.47451e+06	19ALTOUT	POSTDUSK	2016-07-16 01:22:00	19ALTOUTPOSTDUSK	0.610286	-0.023941	0.594947	0.467583	1.17311	0.491524	0.0070168	0.00196274	-18.3974	7.45816	3.66348	0.426287	0.0969025	1.00006	1.00001	0	0
3037	511467	3.47451e+06	19ALTOUT	POSTDUSK	2016-07-16 01:28:00	19ALTOUTPOSTDUSK	0.615461	0.743228	0.633827	-0.975103	1.04556	-1.71833	0.00696196	0.00418782	-18.4286	7.9141	3.48873	0.419778	0.122678	1.00007	1.00003	0	0
3038	511467	3.4745e+06	19ALTOUT	POSTDUSK	2016-07-16 01:28:00	19ALTOUTPOSTDUSK	0.615461	-0.100565	0.630729	0.3757	1.06182	0.476265	0.00723871	0.00746668	-18.3815	8.22527	6.45634	0.451377	0.50714	1.00006	1.00004	0	0
3039	511666	3.4745e+06	19ALTOUT	POSTDUSK	2016-07-16 01:45:00	19ALTOUTPOSTDUSK	0.651925	0.666358	0.681785	-1.03748	1.12886	-1.70383	0.00748434	0.00717712	-18.3885	8.43129	9.44788	0.467458	0.483838	1.00006	1.00005	0	0
3040	511667	3.47451e+06	19ALTOUT	POSTDUSK	2016-07-16 01:45:00	19ALTOUTPOSTDUSK	0.708379	-1.4474	0.622132	1.50327	1.12433	2.95067	0.00745272	0.00552356	-18.3771	7.75041	4.80852	0.464746	0.246039	1.00007	1.00006	0	0
3041	511502	3.47451e+06	19ALTOUT	POSTDUSK	2016-07-16 01:51:00	19ALTOUTPOSTDUSK	0.58797	0.0181535	0.706337	-0.570836	1.24583	-0.588989	0.00718108	0.00545848	-18.4083	7.56706	5.57498	0.434751	0.315675	1.00007	1.00004	0	0
3042	511503	3.4745e+06	19ALTOUT	POSTDUSK	2016-07-16 01:51:00	19ALTOUTPOSTDUSK	0.589593	0.212113	0.646672	1.56461	1.03788	1.3525	0.00740296	0.00698033	-18.3903	8.18644	9.21165	0.461204	0.360207	1.00006	1.00006	0	0
3043	510580	3.47449e+06	41OUT	PREDAWN	2016-07-08 08:48:00	41OUTPREDAWN	0.580292	-0.139587	0.615438	1.05766	1.03559	1.19724	0.00601435	0.00429814	-16.4828	6.86484	5.72947	0.379049	0.143376	1.00005	1.00003	0	0
3044	510580	3.4745e+06	41OUT	PREDAWN	2016-07-08 08:48:00	41OUTPREDAWN	0.677994	0.67485	0.511837	-1.80375	0.923061	-2.4786	0.00630774	0.0048679	-16.4919	7.10518	3.71055	0.390941	0.169909	1.00006	1.00005	0	0
3045	510391	3.47449e+06	41OUT	PREDAWN	2016-07-08 08:55:00	41OUTPREDAWN	0.509178	0.255216	0.493717	0.133145	1.08323	-0.12207	0.00703858	0.00527176	-16.3988	8.26479	1.93145	0.43411	0.380845	1.00006	1.00003	0	0
3046	510389	3.47448e+06	41OUT	PREDAWN	2016-07-08 08:55:00	41OUTPREDAWN	0.553936	-0.0432858	0.490027	0.3008	1.09477	0.344086	0.00703858	0.00377162	-16.3479	8.22496	7.98045	0.442087	0.172046	1.00006	1.00002	0	0
3047	510526	3.47449e+06	41OUT	PREDAWN	2016-07-08 09:20:00	41OUTPREDAWN	0.449822	-0.0119313	0.510691	-0.515853	1.12653	-0.503922	0.00616827	0.00671037	-16.4326	7.15522	5.60887	0.360278	0.40475	1.00005	1.00005	0	0
3048	510526	3.4745e+06	41OUT	PREDAWN	2016-07-08 09:20:00	41OUTPREDAWN	0.535498	-0.732904	0.552492	0.368399	1.18208	1.1013	0.00624636	0.00653531	-16.4366	6.95435	5.54052	0.367658	0.407216	1.00006	1.00004	0	0
3049	510339	3.4745e+06	41OUT	PREDAWN	2016-07-08 09:28:00	41OUTPREDAWN	0.634325	1.48035	0.695708	-0.0958785	1.09482	-1.57623	0.00776031	0.00670085	-16.4664	9.18346	10.2688	0.495693	0.436216	1.00007	1.00006	0	0
3050	510338	3.47449e+06	41OUT	PREDAWN	2016-07-08 09:28:00	41OUTPREDAWN	0.687115	-0.964106	0.686217	-0.513781	1.00603	0.450325	0.00777994	0.00444348	-16.3849	8.99168	1.19673	0.50596	0.0935085	1.00007	1.00004	0	0
3051	510475	3.47449e+06	41OUT	PREDAWN	2016-07-08 09:54:00	41OUTPREDAWN	0.394508	0.48953	0.749654	-0.749102	1.21617	-1.23863	0.00692647	0.00505682	-16.4018	7.38656	11.9764	0.408565	0.238734	1.00006	1.00003	0	0
3052	510475	3.4745e+06	41OUT	PREDAWN	2016-07-08 09:54:00	41OUTPREDAWN	0.533694	0.539481	0.712918	0.0874398	1.21508	-0.452042	0.00696956	0.00451813	-16.4194	7.13373	3.01288	0.423426	0.263825	1.00006	1.00002	0	0
3053	510299	3.47449e+06	41OUT	PREDAWN	2016-07-08 10:02:00	41OUTPREDAWN	0.559543	-1.2131	0.694499	0.968908	1.11017	2.18201	0.00869088	0.0109038	-16.4508	10.297	11.8724	0.555453	0.673952	1.00008	1.00012	0	0
3054	510424	3.47449e+06	41OUT	PREDAWN	2016-07-08 10:27:00	41OUTPREDAWN	0.467882	0.0755099	0.527394	0.191477	1.11818	0.115967	0.00704153	0.00294472	-16.363	7.37884	6.34718	0.446002	0.0584623	1.00006	1.00002	0	0
3055	510424	3.4745e+06	41OUT	PREDAWN	2016-07-08 10:27:00	41OUTPREDAWN	0.474474	1.6356	0.595926	-1.77016	1.13549	-3.40576	0.00732057	0.00708788	-16.4161	7.405	7.10278	0.449769	0.325554	1.00006	1.00009	0	0
3056	510583	3.47449e+06	41OUT	POSTDAWN	2016-07-08 10:35:00	41OUTPOSTDAWN	0.657001	-0.175659	0.569227	0.0139312	0.947905	0.18959	0.00627581	0.00454387	-16.4802	7.10518	6.86612	0.388875	0.0402341	1.00005	1.00004	0	0
3057	510376	3.47449e+06	41OUT	POSTDAWN	2016-07-08 11:01:00	41OUTPOSTDAWN	0.536758	-1.10576	0.502232	0.386549	1.0529	1.49231	0.00701941	0.0101336	-16.3979	8.33362	9.74761	0.424734	0.617674	1.00006	1.00009	0	0
3058	510516	3.47449e+06	41OUT	POSTDAWN	2016-07-08 11:07:00	41OUTPOSTDAWN	0.535498	-1.78394	0.530852	0.00705689	1.05238	1.791	0.00663063	0.0058118	-16.4293	7.34086	10.632	0.386304	0.241853	1.00006	1.00005	0	0
3059	510519	3.47448e+06	41OUT	POSTDAWN	2016-07-08 11:07:00	41OUTPOSTDAWN	0.461073	-0.741089	0.528149	0.124275	1.06554	0.865364	0.00654439	0.00526073	-16.4234	7.34086	3.88668	0.378806	0.324409	1.00005	1.00003	0	0
3060	510324	3.47448e+06	41OUT	POSTDAWN	2016-07-08 11:29:00	41OUTPOSTDAWN	0.657871	-0.844053	0.701129	0.526377	1.06621	1.37043	0.0078127	0.00431016	-16.3795	8.64125	2.51463	0.509675	0.246628	1.00007	1.00002	0	0
3061	510324	3.47449e+06	41OUT	POSTDAWN	2016-07-08 11:29:00	41OUTPOSTDAWN	0.639637	1.58919	0.728183	-1.93673	1.19176	-3.52592	0.0082273	0.0087762	-16.4487	9.16023	13.088	0.530177	0.578926	1.00008	1.00011	0	0
3062	510460	3.4745e+06	41OUT	POSTDAWN	2016-07-08 11:35:00	41OUTPOSTDAWN	0.472027	-1.47278	0.691107	0.940974	1.19305	2.41375	0.00691631	0.00794956	-16.3797	6.8401	11.7231	0.422996	0.47479	1.00006	1.00007	0	0
3063	510463	3.47449e+06	41OUT	POSTDAWN	2016-07-08 11:35:00	41OUTPOSTDAWN	0.379274	1.49573	0.703552	-1.08072	1.18361	-2.57645	0.00682805	0.00554249	-16.3839	7.01102	8.77168	0.417636	0.268218	1.00006	1.00006	0	0
3064	510275	3.47448e+06	41OUT	DAY	2016-07-08 16:11:00	41OUTDAY	0.705746	-0.0782951	0.645921	2.16112	0.936508	2.23942	0.00923087	0.00577747	-16.4356	9.42095	12.7618	0.59236	0.310214	1.00008	1.00006	0	0
3065	510276	3.47449e+06	41OUT	DAY	2016-07-08 16:11:00	41OUTDAY	0.73412	-0.50677	0.688319	-0.0379438	0.993872	0.468826	0.00923938	0.00534933	-16.5245	10.0921	14.6021	0.59236	0.369099	1.00009	1.00002	0	0
3066	510488	3.47449e+06	41OUT	DAY	2016-07-08 16:14:00	41OUTDAY	0.449164	1.08792	0.678672	-0.732645	1.09992	-1.82056	0.00670742	0.00539768	-16.4024	7.49021	6.4624	0.394389	0.331138	1.00006	1.00004	0	0
3067	510329	3.47449e+06	41OUT	DAY	2016-07-08 16:40:00	41OUTDAY	0.658531	-0.00521767	0.701129	-0.0357352	1.00603	-0.0305176	0.00780337	0.00450572	-16.3928	8.98582	2.93757	0.499823	0.272883	1.00007	1.00002	0	0
3068	510329	3.4745e+06	41OUT	DAY	2016-07-08 16:40:00	41OUTDAY	0.590477	0.120605	0.734368	-0.737892	1.2578	-0.858498	0.0080621	0.00411025	-16.4569	9.49914	10.601	0.522909	0.178691	1.00008	1.00002	0	0
3069	510549	3.4745e+06	41OUT	DAY	2016-07-08 16:44:00	41OUTDAY	0.462782	-0.727208	0.604481	0.16505	1.1837	0.892258	0.00629201	0.00504627	-16.4473	6.98797	4.10728	0.378446	0.318281	1.00006	1.00003	0	0
3070	510548	3.47449e+06	41OUT	DAY	2016-07-08 16:44:00	41OUTDAY	0.449843	-0.247759	0.494405	-0.710101	1.05715	-0.462341	0.00616827	0.00453563	-16.4535	6.87784	4.85441	0.360001	0.179554	1.00005	1.00002	0	0
3071	510374	3.47448e+06	41OUT	DAY	2016-07-08 17:10:00	41OUTDAY	0.536758	-1.12276	0.492529	1.43481	1.00303	2.55756	0.00712198	0.00531126	-16.3632	8.42263	8.23822	0.438549	0.296333	1.00006	1.00004	0	0
3072	510374	3.47449e+06	41OUT	DAY	2016-07-08 17:10:00	41OUTDAY	0.578926	0.851732	0.515565	-1.55248	0.97785	-2.40421	0.00709254	0.00493403	-16.4324	8.26479	10.2769	0.427771	0.218496	1.00006	1.00005	0	0
3073	510588	3.47449e+06	41OUT	DAY	2016-07-08 17:14:00	41OUTDAY	0.691173	0.324963	0.541955	-0.24686	0.867796	-0.571823	0.00633337	0.00478404	-16.4881	6.88334	6.25652	0.390941	0.268589	1.00005	1.00002	0	0
3074	510273	3.47449e+06	41OUT	PREDUSK	2016-07-08 22:41:00	41OUTPREDUSK	0.73412	2.85394	0.657469	-1.68422	0.936508	-4.53815	0.0092103	0.00930785	-16.4845	9.7308	16.1883	0.585718	0.520024	1.00009	1.00013	0	0.276445
3075	510273	3.4745e+06	41OUT	PREDUSK	2016-07-08 22:41:00	41OUTPREDUSK	0.76908	0.38012	0.730801	0.670228	1.10788	0.290108	0.0092435	0.0116522	-16.5488	10.2869	2.04616	0.600344	0.805925	1.00009	1.00011	0	0
3076	510500	3.4745e+06	41OUT	PREDUSK	2016-07-08 22:46:00	41OUTPREDUSK	0.533694	-0.0252625	0.649695	-0.10499	1.09363	-0.0797272	0.00694197	0.00592581	-16.4367	7.62428	6.45983	0.400978	0.406393	1.00006	1.00003	0	0
3077	510499	3.47449e+06	41OUT	PREDUSK	2016-07-08 22:46:00	41OUTPREDUSK	0.526206	0.468841	0.650486	-0.0482411	1.09992	-0.517082	0.0065468	0.00374234	-16.4216	7.36705	10.7957	0.393882	0.241332	1.00006	1.00002	0	0
3078	510321	3.47449e+06	41OUT	PREDUSK	2016-07-08 23:10:00	41OUTPREDUSK	0.639637	1.00455	0.728183	-0.364731	1.22838	-1.36929	0.00808401	0.00904857	-16.4056	8.98582	7.47719	0.530177	0.631274	1.00007	1.00007	0	0
3079	510321	3.4745e+06	41OUT	PREDUSK	2016-07-08 23:10:00	41OUTPREDUSK	0.590477	-0.10739	0.744056	1.28765	1.29113	1.39503	0.00837648	0.00739777	-16.4626	9.72022	6.33973	0.537242	0.467289	1.00008	1.00006	0	0
3080	510535	3.4745e+06	41OUT	PREDUSK	2016-07-08 23:15:00	41OUTPREDUSK	0.453645	0.295679	0.53743	-1.31202	1.17073	-1.6077	0.00620965	0.00714123	-16.4702	6.98049	1.32539	0.376468	0.353421	1.00006	1.00005	0	0
3081	510535	3.47449e+06	41OUT	PREDUSK	2016-07-08 23:15:00	41OUTPREDUSK	0.42984	1.03077	0.528149	-0.74459	1.14675	-1.77536	0.00619349	0.00475119	-16.4465	7.09917	5.99506	0.368047	0.24239	1.00005	1.00003	0	0
3082	510384	3.47449e+06	41OUT	PREDUSK	2016-07-08 23:39:00	41OUTPREDUSK	0.544554	-2.42341	0.472283	2.67893	1.10164	5.10235	0.00700048	0.0073512	-16.3598	8.0522	15.6873	0.435886	0.159464	1.00006	1.00013	0	0
3083	510573	3.4745e+06	41OUT	PREDUSK	2016-07-08 23:45:00	41OUTPREDUSK	0.642664	0.615916	0.54403	0.942836	1.02763	0.32692	0.00610014	0.004349	-16.4684	6.86484	5.87611	0.378432	0.204743	1.00005	1.00003	0	0
3084	510573	3.47449e+06	41OUT	PREDUSK	2016-07-08 23:45:00	41OUTPREDUSK	0.573555	-0.304145	0.615438	0.858956	1.0756	1.1631	0.00599868	0.00363008	-16.4589	6.87404	2.80108	0.378759	0.184566	1.00005	1.00002	0	0
3085	510426	3.47449e+06	41OUT	PREDUSK	2016-07-09 00:09:00	41OUTPREDUSK	0.488041	-0.00520401	0.527394	-0.212342	1.11818	-0.207138	0.0071692	0.00531621	-16.3666	7.33801	4.37738	0.450104	0.332698	1.00006	1.00002	0	0
3086	510426	3.4745e+06	41OUT	PREDUSK	2016-07-09 00:09:00	41OUTPREDUSK	0.542608	1.11244	0.569755	-0.282783	1.13211	-1.39523	0.00732057	0.00366232	-16.4093	7.02234	0.914807	0.450241	0.199968	1.00006	1.00002	0	0
3087	510276	3.47449e+06	41OUT	POSTDUSK	2016-07-09 00:12:00	41OUTPOSTDUSK	0.73412	-0.50677	0.688319	-0.0379438	0.993872	0.468826	0.00923938	0.00534933	-16.5245	10.0921	14.6021	0.59236	0.369099	1.00009	1.00002	0	0
3088	510276	3.47449e+06	41OUT	POSTDUSK	2016-07-09 00:12:00	41OUTPOSTDUSK	0.714299	-0.945599	0.673055	0.444858	0.952291	1.39046	0.00914432	0.00994609	-16.4378	9.37602	16.5507	0.580809	0.701718	1.00008	1.00009	0	0
3089	510473	3.47448e+06	41OUT	POSTDUSK	2016-07-09 00:32:00	41OUTPOSTDUSK	0.383702	-2.06275	0.655001	1.74412	1.11332	3.80688	0.00682418	0.0087503	-16.3786	7.61891	9.71398	0.403331	0.608451	1.00006	1.00012	0	0
3090	510472	3.47449e+06	41OUT	POSTDUSK	2016-07-09 00:32:00	41OUTPOSTDUSK	0.389644	0.531799	0.713176	0.455887	1.21531	-0.0759125	0.00711484	0.0116006	-16.4058	7.27867	10.2397	0.424813	0.818531	1.00006	1.00011	0	0
3091	510323	3.4745e+06	41OUT	POSTDUSK	2016-07-09 00:39:00	41OUTPOSTDUSK	0.590477	-1.65614	0.744056	0.838288	1.29113	2.49443	0.00837648	0.00630612	-16.4567	9.72022	3.53808	0.537242	0.358704	1.00008	1.00005	0	0
3092	510324	3.47449e+06	41OUT	POSTDUSK	2016-07-09 00:39:00	41OUTPOSTDUSK	0.658531	0.266578	0.720494	-0.249741	1.10769	-0.516319	0.00802621	0.00950688	-16.4053	8.98582	6.59722	0.514455	0.645261	1.00007	1.00007	0	0
3093	510519	3.47449e+06	41OUT	POSTDUSK	2016-07-09 00:59:00	41OUTPOSTDUSK	0.52053	0.120536	0.510691	-0.227746	1.05238	-0.348282	0.00635621	0.00364337	-16.4274	7.34086	3.04424	0.375916	0.1923	1.00005	1.00002	0	0
3094	510518	3.4745e+06	41OUT	POSTDUSK	2016-07-09 00:59:00	41OUTPOSTDUSK	0.540053	0.480875	0.568913	0.375781	1.11799	-0.105095	0.00656134	0.00527544	-16.4352	7.22835	2.37203	0.380395	0.261302	1.00006	1.00003	0	0
3095	510378	3.47449e+06	41OUT	POSTDUSK	2016-07-09 01:04:00	41OUTPOSTDUSK	0.509178	-1.53812	0.529182	0.863233	1.11585	2.40135	0.00701445	0.00796954	-16.3842	8.21078	15.0196	0.426872	0.48315	1.00006	1.00007	0	0
3096	510567	3.47449e+06	41OUT	POSTDUSK	2016-07-09 01:25:00	41OUTPOSTDUSK	0.557493	-0.474942	0.511837	0.622547	0.916815	1.09749	0.00600592	0.00363007	-16.464	6.86484	2.91627	0.377586	0.210068	1.00005	1.00002	0	0
3097	510566	3.4745e+06	41OUT	POSTDUSK	2016-07-09 01:25:00	41OUTPOSTDUSK	0.569424	-0.121705	0.532113	-0.852601	1.00069	-0.730896	0.00618854	0.00278248	-16.4791	6.74575	7.87867	0.377839	0.0176615	1.00005	1.00002	0	0
3098	510432	3.47449e+06	41OUT	POSTDUSK	2016-07-09 01:29:00	41OUTPOSTDUSK	0.515692	-1.58186	0.615681	0.999541	1.12638	2.58141	0.00713154	0.00750016	-16.3777	7.02234	4.03363	0.450104	0.459826	1.00006	1.00006	0	0
3099	510575	3.47449e+06	41OUT	NIGHT	2016-07-08 03:26:00	41OUTNIGHT	0.651498	0.94894	0.54403	-0.336995	1.00145	-1.28593	0.00608599	0.00690639	-16.481	7.14261	6.84521	0.379911	0.477983	1.00005	1.00005	0	0
3100	510382	3.4745e+06	41OUT	NIGHT	2016-07-08 03:31:00	41OUTNIGHT	0.561551	2.00118	0.51475	-1.09693	1.03164	-3.09811	0.00707346	0.00845721	-16.4068	8.04995	7.31741	0.43411	0.528052	1.00006	1.00009	0	0
3101	510381	3.47449e+06	41OUT	NIGHT	2016-07-08 03:31:00	41OUTNIGHT	0.509178	-0.708248	0.460744	0.845288	1.07164	1.55354	0.00700048	0.00567331	-16.3655	7.93874	2.72818	0.434217	0.316462	1.00006	1.00003	0	0
3102	510525	3.47449e+06	41OUT	NIGHT	2016-07-08 03:58:00	41OUTNIGHT	0.449822	0.283956	0.510691	-0.581408	1.12653	-0.865364	0.00616827	0.00591964	-16.4361	7.15522	8.01214	0.360278	0.41028	1.00005	1.00004	0	0
3103	510524	3.4745e+06	41OUT	NIGHT	2016-07-08 03:58:00	41OUTNIGHT	0.540624	0.25118	0.530852	-0.599497	1.15361	-0.850677	0.00629201	0.00531932	-16.4391	6.95435	9.48936	0.367023	0.264666	1.00006	1.00004	0	0
3104	510340	3.4745e+06	41OUT	NIGHT	2016-07-08 04:03:00	41OUTNIGHT	0.637423	0.105372	0.705426	-1.13574	1.00603	-1.24111	0.00766687	0.0076669	-16.4533	9.17333	1.52419	0.49281	0.479291	1.00007	1.00005	0	0
3105	510340	3.47449e+06	41OUT	NIGHT	2016-07-08 04:03:00	41OUTNIGHT	0.718399	-0.076649	0.669317	0.111225	0.915813	0.187874	0.00763042	0.00302978	-16.3706	8.91614	3.71489	0.487471	0.214798	1.00007	1.00001	0	0
3106	510478	3.47449e+06	41OUT	NIGHT	2016-07-08 04:30:00	41OUTNIGHT	0.398289	-0.59648	0.728989	-0.610213	1.17903	-0.0137329	0.00686256	0.00835873	-16.4139	7.30479	6.45116	0.400665	0.560754	1.00006	1.00006	0	0
3107	510477	3.4745e+06	41OUT	NIGHT	2016-07-08 04:30:00	41OUTNIGHT	0.518903	0.186956	0.728989	-0.112117	1.19829	-0.299072	0.00693614	0.00526144	-16.4186	7.09173	5.6017	0.413297	0.336568	1.00006	1.00003	0	0
3108	510274	3.47449e+06	41OUT	NIGHT	2016-07-08 04:33:00	41OUTNIGHT	0.764775	0.523477	0.688319	-0.978941	0.993872	-1.50242	0.00923938	0.00425894	-16.4801	9.79812	6.32421	0.59266	0.20769	1.00009	1.00003	0	0
3109	510243	3.47448e+06	1OUT	PREDAWN	2016-07-10 08:38:00	1OUTPREDAWN	0.794568	0.334179	0.596613	-0.294673	1.02801	-0.628853	0.00941689	0.00917975	-16.5169	9.77981	8.64129	0.615605	0.648306	1.00009	1.00007	0	0
3110	510242	3.47449e+06	1OUT	PREDAWN	2016-07-10 08:38:00	1OUTPREDAWN	0.778271	-0.82624	0.62725	0.240921	1.06578	1.06716	0.00941689	0.00559891	-16.5882	10.0802	8.51544	0.60961	0.296701	1.00009	1.00003	0	0
3111	510068	3.47449e+06	1OUT	PREDAWN	2016-07-10 08:43:00	1OUTPREDAWN	0.666754	-1.8586	0.560848	0.0148025	0.86937	1.8734	0.00902663	0.00803202	-16.8663	10.2115	14.0453	0.564751	0.369961	1.00009	1.00008	0	0
3112	510190	3.47449e+06	1OUT	PREDAWN	2016-07-10 09:08:00	1OUTPREDAWN	0.742763	-0.208123	0.645276	-0.242455	0.98114	-0.0343323	0.00942977	0.00599692	-16.6338	11.4656	1.61803	0.620799	0.39648	1.00009	1.00003	0	0
3113	510189	3.4745e+06	1OUT	PREDAWN	2016-07-10 09:08:00	1OUTPREDAWN	0.742763	-0.400603	0.75671	-0.485098	1.193	-0.0844955	0.00934492	0.00676342	-16.7174	11.1031	10.1877	0.61905	0.452105	1.00009	1.00004	0	0
3114	510022	3.4745e+06	1OUT	PREDAWN	2016-07-10 09:14:00	1OUTPREDAWN	0.691693	0.378098	0.594556	0.0864648	0.8811	-0.291634	0.00829869	0.00945381	-16.9438	10.7348	2.58972	0.530887	0.674552	1.00008	1.00008	0	0
3115	510019	3.47449e+06	1OUT	PREDAWN	2016-07-10 09:14:00	1OUTPREDAWN	0.672424	0.638291	0.648883	-0.80004	0.982332	-1.43833	0.00830756	0.00941884	-16.8983	11.0267	10.0503	0.530887	0.552033	1.00007	1.00011	0	0
3116	510139	3.47449e+06	1OUT	PREDAWN	2016-07-10 09:38:00	1OUTPREDAWN	0.642431	0.143192	0.727078	0.791309	1.09491	0.648117	0.00971969	0.00498354	-16.7456	11.5128	11.7657	0.629365	0.310078	1.0001	1.00003	0	0
3117	510138	3.4745e+06	1OUT	PREDAWN	2016-07-10 09:38:00	1OUTPREDAWN	0.727276	-0.054315	0.760381	0.412032	1.17202	0.466347	0.0096469	0.00440652	-16.831	11.592	5.27819	0.622111	0.287054	1.0001	1.00002	0	0
3118	509957	3.47449e+06	1OUT	PREDAWN	2016-07-10 09:44:00	1OUTPREDAWN	0.607681	-0.534843	0.545942	2.95732	0.950718	3.49216	0.00807114	0.0140679	-16.9552	9.70123	4.93425	0.510889	0.886165	1.00007	1.00021	0	0
3119	510089	3.47449e+06	1OUT	PREDAWN	2016-07-10 10:08:00	1OUTPREDAWN	0.662178	-0.19072	0.607593	0.173774	0.947523	0.364494	0.0092937	0.00272814	-16.8466	11.1938	1.52317	0.591725	0.164753	1.00009	1.00001	0	0
3120	510042	3.47449e+06	1OUT	POSTDAWN	2016-07-10 10:35:00	1OUTPOSTDAWN	0.673376	1.3432	0.552076	-1.17545	0.79174	-2.51865	0.00825996	0.00625715	-16.8926	10.7411	4.00049	0.533199	0.316791	1.00007	1.00008	0	0
3121	510043	3.4745e+06	1OUT	POSTDAWN	2016-07-10 10:35:00	1OUTPOSTDAWN	0.666754	-0.0822525	0.62753	1.6109	0.975657	1.69315	0.00832524	0.0106749	-16.9524	10.2194	9.10293	0.539304	0.672097	1.00008	1.00011	0	0
3122	510186	3.4745e+06	1OUT	POSTDAWN	2016-07-10 10:40:00	1OUTPOSTDAWN	0.720468	-0.0140542	0.75671	-0.267922	1.22662	-0.253868	0.00934492	0.00652552	-16.7401	11.1254	12.3882	0.61905	0.402639	1.00009	1.00004	0	0
3123	510188	3.47449e+06	1OUT	POSTDAWN	2016-07-10 10:40:00	1OUTPOSTDAWN	0.75052	-0.171037	0.690837	0.219398	1.07479	0.390434	0.0093816	0.00544759	-16.6461	11.6086	13.8488	0.616914	0.284125	1.00009	1.00003	0	0
3124	509989	3.47449e+06	1OUT	POSTDAWN	2016-07-10 11:00:00	1OUTPOSTDAWN	0.610513	-0.543592	0.501791	-0.0549292	0.886345	0.488663	0.00819813	0.0064324	-16.9085	11.1432	7.55496	0.527846	0.410286	1.00007	1.00004	0	0
3125	509989	3.4745e+06	1OUT	POSTDAWN	2016-07-10 11:00:00	1OUTPOSTDAWN	0.53	-0.166199	0.601979	-0.773118	1.03526	-0.606918	0.00801161	0.0103257	-16.9493	11.1291	12.0596	0.509354	0.700163	1.00007	1.0001	0	0
3126	510137	3.47449e+06	1OUT	POSTDAWN	2016-07-10 11:05:00	1OUTPOSTDAWN	0.731169	-0.757712	0.804067	-0.00526257	1.15924	0.752449	0.00974286	0.00738373	-16.7548	11.6042	17.0434	0.629812	0.463879	1.0001	1.00004	0	0
3127	509938	3.47449e+06	1OUT	POSTDAWN	2016-07-10 11:26:00	1OUTPOSTDAWN	0.668838	1.66425	0.581916	-2.47126	0.99206	-4.13551	0.00840513	0.00661966	-16.979	9.75543	10.1244	0.539597	0.234433	1.00008	1.00009	0	0
3128	510074	3.47449e+06	1OUT	POSTDAWN	2016-07-10 11:31:00	1OUTPOSTDAWN	0.6707	-0.375643	0.626406	0.605497	0.966501	0.98114	0.00909752	0.0144047	-16.8764	10.3003	12.6447	0.56499	0.858314	1.00009	1.00017	0	0
3129	510242	3.4745e+06	1OUT	DAY	2016-07-10 15:53:00	1OUTDAY	0.816153	0.314724	0.601104	0.638973	1.02191	0.324249	0.00925352	0.00731164	-16.6216	10.0636	10.3613	0.59443	0.431692	1.00009	1.00005	0	0
3130	510242	3.47449e+06	1OUT	DAY	2016-07-10 15:53:00	1OUTDAY	0.800302	0.220303	0.612143	-0.0450092	1.06578	-0.265312	0.009408	0.00888248	-16.5622	10.0921	8.80299	0.60961	0.589423	1.00009	1.00006	0	0
3131	510040	3.47449e+06	1OUT	DAY	2016-07-10 16:19:00	1OUTDAY	0.732497	1.52644	0.55382	-1.01701	0.81172	-2.54345	0.00831367	0.00667976	-16.909	10.7135	3.61254	0.533362	0.409505	1.00007	1.00006	0	0
3132	510039	3.4745e+06	1OUT	DAY	2016-07-10 16:19:00	1OUTDAY	0.738931	-0.0420576	0.65602	-0.295735	1.01252	-0.253677	0.00825549	0.0037807	-16.962	9.8612	9.73383	0.530007	0.185957	1.00008	1.00002	0	0
3133	510198	3.4745e+06	1OUT	DAY	2016-07-10 16:24:00	1OUTDAY	0.721427	-0.335479	0.820532	1.51122	1.22662	1.84669	0.0093226	0.012119	-16.6982	10.6753	0.995041	0.617491	0.811152	1.00009	1.00013	0	0
3134	510198	3.47449e+06	1OUT	DAY	2016-07-10 16:24:00	1OUTDAY	0.779116	1.20383	0.684246	-1.02872	1.02558	-2.23255	0.00930666	0.00530997	-16.6338	11.0397	14.9701	0.613563	0.244426	1.00009	1.00005	0	0
3135	509988	3.47449e+06	1OUT	DAY	2016-07-10 16:49:00	1OUTDAY	0.576176	0.410509	0.533985	-1.13139	0.966644	-1.5419	0.0081772	0.00557334	-16.9376	11.1758	8.95146	0.522594	0.234866	1.00007	1.00004	0	0
3136	510142	3.4745e+06	1OUT	DAY	2016-07-10 16:53:00	1OUTDAY	0.694852	-0.251016	0.727078	0.110427	1.15924	0.361443	0.00963121	0.00651456	-16.8191	11.456	0.0688481	0.622528	0.469004	1.0001	1.00004	0	0
3137	510142	3.47449e+06	1OUT	DAY	2016-07-10 16:53:00	1OUTDAY	0.642431	-0.322754	0.747774	0.660866	1.13111	0.98362	0.00972408	0.00727714	-16.7339	11.635	10.5449	0.622528	0.509614	1.0001	1.00005	0	0
3138	509944	3.47449e+06	1OUT	DAY	2016-07-10 17:18:00	1OUTDAY	0.675068	-0.297039	0.528689	0.594456	0.950718	0.891495	0.00823888	0.00246671	-16.9559	9.74254	9.54556	0.522529	0.103552	1.00008	1.00001	0	0
3139	510098	3.4745e+06	1OUT	DAY	2016-07-10 17:23:00	1OUTDAY	0.721414	-0.812463	0.656525	1.7842	1.07236	2.59666	0.00942474	0.0118149	-16.8788	10.3986	15.2834	0.602634	0.763162	1.0001	1.00013	0	0
3140	510098	3.47449e+06	1OUT	DAY	2016-07-10 17:23:00	1OUTDAY	0.679515	-0.282414	0.673353	0.276058	1.10555	0.558472	0.00960137	0.00592022	-16.8224	11.2546	0.553294	0.627807	0.33267	1.0001	1.00005	0	0
3141	510238	3.47449e+06	1OUT	PREDUSK	2016-07-10 22:59:00	1OUTPREDUSK	0.773718	1.19042	0.603139	-1.50714	1.02191	-2.69756	0.009408	0.0131834	-16.5462	10.4973	6.72041	0.613411	0.909561	1.00009	1.00016	0	0
3142	510239	3.4745e+06	1OUT	PREDUSK	2016-07-10 22:59:00	1OUTPREDUSK	0.762315	1.28074	0.612143	0.853301	1.06578	-0.427437	0.00933993	0.00713773	-16.6215	10.0647	11.2652	0.602682	0.326939	1.00009	1.00007	0	0
3143	510035	3.47449e+06	1OUT	PREDUSK	2016-07-10 23:04:00	1OUTPREDUSK	0.738931	-1.08645	0.551617	-0.15662	0.827885	0.929832	0.00831367	0.00577622	-16.9165	10.7229	4.47628	0.533125	0.363774	1.00007	1.00006	0	0
3144	510191	3.47449e+06	1OUT	PREDUSK	2016-07-10 23:27:00	1OUTPREDUSK	0.742763	-1.3963	0.645276	0.86295	0.98114	2.25925	0.00942977	0.00674424	-16.6298	11.4656	4.40738	0.620799	0.44778	1.00009	1.00005	0	0
3145	510191	3.4745e+06	1OUT	PREDUSK	2016-07-10 23:27:00	1OUTPREDUSK	0.742763	-0.55574	0.75671	1.05902	1.193	1.61476	0.00934492	0.00697638	-16.7097	11.1031	6.84685	0.61905	0.395218	1.00009	1.00005	0	0
3146	510004	3.4745e+06	1OUT	PREDUSK	2016-07-10 23:32:00	1OUTPREDUSK	0.578897	0.874896	0.575211	-0.878148	1.04318	-1.75304	0.0077344	0.00493016	-17.0018	11.1064	8.14252	0.503468	0.313901	1.00007	1.00003	0	0
3147	510004	3.47449e+06	1OUT	PREDUSK	2016-07-10 23:32:00	1OUTPREDUSK	0.666642	0.360819	0.524585	-0.51103	0.886345	-0.871849	0.00815502	0.00602293	-16.9136	11.4063	6.53735	0.528395	0.389744	1.00007	1.00003	0	0
3148	510143	3.47449e+06	1OUT	PREDUSK	2016-07-10 23:56:00	1OUTPREDUSK	0.642431	-0.26695	0.747774	-0.110929	1.13111	0.156021	0.00972408	0.0048897	-16.7368	11.635	3.76515	0.622528	0.33038	1.0001	1.00003	0	0
3149	510142	3.4745e+06	1OUT	PREDUSK	2016-07-10 23:56:00	1OUTPREDUSK	0.694852	-0.251016	0.727078	0.110427	1.15924	0.361443	0.00963121	0.00651456	-16.8191	11.456	0.0688481	0.622528	0.469004	1.0001	1.00004	0	0
3150	509953	3.47449e+06	1OUT	PREDUSK	2016-07-11	1OUTPREDUSK	0.640549	-1.74861	0.536564	0.107049	0.891399	1.85566	0.00825669	0.0120939	-16.9581	9.70123	20.8907	0.521191	0.800658	1.00008	1.00015	0	0
3151	510086	3.47448e+06	1OUT	PREDUSK	2016-07-11 00:25:00	1OUTPREDUSK	0.657485	1.38778	0.657226	-0.827415	0.995159	-2.21519	0.00922933	0.0108114	-16.8155	11.0565	8.75827	0.589099	0.71146	1.00009	1.00011	0	0
3152	510086	3.47449e+06	1OUT	PREDUSK	2016-07-11 00:25:00	1OUTPREDUSK	0.6582	0.944681	0.665922	-1.26822	1.05815	-2.21291	0.00931981	0.00814012	-16.8984	10.7277	13.249	0.601604	0.521015	1.00009	1.00007	0	0
3153	510246	3.4745e+06	1OUT	POSTDUSK	2016-07-11 00:30:00	1OUTPOSTDUSK	0.776844	-0.365065	0.627705	-0.423048	1.02801	-0.0579834	0.00939547	0.00530479	-16.5987	10.2869	6.76299	0.603203	0.351904	1.00009	1.00003	0	0
3154	510246	3.47449e+06	1OUT	POSTDUSK	2016-07-11 00:30:00	1OUTPOSTDUSK	0.837841	0.512154	0.618238	-0.812881	1.01242	-1.32504	0.00944365	0.00871709	-16.5466	10.1221	14.2407	0.615605	0.537741	1.00009	1.00008	0	0
3155	510039	3.47448e+06	1OUT	POSTDUSK	2016-07-11 00:53:00	1OUTPOSTDUSK	0.717118	0.177554	0.579295	-0.626966	0.79174	-0.80452	0.00824384	0.00355699	-16.87	10.7411	5.57968	0.523422	0.131122	1.00007	1.00002	0	0
3156	510038	3.47449e+06	1OUT	POSTDUSK	2016-07-11 00:53:00	1OUTPOSTDUSK	0.738931	-0.403935	0.594556	0.58102	0.847769	0.984955	0.00830756	0.011359	-16.9136	10.6528	8.86494	0.535054	0.824544	1.00008	1.00013	0	0
3157	510189	3.4745e+06	1OUT	POSTDUSK	2016-07-11 00:58:00	1OUTPOSTDUSK	0.708158	0.805639	0.806198	-0.879122	1.21269	-1.68476	0.00930666	0.00342106	-16.7149	11.0634	6.35758	0.616914	0.164436	1.00009	1.00002	0	0
3158	510190	3.47449e+06	1OUT	POSTDUSK	2016-07-11 00:58:00	1OUTPOSTDUSK	0.742763	-1.22798	0.645276	0.987023	0.98114	2.215	0.00942977	0.00766909	-16.613	11.4656	11.0763	0.620799	0.505676	1.00009	1.00006	0	0
3159	509993	3.47449e+06	1OUT	POSTDUSK	2016-07-11 01:22:00	1OUTPOSTDUSK	0.576176	-0.0341363	0.529203	0.751882	0.931549	0.786018	0.00813348	0.00410408	-16.9232	11.1758	7.07682	0.51726	0.216178	1.00007	1.00003	0	0
3160	510143	3.4745e+06	1OUT	POSTDUSK	2016-07-11 01:26:00	1OUTPOSTDUSK	0.711024	0.427846	0.690365	-0.569316	1.11403	-0.997162	0.00949379	0.006541	-16.8245	11.1668	7.38518	0.621068	0.430442	1.0001	1.00004	0	0
3161	510142	3.47449e+06	1OUT	POSTDUSK	2016-07-11 01:26:00	1OUTPOSTDUSK	0.642431	-0.322754	0.747774	0.660866	1.13111	0.98362	0.00972408	0.00727714	-16.7339	11.635	10.5449	0.622528	0.509614	1.0001	1.00005	0	0
3162	509947	3.47449e+06	1OUT	POSTDUSK	2016-07-11 01:49:00	1OUTPOSTDUSK	0.684511	0.561157	0.536564	0.694862	0.868988	0.133705	0.00827683	0.00887965	-16.9717	9.55824	8.4857	0.519635	0.524259	1.00008	1.00007	0	0
3163	510089	3.4745e+06	1OUT	POSTDUSK	2016-07-11 01:54:00	1OUTPOSTDUSK	0.679595	-0.380973	0.697933	0.408479	1.1271	0.789452	0.00938191	0.0058698	-16.8875	10.5654	9.45731	0.599717	0.41496	1.00009	1.00003	0	0
3164	510089	3.47449e+06	1OUT	POSTDUSK	2016-07-11 01:54:00	1OUTPOSTDUSK	0.657485	0.54085	0.657226	-0.758055	1.02873	-1.2989	0.00938635	0.0123689	-16.8301	11.2546	3.28781	0.603901	0.843805	1.00009	1.00012	0	0
3199	511679	3.47449e+06	19ALTOUT	POSTDAWN	2016-07-15 10:10:00	19ALTOUTPOSTDAWN	0.598834	0.0367667	0.706225	0.0110175	1.27149	-0.0257492	0.00738866	0.00763417	-18.3258	8.76675	11.0422	0.452223	0.536684	1.00006	1.00006	0	0
3200	511464	3.47449e+06	19ALTOUT	POSTDAWN	2016-07-15 10:28:00	19ALTOUTPOSTDAWN	0.600583	0.374087	0.613224	-0.511495	1.0705	-0.885582	0.00752829	0.00473381	-18.3414	8.84375	8.98166	0.470971	0.280835	1.00006	1.00002	0	0
3201	511464	3.4745e+06	19ALTOUT	POSTDAWN	2016-07-15 10:28:00	19ALTOUTPOSTDAWN	0.616597	-0.171254	0.613006	-0.212834	1.03645	-0.0415802	0.00723871	0.00369012	-18.3902	8.3661	6.38561	0.454673	0.256222	1.00006	1.00001	0	0
3202	511623	3.4745e+06	19ALTOUT	POSTDAWN	2016-07-15 10:34:00	19ALTOUTPOSTDAWN	0.815726	-0.852991	0.594947	0.279211	1.14331	1.1322	0.00720039	0.00310697	-18.3731	7.97363	4.39099	0.444723	0.162564	1.00006	1.00002	0	0
3203	511623	3.47449e+06	19ALTOUT	POSTDAWN	2016-07-15 10:34:00	19ALTOUTPOSTDAWN	0.650043	-0.639439	0.654691	0.799846	1.17097	1.43929	0.00731106	0.00607929	-18.3282	8.19397	11.1934	0.443661	0.419621	1.00006	1.00004	0	0
3204	511413	3.47449e+06	19ALTOUT	POSTDAWN	2016-07-15 10:53:00	19ALTOUTPOSTDAWN	0.670597	-0.092099	0.491196	0.175121	0.799513	0.26722	0.00746716	0.010878	-18.3493	8.53979	0.205067	0.466082	0.768063	1.00006	1.00009	0	0
3205	511411	3.4745e+06	19ALTOUT	POSTDAWN	2016-07-15 10:53:00	19ALTOUTPOSTDAWN	0.60917	-0.369617	0.482337	-0.465747	0.728703	-0.0961304	0.0072378	0.00531425	-18.3957	8.05262	2.97357	0.445073	0.325673	1.00006	1.00003	0	0
3206	511564	3.47449e+06	19ALTOUT	POSTDAWN	2016-07-15 11:01:00	19ALTOUTPOSTDAWN	0.545645	0.21927	0.45966	0.0876628	0.892687	-0.131607	0.00827545	0.0043763	-18.3417	9.47201	5.8321	0.526442	0.292973	1.00008	1.00002	0	0
3207	511363	3.47449e+06	19ALTOUT	POSTDAWN	2016-07-15 11:20:00	19ALTOUTPOSTDAWN	0.629439	-0.722759	0.491207	0.175602	0.931263	0.898361	0.00763928	0.00638414	-18.3096	9.28522	11.7451	0.484623	0.388209	1.00006	1.00004	0	0
3208	511363	3.47449e+06	19ALTOUT	POSTDAWN	2016-07-15 11:20:00	19ALTOUTPOSTDAWN	0.583246	1.70375	0.486902	-1.34324	0.973892	-3.04699	0.00766877	0.00671892	-18.3558	9.32164	6.07199	0.488286	0.362196	1.00007	1.00006	0	0
3209	511513	3.47449e+06	19ALTOUT	POSTDAWN	2016-07-15 11:26:00	19ALTOUTPOSTDAWN	0.542579	0.293767	0.686361	0.663793	1.15132	0.370026	0.00774249	0.00788512	-18.3443	9.61276	11.3945	0.480283	0.485033	1.00007	1.00005	0	0
3210	511511	3.47448e+06	19ALTOUT	POSTDAWN	2016-07-15 11:26:00	19ALTOUTPOSTDAWN	0.428631	-0.411186	0.669578	0.445976	1.12066	0.857162	0.00782145	0.00781901	-18.2945	9.16234	3.28892	0.490951	0.539256	1.00007	1.00005	0	0
3211	511664	3.47449e+06	19ALTOUT	DAY	2016-07-15 15:40:00	19ALTOUTDAY	0.598834	-0.699891	0.678737	1.40315	1.18217	2.10304	0.00748434	0.00717204	-18.3202	8.49541	9.11838	0.464198	0.445432	1.00006	1.00006	0	0
3212	511466	3.4745e+06	19ALTOUT	DAY	2016-07-15 15:46:00	19ALTOUTDAY	0.616597	0.586979	0.613006	-0.0565609	1.03645	-0.643539	0.00723871	0.00238968	-18.3883	8.3661	8.65086	0.454673	0.0966395	1.00006	1.00001	0	0
3213	511467	3.47449e+06	19ALTOUT	DAY	2016-07-15 15:46:00	19ALTOUTDAY	0.597601	-0.269613	0.622722	0.398913	1.0941	0.668526	0.00754409	0.00739817	-18.3331	8.61269	6.08885	0.469995	0.495001	1.00006	1.00004	0	0
3214	511607	3.47449e+06	19ALTOUT	DAY	2016-07-15 16:09:00	19ALTOUTDAY	0.553854	-0.356088	0.581	0.968566	1.0901	1.32465	0.00735155	0.00657577	-18.3387	8.09671	3.58992	0.452368	0.404187	1.00006	1.00004	0	0
3215	511413	3.4745e+06	19ALTOUT	DAY	2016-07-15 16:15:00	19ALTOUTDAY	0.59954	0.200458	0.494927	-0.888828	0.778627	-1.08929	0.00716268	0.0051439	-18.392	8.19222	5.54986	0.444958	0.314318	1.00006	1.00003	0	0
3216	511412	3.47449e+06	19ALTOUT	DAY	2016-07-15 16:15:00	19ALTOUTDAY	0.664722	0.588196	0.491777	-0.395805	0.859404	-0.984001	0.00746716	0.00448597	-18.3305	8.73499	6.79132	0.472868	0.253175	1.00006	1.00003	0	0
3217	511559	3.47449e+06	19ALTOUT	DAY	2016-07-15 16:38:00	19ALTOUTDAY	0.527947	-0.974083	0.554223	1.31302	0.968122	2.2871	0.0083768	0.00266106	-18.3143	9.815	7.77631	0.529993	0.0505562	1.00008	1.00002	0	0
3218	511363	3.4745e+06	19ALTOUT	DAY	2016-07-15 16:44:00	19ALTOUTDAY	0.672151	-0.575148	0.473449	0.784982	0.953436	1.36013	0.00766389	0.00478689	-18.3735	9.43129	2.29379	0.474378	0.244147	1.00007	1.00004	0	0
3219	511363	3.47449e+06	19ALTOUT	DAY	2016-07-15 16:44:00	19ALTOUTDAY	0.607376	0.701321	0.473449	-0.356685	0.983906	-1.05801	0.00765519	0.00381444	-18.3384	9.45494	6.04603	0.484623	0.095529	1.00007	1.00002	0	0
3220	511511	3.47449e+06	19ALTOUT	DAY	2016-07-15 17:05:00	19ALTOUTDAY	0.428631	0.0796491	0.669578	-0.170595	1.12066	-0.250244	0.00782145	0.00626148	-18.3037	9.16234	7.80567	0.490951	0.423111	1.00007	1.00004	0	0
3221	511511	3.47449e+06	19ALTOUT	DAY	2016-07-15 17:06:00	19ALTOUTDAY	0.556652	-0.412362	0.696719	1.45283	1.12634	1.8652	0.00760731	0.00615571	-18.3505	9.22852	7.14861	0.47984	0.354672	1.00007	1.00005	0	0
3222	511659	3.47449e+06	19ALTOUT	PREDUSK	2016-07-15 23:17:00	19ALTOUTPREDUSK	0.575315	-0.293873	0.713859	0.321437	1.30072	0.615311	0.00743511	0.00344414	-18.3103	8.51437	0.880883	0.461938	0.224673	1.00007	1.00001	0	0
3223	511472	3.4745e+06	19ALTOUT	PREDUSK	2016-07-15 23:24:00	19ALTOUTPREDUSK	0.614794	0.0166281	0.662512	0.174938	1.0705	0.15831	0.00724248	0.00309478	-18.3695	8.22527	6.71816	0.45704	0.215401	1.00006	1.00001	0	0
3224	511472	3.47449e+06	19ALTOUT	PREDUSK	2016-07-15 23:24:00	19ALTOUTPREDUSK	0.58431	-0.399029	0.62896	1.16004	1.0891	1.55907	0.00762021	0.00417548	-18.3337	8.61269	4.86411	0.483421	0.208739	1.00007	1.00003	0	0
3225	511614	3.47449e+06	19ALTOUT	PREDUSK	2016-07-15 23:47:00	19ALTOUTPREDUSK	0.564487	0.946398	0.615034	-1.57226	1.14431	-2.51865	0.00734373	0.00695567	-18.3582	8.03817	8.44767	0.447594	0.419638	1.00006	1.00007	0	0
3226	511423	3.47449e+06	19ALTOUT	PREDUSK	2016-07-15 23:52:00	19ALTOUTPREDUSK	0.670597	0.852848	0.506328	-0.163388	0.81811	-1.01624	0.00737389	0.00874879	-18.3477	8.58586	12.5221	0.46121	0.535457	1.00006	1.00006	0	0
3227	511565	3.47449e+06	19ALTOUT	PREDUSK	2016-07-16 00:09:00	19ALTOUTPREDUSK	0.531139	-0.356722	0.511316	-0.00481604	0.904274	0.351906	0.0083968	0.0066594	-18.353	9.50556	14.0491	0.53178	0.408585	1.00008	1.00005	0	0
3228	511371	3.47449e+06	19ALTOUT	PREDUSK	2016-07-16 00:14:00	19ALTOUTPREDUSK	0.654038	-0.221573	0.468256	-0.216804	0.827694	0.00476837	0.00761649	0.00678059	-18.3449	9.08883	4.57347	0.467705	0.457724	1.00006	1.00004	0	0
3229	511514	3.47449e+06	19ALTOUT	PREDUSK	2016-07-16 00:32:00	19ALTOUTPREDUSK	0.5228	-0.492888	0.684628	0.688143	1.12066	1.18103	0.00787157	0.0071747	-18.3063	9.7347	6.8371	0.490951	0.424944	1.00007	1.00006	0	0
3230	511514	3.4745e+06	19ALTOUT	PREDUSK	2016-07-16 00:32:00	19ALTOUTPREDUSK	0.549339	-0.368024	0.686556	0.582599	1.12066	0.950623	0.007613	0.00277975	-18.3441	9.29476	7.40376	0.476707	0.105064	1.00007	1.00001	0	0
3231	511370	3.4745e+06	19ALTOUT	POSTDUSK	2016-07-16 00:38:00	19ALTOUTPOSTDUSK	0.654038	-1.34072	0.441638	-0.0254119	0.909567	1.31531	0.00763928	0.00492971	-18.3713	8.9035	4.02785	0.472516	0.204436	1.00007	1.00003	0	0
3232	511370	3.47449e+06	19ALTOUT	POSTDUSK	2016-07-16 00:38:00	19ALTOUTPOSTDUSK	0.649114	0.542082	0.461429	-0.397097	0.860548	-0.939178	0.00763928	0.00616285	-18.3287	9.28522	11.5845	0.474378	0.403948	1.00006	1.00004	0	0
3233	511563	3.47449e+06	19ALTOUT	POSTDUSK	2016-07-16 00:57:00	19ALTOUTPOSTDUSK	0.545645	0.518862	0.45966	-0.166639	0.892687	-0.685501	0.00827545	0.00568856	-18.346	9.47201	5.41453	0.526442	0.413034	1.00008	1.00003	0	0
3234	511413	3.47449e+06	19ALTOUT	POSTDUSK	2016-07-16 01:03:00	19ALTOUTPOSTDUSK	0.670597	-0.653091	0.491196	-0.0784069	0.799513	0.574684	0.00746716	0.00859673	-18.3361	8.53979	10.7101	0.466082	0.585945	1.00006	1.00006	0	0
3235	511611	3.47449e+06	19ALTOUT	POSTDUSK	2016-07-16 01:22:00	19ALTOUTPOSTDUSK	0.564487	0.157891	0.615034	0.0848396	1.11122	-0.0730515	0.00734373	0.00215189	-18.3419	8.06974	0.934068	0.446537	0.0913416	1.00006	1.00001	0	0
3236	511466	3.47449e+06	19ALTOUT	POSTDUSK	2016-07-16 01:28:00	19ALTOUTPOSTDUSK	0.600583	-0.172534	0.613224	1.01918	1.0705	1.19171	0.00752829	0.0050838	-18.3392	8.84375	6.13249	0.470971	0.234599	1.00006	1.00004	0	0
3237	511666	3.47449e+06	19ALTOUT	POSTDUSK	2016-07-16 01:45:00	19ALTOUTPOSTDUSK	0.601891	-1.51557	0.698947	1.30692	1.23458	2.82249	0.00748434	0.00407656	-18.3283	8.71426	7.75625	0.464198	0.0683206	1.00007	1.00004	0	0
3238	511503	3.47449e+06	19ALTOUT	POSTDUSK	2016-07-16 01:51:00	19ALTOUTPOSTDUSK	0.562451	0.136578	0.669578	0.386822	1.03788	0.250244	0.00758987	0.00395126	-18.3409	9.26072	3.77703	0.483243	0.122833	1.00007	1.00003	0	0
3239	510580	3.47447e+06	41OUT	PREDAWN	2016-07-08 08:48:00	41OUTPREDAWN	0.57268	-0.619681	0.660564	0.0333951	1.03559	0.653076	0.00669772	0.00464342	-16.4725	8.12781	7.80056	0.418739	0.224813	1.00006	1.00002	0	0
3240	510580	3.47448e+06	41OUT	PREDAWN	2016-07-08 08:48:00	41OUTPREDAWN	0.573555	-0.75139	0.599951	-0.489511	1.00474	0.261879	0.0064321	0.0049428	-16.4722	7.5094	6.45679	0.399542	0.207481	1.00006	1.00003	0	0
3241	510389	3.47448e+06	41OUT	PREDAWN	2016-07-08 08:55:00	41OUTPREDAWN	0.444925	0.653266	0.585987	-0.840761	1.22256	-1.49403	0.00718782	0.00580178	-16.3366	8.68942	1.53652	0.458111	0.315597	1.00006	1.00006	0	0
3242	510526	3.47447e+06	41OUT	PREDAWN	2016-07-08 09:20:00	41OUTPREDAWN	0.51063	-0.397794	0.486168	-0.0136535	0.998592	0.38414	0.00686273	0.00379466	-16.4389	8.01296	3.02735	0.412358	0.234081	1.00006	1.00002	0	0
3243	510525	3.47448e+06	41OUT	PREDAWN	2016-07-08 09:20:00	41OUTPREDAWN	0.490769	0.367844	0.488654	-1.25321	1.0386	-1.62106	0.00663063	0.00465405	-16.4232	7.37992	0.439087	0.393882	0.168977	1.00006	1.00004	0	0
3244	510338	3.47448e+06	41OUT	PREDAWN	2016-07-08 09:28:00	41OUTPREDAWN	0.722048	0.96051	0.695708	-0.381882	1.06168	-1.34239	0.00754696	0.00705268	-16.3366	8.94919	8.32967	0.478749	0.395753	1.00007	1.00006	0	0
3245	510337	3.47447e+06	41OUT	PREDAWN	2016-07-08 09:28:00	41OUTPREDAWN	0.724675	-0.111902	0.622487	0.042975	0.977755	0.154877	0.0072485	0.0047594	-16.3094	9.07759	5.80352	0.46395	0.297927	1.00007	1.00002	0	0
3246	510476	3.47447e+06	41OUT	PREDAWN	2016-07-08 09:54:00	41OUTPREDAWN	0.538985	-0.941228	0.66684	1.11165	0.968504	2.05288	0.00708569	0.00294975	-16.3772	8.09943	3.64037	0.430836	0.109576	1.00006	1.00002	0	0
3247	510475	3.47448e+06	41OUT	PREDAWN	2016-07-08 09:54:00	41OUTPREDAWN	0.524858	0.455033	0.66684	-0.595344	1.08695	-1.05038	0.00705425	0.00534884	-16.3846	7.92662	7.50746	0.422996	0.302131	1.00006	1.00003	0	0
3248	510301	3.47448e+06	41OUT	PREDAWN	2016-07-08 10:02:00	41OUTPREDAWN	0.623473	1.51144	0.688319	-0.481741	1.04771	-1.99318	0.00835415	0.00561639	-16.4089	9.25072	3.68724	0.536257	0.362442	1.00008	1.00005	0	0
3249	510299	3.47447e+06	41OUT	PREDAWN	2016-07-08 10:02:00	41OUTPREDAWN	0.633859	-0.419084	0.632736	0.809248	0.96674	1.22833	0.00802587	0.00535461	-16.3566	9.10707	1.56691	0.50933	0.329556	1.00007	1.00003	0	0
3250	510424	3.47448e+06	41OUT	PREDAWN	2016-07-08 10:27:00	41OUTPREDAWN	0.473147	-1.50178	0.520887	1.36859	1.11747	2.87037	0.00743157	0.00376585	-16.3288	7.63858	1.42846	0.476046	0.181146	1.00006	1.00003	0	0
3251	510584	3.47448e+06	41OUT	POSTDAWN	2016-07-08 10:35:00	41OUTPOSTDAWN	0.569952	0.192984	0.612833	-1.43837	1.04465	-1.63136	0.00622011	0.00805523	-16.4798	7.1747	7.43726	0.389011	0.528482	1.00005	1.00008	0	0
3252	510585	3.47447e+06	41OUT	POSTDAWN	2016-07-08 10:35:00	41OUTPOSTDAWN	0.606637	-0.470279	0.642017	0.53394	1.02539	1.00422	0.0064685	0.00369656	-16.4788	7.96774	4.83748	0.412861	0.232187	1.00006	1.00003	0	0
3253	510376	3.47447e+06	41OUT	POSTDAWN	2016-07-08 11:00:00	41OUTPOSTDAWN	0.462512	0.152401	0.634746	0.616459	1.20039	0.464058	0.00720718	0.00560151	-16.3154	8.80808	10.8062	0.473186	0.294101	1.00006	1.00004	0	0
3254	510375	3.47448e+06	41OUT	POSTDAWN	2016-07-08 11:01:00	41OUTPOSTDAWN	0.503587	-0.511185	0.502232	1.04044	1.06678	1.55163	0.00706181	0.00437425	-16.3571	8.2315	1.56861	0.430398	0.165113	1.00006	1.00004	0	0
3255	510522	3.47447e+06	41OUT	POSTDAWN	2016-07-08 11:07:00	41OUTPOSTDAWN	0.468679	-0.116546	0.526565	-0.291069	1.00508	-0.174522	0.00681391	0.00300146	-16.419	7.75351	10.6438	0.405902	0.180301	1.00006	1.00001	0	0
3256	510325	3.47447e+06	41OUT	POSTDAWN	2016-07-08 11:29:00	41OUTPOSTDAWN	0.712732	1.06087	0.670035	-1.45035	1.00088	-2.51122	0.00754076	0.00563846	-16.348	8.75808	9.88709	0.484696	0.217281	1.00007	1.00005	0	0
3257	510464	3.47448e+06	41OUT	POSTDAWN	2016-07-08 11:35:00	41OUTPOSTDAWN	0.446945	0.421592	0.652577	0.0204764	1.09324	-0.401115	0.00731757	0.00323108	-16.3593	7.405	3.50312	0.445152	0.132083	1.00006	1.00002	0	0
3258	510275	3.47447e+06	41OUT	DAY	2016-07-08 16:11:00	41OUTDAY	0.678683	0.789225	0.653948	-0.954664	1.01032	-1.74389	0.00871352	0.00407722	-16.398	9.14447	6.85816	0.566811	0.20755	1.00008	1.00002	0	0
3259	510487	3.47448e+06	41OUT	DAY	2016-07-08 16:14:00	41OUTDAY	0.415761	-0.421079	0.612499	1.07485	0.987005	1.49593	0.00670742	0.0050064	-16.3829	7.65543	2.45909	0.408143	0.2855	1.00006	1.00004	0	0
3260	510487	3.47447e+06	41OUT	DAY	2016-07-08 16:14:00	41OUTDAY	0.537152	-2.29903	0.571359	1.67493	0.877047	3.97396	0.00716154	0.00644305	-16.3748	7.93944	6.45156	0.439975	0.207603	1.00006	1.00009	0	0
3261	510329	3.47448e+06	41OUT	DAY	2016-07-08 16:40:00	41OUTDAY	0.694871	0.687255	0.686217	-0.549279	1.00932	-1.23653	0.00766687	0.00534332	-16.3333	8.87447	9.91117	0.49484	0.320593	1.00007	1.00003	0	0
3262	510548	3.47448e+06	41OUT	DAY	2016-07-08 16:44:00	41OUTDAY	0.474317	-1.41349	0.53448	0.174	1.09215	1.58749	0.00649799	0.0056063	-16.4348	7.54325	5.62708	0.391177	0.335452	1.00005	1.00005	0	0
3263	510374	3.47447e+06	41OUT	DAY	2016-07-08 17:10:00	41OUTDAY	0.474437	-1.08156	0.617407	0.42792	1.12982	1.50948	0.00718471	0.00354089	-16.3171	8.79618	11.5146	0.458111	0.0999234	1.00006	1.00002	0	0
3264	510587	3.47448e+06	41OUT	DAY	2016-07-08 17:14:00	41OUTDAY	0.621438	1.625	0.612833	-0.197286	1.04465	-1.82228	0.00622857	0.00393246	-16.483	7.04632	3.90878	0.389011	0.111953	1.00005	1.00004	0	0
3265	510587	3.47447e+06	41OUT	DAY	2016-07-08 17:14:00	41OUTDAY	0.606637	-1.21966	0.642017	0.308508	1.02539	1.52817	0.0064685	0.00411486	-16.4683	7.96774	1.89453	0.412861	0.106693	1.00006	1.00003	0	0
3266	510428	3.47447e+06	41OUT	DAY	2016-07-08 17:41:00	41OUTDAY	0.53403	0.61359	0.499695	-0.82169	1.07584	-1.43528	0.00731589	0.00234442	-16.3518	7.80897	1.65703	0.464878	0.0463784	1.00007	1.00002	0	0
3267	510428	3.47448e+06	41OUT	DAY	2016-07-08 17:41:00	41OUTDAY	0.488041	1.61928	0.530826	-2.42507	1.11747	-4.04434	0.00731589	0.0088249	-16.358	7.43179	8.02549	0.455719	0.511744	1.00006	1.00011	0	0
3268	510274	3.47448e+06	41OUT	PREDUSK	2016-07-08 22:41:00	41OUTPREDUSK	0.676362	-1.69179	0.658432	2.00236	1.01032	3.69415	0.00888454	0.00933037	-16.3933	9.10707	10.9877	0.568834	0.623806	1.00008	1.00011	0	0.231712
3269	510497	3.47447e+06	41OUT	PREDUSK	2016-07-08 22:46:00	41OUTPREDUSK	0.53186	-0.061773	0.587638	-0.109075	0.924015	-0.0473022	0.00704276	0.00707597	-16.3892	7.85994	5.91674	0.420226	0.46134	1.00006	1.00004	0	0
3270	510321	3.47447e+06	41OUT	PREDUSK	2016-07-08 23:09:00	41OUTPREDUSK	0.712732	-1.36097	0.683796	0.919078	1.03774	2.28004	0.00748063	0.00613377	-16.3125	8.60465	6.25754	0.484472	0.212459	1.00007	1.00006	0	0
3271	510321	3.47448e+06	41OUT	PREDUSK	2016-07-08 23:09:00	41OUTPREDUSK	0.632531	-0.969959	0.686217	0.549244	1.09482	1.5192	0.00770084	0.00512281	-16.3541	8.60465	5.2425	0.493446	0.205828	1.00007	1.00005	0	0
3272	510534	3.47448e+06	41OUT	PREDUSK	2016-07-08 23:15:00	41OUTPREDUSK	0.458073	0.0964677	0.532164	0.496057	1.13406	0.39959	0.006658	0.00341295	-16.419	7.71324	4.57187	0.400613	0.148895	1.00006	1.00002	0	0
3273	510383	3.47447e+06	41OUT	PREDUSK	2016-07-08 23:39:00	41OUTPREDUSK	0.425833	0.565419	0.69903	-0.83324	1.28808	-1.39866	0.00723714	0.00507475	-16.3332	8.75849	6.97393	0.469886	0.226112	1.00006	1.00004	0	0
3274	510383	3.47448e+06	41OUT	PREDUSK	2016-07-08 23:39:00	41OUTPREDUSK	0.485566	0.268041	0.535956	-0.359667	1.11341	-0.627708	0.00713549	0.00802724	-16.3499	8.40989	4.60951	0.442365	0.554164	1.00006	1.00005	0	0
3275	510573	3.47448e+06	41OUT	PREDUSK	2016-07-08 23:45:00	41OUTPREDUSK	0.615379	-0.286534	0.61015	-0.177815	0.990295	0.108719	0.00650765	0.00579626	-16.4712	7.83431	3.99175	0.41232	0.384135	1.00006	1.00004	0	0
3276	510426	3.47447e+06	41OUT	PREDUSK	2016-07-09 00:09:00	41OUTPREDUSK	0.534819	-0.902192	0.477319	0.877746	0.973129	1.77994	0.00722239	0.00924679	-16.3287	7.86382	14.1151	0.452974	0.627163	1.00007	1.00008	0	0
3277	510427	3.47448e+06	41OUT	PREDUSK	2016-07-09 00:09:00	41OUTPREDUSK	0.515692	-1.45369	0.530826	0.573823	1.10664	2.02751	0.00751076	0.00842957	-16.3399	7.37884	7.83286	0.464878	0.541475	1.00006	1.00007	0	0
3278	510276	3.47447e+06	41OUT	POSTDUSK	2016-07-09 00:12:00	41OUTPOSTDUSK	0.646506	-0.501184	0.673055	0.650855	1.02801	1.15204	0.00871352	0.0025515	-16.3911	9.14447	6.87661	0.567499	0.107321	1.00008	1.00002	0	0
3279	510473	3.47447e+06	41OUT	POSTDUSK	2016-07-09 00:32:00	41OUTPOSTDUSK	0.524309	-0.0868433	0.711945	0.0811941	0.991488	0.168037	0.00734053	0.00782894	-16.374	7.87515	4.03416	0.439763	0.559896	1.00006	1.00005	0	0
3280	510323	3.47448e+06	41OUT	POSTDUSK	2016-07-09 00:39:00	41OUTPOSTDUSK	0.660818	-1.44833	0.678521	0.782315	1.00532	2.23064	0.00798702	0.00582949	-16.3652	8.62416	6.1093	0.513249	0.322731	1.00007	1.00004	0	0
3281	510324	3.47447e+06	41OUT	POSTDUSK	2016-07-09 00:39:00	41OUTPOSTDUSK	0.712732	-0.0638481	0.660876	-1.70455	1.00088	-1.6407	0.00733829	0.00570665	-16.3336	8.98582	4.27239	0.477558	0.3074	1.00007	1.00005	0	0
3282	510518	3.47448e+06	41OUT	POSTDUSK	2016-07-09 00:59:00	41OUTPOSTDUSK	0.466062	-0.263608	0.527309	0.179279	0.999069	0.442886	0.0069778	0.00517734	-16.4145	7.75351	3.45563	0.418384	0.317655	1.00006	1.00003	0	0
3283	510378	3.47448e+06	41OUT	POSTDUSK	2016-07-09 01:04:00	41OUTPOSTDUSK	0.506357	-1.15139	0.531381	0.622445	1.11341	1.77383	0.0071074	0.00475176	-16.3425	8.44898	3.48128	0.436956	0.194957	1.00006	1.00004	0	0
3284	510379	3.47447e+06	41OUT	POSTDUSK	2016-07-09 01:04:00	41OUTPOSTDUSK	0.425833	-1.80429	0.724393	0.375425	1.30119	2.17972	0.00728835	0.00551929	-16.3268	8.85638	7.43857	0.477481	0.23221	1.00006	1.00007	0	0
3285	510566	3.47447e+06	41OUT	POSTDUSK	2016-07-09 01:25:00	41OUTPOSTDUSK	0.650663	-0.860068	0.532977	0.645593	0.916815	1.50566	0.00675917	0.00220603	-16.4587	8.15654	5.04358	0.415652	0.119652	1.00006	1.00001	0	0
[truncated: 44,517 more rows]

## Sheet: description
Dataset description
[truncated: 25 more rows]
