# Supplementary material for: Dynamics of predator-prey habitat use and behavioral interactions over diel periods at sub-tropical reefs
Source: PLoS One. 2019 Feb 6;14(2):e0211886. doi: 10.1371/journal.pone.0211886 (PMC6364942; doi:10.1371/journal.pone.0211886)
Supplement: S2 File — (XLSX) [file pone.0211886.s003.xlsx]

## Sheet: sites
site	latitude	longitude	Res_Area	ledge_ht	fished	X	Y	Time	Date	Year	cruiseID	tempF	CountOfDistance	AvgOfLedgeHt	AvgOfUndercutHt	AvgOfAlgHt	AvgOfInvHt	AvgOfUndercutDepth	StDevOfLedgeHt	StDevOfUndercutHt	StDevOfAlgHt	StDevOfInvHt	StDevOfUndercutDepth	siteID
01ALTIN	31.3779	-80.8791	IN	tall	FALSE	80° 52.746' W	31° 22.675' N	10:32:00	2016-07-08	2016	GRNMS 2016	83	5	13	0	10	14.4	0	4.84768	0	3.80789	5.41295	0	01ALTIN_7/8/2016_d1
01IN	31.3785	-80.8881	IN	short	FALSE	80° 53.288' W	31° 22.712' N	08:42:00	2016-07-14	2016	GRNMS 2016	84	5	5.6	6	7.4	16.8	4	11.4368	8.21584	4.03733	7.25948	6.5192	01IN_7/14/2016_d1
01OUT	31.3963	-80.894	OUT	tall	TRUE	80° 53.638' W	31° 23.778' N	14:31:00	2016-07-08	2016	GRNMS 2016	84	5	55.2	27	3.4	20	30.6	29.853	14.7139	3.20936	22.2935	25.0958	01OUT_7/8/2016_d1
02ALTIN	31.3833	-80.8687	IN	short	FALSE	80° 52.124' W	31° 22.997' N	16:35:00	2016-07-12	2016	GRNMS 2016	84	5	8.4	5.4	4.4	15.6	3.6	14.7241	12.0748	4.3359	20.8638	8.04984	02ALTIN_7/12/2016_d1
02IN	31.3644	-80.8913	IN	tall	FALSE	80° 53.480' W	31° 21.863' N	08:20:00	2016-07-12	2016	GRNMS 2016	85	5	12.6	5.4	1.8	12	3.6	17.2858	12.0748	4.02492	10.4163	8.04984	02IN_7/12/2016_d1
02OUT	31.3881	-80.879	OUT	tall	TRUE	80° 52.740' W	31° 23.286' N	13:57:00	2016-07-14	2016	GRNMS 2016	85	5	7.8	4.6	0.8	15.2	5.2	10.6864	6.38749	1.78885	10.0349	7.15542	02OUT_7/14/2016_d1
03ALTIN	31.383	-80.8479	IN	short	FALSE	80° 50.873' W	31° 22.978' N	17:19:00	2016-07-11	2016	GRNMS 2016	85	5	2	0	1.2	20.4	0	4.47214	0	2.68328	17.0968	0	03ALTIN_7/11/2016_d1
03ALTOUT	31.4017	-80.858	OUT	tall	TRUE	80° 51.477' W	31° 24.100' N	10:26:00	2016-07-09	2016	GRNMS 2016	84	5	28.6	6.2		12.2	4	19.2302	13.8636		9.85901	8.94427	03ALTOUT_7/9/2016_d1
03IN	31.3754	-80.8913	IN	tall	FALSE	80° 53.475' W	31° 22.525' N	08:47:00	2016-07-08	2016	GRNMS 2016	83	5	58.6	39.8	8.4	12.8	64.8	41.1558	33.2671	7.12741	5.4037	84.0547	03IN_7/8/2016_d1
03OUT	31.3907	-80.8778	OUT	short	TRUE	80° 52.667' W	31° 23.440' N	15:09:00	2016-07-14	2016	GRNMS 2016	85	5	2	0	0	16.8	0	4.47214	0	0	10.3537	0	03OUT_7/14/2016_d1
04IN	31.377	-80.8751	IN	short	FALSE	80° 52.505' W	31° 22.618' N	08:26:00	2016-07-14	2016	GRNMS 2016	85	5	14.4	4	6.8	10	4	12.6214	8.94427	7.69415	6.89202	8.94427	04IN_7/14/2016_d1
04OUT	31.4004	-80.8617	OUT	short	TRUE	80° 51.703' W	31° 24.025' N	09:48:00	2016-07-10	2016	GRNMS 2016	84	5	11.6	6.6	2.6	9.2	11.2	10.8766	6.1887	1.34164	4.38178	11.2116	04OUT_7/10/2016_d1
05IN	31.3675	-80.895	IN	tall	FALSE	80° 53.698' W	31° 22.050' N	09:35:00	2016-07-12	2016	GRNMS 2016	85	5	26	3.6	2	14.4	4.4	16.6733	8.04984	2.82843	3.04959	9.8387	05IN_7/12/2016_d1
05OUT	31.3895	-80.8396	OUT	tall	TRUE	80° 50.373' W	31° 23.373' N	09:26:00	2016-07-13	2016	GRNMS 2016	84	5	9.2	4	0	23.4	4.2	8.98332	6.16441	0	15.6301	7.82304	05OUT_7/13/2016_d1
06IN	31.3732	-80.8666	IN	tall	FALSE	80° 51.999' W	31° 22.392' N	09:42:00	2016-07-14	2016	GRNMS 2016	85	5	12.6	6.6	5.8	20	5.4	12.7984	9.09945	7.94984	9.66954	7.60263	06IN_7/14/2016_d1
06OUT	31.3939	-80.8885	OUT	tall	TRUE	80° 53.312' W	31° 23.634' N	15:56:00	2016-07-12	2016	GRNMS 2016	85	5	34.8	25	5.4	15.6	21.8	23.7739	26.9258	1.67332	3.36155	23.8998	06OUT_7/12/2016_d1
07ALTIN	31.3765	-80.8395	IN	tall	FALSE	80° 50.369' W	31° 22.589' N	16:47:00	2016-07-09	2016	GRNMS 2016	83	5	30.6	14.6	0.6	18	16.2	34.8898	15.7258	1.34164	12.0208	20.4132	07ALTIN_7/9/2016_d1
07IN	31.3661	-80.8431	IN	tall	FALSE	80° 50.588' W	31° 21.968' N	14:32:00	2016-07-09	2016	GRNMS 2016	85	5	17.8	0		24.2	0	3.19374	0		7.12039	0	07IN_7/9/2016_d1
07OUT	31.3859	-80.8379	OUT	tall	TRUE	80° 50.276' W	31° 23.152' N	13:52:00	2016-07-13	2016	GRNMS 2016	84	5	3.8	2	0.8	7.8	2	6.09918	4.47214	1.09545	6.34035	4.47214	07OUT_7/13/2016_d1
08ALTIN	31.3826	-80.8397	IN	short	FALSE	80° 50.382' W	31° 22.954' N	10:18:00	2016-07-13	2016	GRNMS 2016	85	5	0	0	0	12.2	0	0	0	0	14.2548	0	08ALTIN_7/13/2016_d1
08IN	31.3811	-80.8428	IN	short	FALSE	80° 50.569' W	31° 22.864' N	15:00:00	2016-07-13	2016	GRNMS 2016	84	5	2.6	0.6	1.6	24.6	1	3.71484	1.34164	2.30217	28.1833	2.23607	08IN_7/13/2016_d1
09ALTIN	31.3767	-80.8774	IN	tall	FALSE	80° 52.646' W	31° 22.601' N	16:13:00	2016-07-10	2016	GRNMS 2016	84	5	5.6	2.6	20.6	14.2	1.8	7.4027	5.81378	24.996	18.7003	4.02492	09ALTIN_7/10/2016_d1
09IN	31.3662	-80.8676	IN	short	FALSE	80° 52.057' W	31° 21.973' N	15:07:00	2016-07-13	2016	GRNMS 2016	85	5	3.2	0	6.6	40.2	0	7.15542	0	6.30872	21.3705	0	09IN_7/13/2016_d1
10ALTIN	31.3837	-80.8849	IN	short	FALSE	80° 53.092' W	31° 23.020' N	14:20:00	2016-07-10	2016	GRNMS 2016	84	5	3	0	6	27	0	4.12311	0	7.87401	18.868	0	10ALTIN_7/10/2016_d1
10OUT	31.4022	-80.8636	OUT	short	TRUE	80° 51.814' W	31° 24.130' N	13:58:00	2016-07-15	2016	GRNMS 2016	84	5	5.6	0	4.6	15	0	6.1887	0	1.51658	3.08221	0	10OUT_7/15/2016_d1
12OUT	31.399	-80.878	OUT	short	TRUE	80° 52.678' W	31° 23.941' N	13:57:00	2016-07-15	2016	GRNMS 2016	85	5	0	0	3	19.4	0	0	0	4.47214	21.6056	0	12OUT_7/15/2016_d1
13IN	31.364	-80.8718	IN	short	FALSE	80° 52.309' W	31° 21.839' N	09:30:00	2016-07-15	2016	GRNMS 2016	84	5	0	0	2.2	16.2	0	0	0	3.49285	18.4581	0	13IN_7/15/2016_d1
14IN	31.3705	-80.8389	IN	short	FALSE	80° 50.332' W	31° 22.228' N	17:39:00	2016-07-09	2016	GRNMS 2016	85	5	0	0	0	12	0	0	0	0	18.1797	0	14IN_7/9/2016_d1
14OUT	31.3962	-80.8885	OUT	tall	TRUE	80° 53.311' W	31° 23.772' N	09:50:00	2016-07-10	2016	GRNMS 2016	85	5	0	0	1.2	4.6	0	0	0	2.68328	7.05691	0	14OUT_7/10/2016_d1
14OUT	31.3962	-80.8885	OUT	tall	TRUE	80° 53.311' W	31° 23.772' N	09:50:00	2016-07-14	2016	GRNMS 2016	84	5	37.4	32	1.6	11.2	35.3	28.9879	25.8554	2.30217	3.27109	33.003	14OUT_7/14/2016_d1
15IN	31.3781	-80.8463	IN	tall	FALSE	80° 50.780' W	31° 22.685' N	15:18:00	2016-07-09	2016	GRNMS 2016	64	5	10	0	0	11.4	0	14.1421	0	0	11.908	0	15IN_7/9/2016_d1
16ALTIN	31.3677	-80.853	IN	short	FALSE	80° 51.180' W	31° 22.060' N	14:05:00	2016-07-13	2016	GRNMS 2016	85	5	0	0	0	33.6	0	0	0	0	33.4858	0	16ALTIN_7/13/2016_d1
16OUT	31.4049	-80.8636	OUT	short	TRUE	80° 51.814' W	31° 24.293' N	08:28:00	2016-07-10	2016	GRNMS 2016	84	5	9.2	2.8	18.4	23.8	4.6	10.663	6.26099	7.92465	16.7839	10.2859	16OUT_7/10/2016_d1
17ALTIN	31.3822	-80.8802	IN	short	FALSE	80° 52.812' W	31° 22.933' N	15:15:00	2016-07-10	2016	GRNMS 2016	83	5	10.6	0	8.4	20.4	0	10.4307	0	4.82701	20.1196	0	17ALTIN_7/10/2016_d1
18ALTOUT	31.3981	-80.8702	OUT	short	TRUE	80° 52.210' W	31° 23.884' N	15:23:00	2016-07-14	2016	GRNMS 2016	84	5	0	0	3.4	12	0	0	0	3.43511	8.74643	0	18ALTOUT_7/14/2016_d1
18IN	31.3749	-80.8707	IN	short	FALSE	80° 52.240' W	31° 22.495' N	15:15:00	2016-07-15	2016	GRNMS 2016	84	5	2	0	5	16.8	0	4.47214	0	5.14782	13.9893	0	18IN_7/15/2016_d1
18IN	31.3749	-80.8707	IN	short	FALSE	80° 52.240' W	31° 22.495' N	16:11:00	2016-07-13	2016	GRNMS 2016	85	5	13.2	11	4.2	33.4	5.4	20.9571	17.4642	4.60435	33.9897	7.79744	18IN_7/13/2016_d1
19ALTOUT	31.3982	-80.8789	OUT	tall	TRUE	80° 52.735' W	31° 23.892' N	10:23:00	2016-07-10	2016	GRNMS 2016	84	5	24.8	19.6	4	10.8	20	19.4731	13.5757	4.52769	5.01996	18.2893	19ALTOUT_7/10/2016_d1
19OUT	31.3972	-80.8424	OUT	short	TRUE	80° 50.544' W	31° 23.832' N	08:37:00	2016-07-13	2016	GRNMS 2016	85	5	7.6	2.4	0	13.6	2.2	10.4307	5.36656	0	13.2212	4.91935	19OUT_7/13/2016_d1
20OUT	31.3981	-80.8818	OUT	short	TRUE	80° 52.905' W	31° 23.886' N	09:30:00	2016-07-10	2016	GRNMS 2016	84	5	18.6	13.8	3.8	17.2	25.8	17.883	13.5351	1.92354	12.3167	23.6791	20OUT_7/10/2016_d1
21ALTOUT	31.3848	-80.8383	OUT	short	TRUE	80° 50.299' W	31° 23.089' N	09:35:00	2016-07-13	2016	GRNMS 2016	85	5	0	0	0	13	0	0	0	0	21.6795	0	21ALTOUT_7/13/2016_d1
22IN	31.378	-80.8521	IN	short	FALSE	80° 51.126' W	31° 22.683' N	16:21:00	2016-07-11	2016	GRNMS 2016	85	5	0	0	0	19.4	0	0	0	0	16.876	0	22IN_7/11/2016_d1
23IN	31.3766	-80.89	IN	short	FALSE	80° 53.401' W	31° 22.595' N	15:47:00	2016-07-10	2016	GRNMS 2016	85	5	0	0	5	10.6	0	0	0	4.79583	9.73653	0	23IN_7/10/2016_d1
23OUT	31.3985	-80.9026	OUT	tall	TRUE	80° 54.155' W	31° 23.909' N	08:26:00	2016-07-10	2016	GRNMS 2016	85	5	7.8	0	4	11.2	0	10.1094	0	8.94427	6.6106	0	23OUT_7/10/2016_d1
24OUT	31.3942	-80.8829	OUT	short	TRUE	80° 52.976' W	31° 23.651' N	15:31:00	2016-07-08	2016	GRNMS 2016	84	5	10.4	2.4	7.4	24.2	2	8.93308	5.36656	4.87852	10.895	4.47214	24OUT_7/8/2016_d1
25IN	31.3796	-80.8546	IN	short	FALSE	80° 51.276' W	31° 22.775' N	16:18:00	2016-07-11	2016	GRNMS 2016	84	5	0	0	0.4	45.4	0	0	0	0.894427	23.3944	0	25IN_7/11/2016_d1
25OUT	31.3955	-80.8509	OUT	short	TRUE	80° 51.051' W	31° 23.731' N	08:37:00	2016-07-09	2016	GRNMS 2016	84	5	19.8	11.8	14.2	13.6	12	32.9575	19.5243	2.16795	7.66812	19.5576	25OUT_7/9/2016_d1
27IN	31.3822	-80.8858	IN	short	FALSE	80° 53.150' W	31° 22.932' N	14:22:00	2016-07-10	2016	GRNMS 2016	85	5	0	0	0	10.8	0	0	0	0	9.75705	0	27IN_7/10/2016_d1
28IN	31.3768	-80.8415	IN	short	FALSE	80° 50.488' W	31° 22.609' N	16:06:00	2016-07-09	2016	GRNMS 2016	84	5	0	0	35	51.8	0	0	0		34.2155	0	28IN_7/9/2016_d1
28OUT	31.3882	-80.8617	OUT	tall	TRUE	80° 51.703' W	31° 23.295' N	10:52:00	2016-07-11	2016	GRNMS 2016	85	5	7.2	0	7.6	25.4	0	6.72309	0	6.02495	18.0361	0	28OUT_7/11/2016_d1
29IN	31.3792	-80.8529	IN	tall	FALSE	80° 51.172' W	31° 22.753' N	17:15:00	2016-07-11	2016	GRNMS 2016	84	5	0	0	2.2	16	0	0	0	3.89872	9.92472	0	29IN_7/11/2016_d1
29OUT	31.4026	-80.8511	OUT	short	TRUE	80° 51.066' W	31° 24.158' N	15:43:00	2016-07-14	2016	GRNMS 2016	84	5	39.8	11	2.4	16.4	13	16.7541	17.8326	1.51658	8.79204	19.0263	29OUT_7/14/2016_d1
30IN	31.3641	-80.8708	IN	tall	FALSE	80° 52.251' W	31° 21.846' N	08:24:00	2016-07-15	2016	GRNMS 2016	84	5	15.2	0.4	5.2	22.6	0.4	15.2872	0.894427	8.67179	22.3002	0.894427	30IN_7/15/2016_d1
30OUT	31.3873	-80.8738	OUT	tall	TRUE	80° 52.426' W	31° 23.239' N	08:46:00	2016-07-11	2016	GRNMS 2016	85	5	37.4	25.4	4.4	11.8	36.8	38.9076	30.7376	4.3359	12.0083	46.9169	30OUT_7/11/2016_d1
31OUT	31.3955	-80.8865	OUT	tall	TRUE	80° 53.192' W	31° 23.730' N	08:43:00	2016-07-10	2016	GRNMS 2016	84	5	36	16	3.3	11.2	28.8	20.1494	1.58114	2.77489	4.20714	19.3442	31OUT_7/10/2016_d1
32IN	31.3837	-80.8886	IN	short	FALSE	80° 53.315' W	31° 23.024' N	10:20:00	2016-07-12	2016	GRNMS 2016	84	5	2.2	0	3.2	13.4	0	4.91935	0	3.11448	9.07193	0	32IN_7/12/2016_d1
33OUT	31.3912	-80.8902	OUT	tall	TRUE	80° 53.412' W	31° 23.473' N	14:46:00	2016-07-12	2016	GRNMS 2016	85	5	18	4.2	11	12.2	4	17.5357	9.39149	5.09902	5.11859	8.94427	33OUT_7/12/2016_d1
36OUT	31.4048	-80.8668	OUT	short	TRUE	80° 52.006' W	31° 24.288' N	09:29:00	2016-07-09	2016	GRNMS 2016	84	5	4.2	0	3.2	15.4	0	9.39149	0	3.42053	5.94138	0	36OUT_7/9/2016_d1
37IN	31.3745	-80.8831	IN	short	FALSE	80° 52.985' W	31° 22.472' N	09:44:00	2016-07-08	2016	GRNMS 2016	84	5	0	0	6.2	27.4	0	0	0	4.26615	27.0148	0	37IN_7/8/2016_d1
37OUT	31.3863	-80.866	OUT	short	TRUE	80° 51.963' W	31° 23.177' N	09:51:00	2016-07-11	2016	GRNMS 2016	85	5	0	0	0	29	0	0	0	0	30.1828	0	37OUT_7/11/2016_d1
38IN	31.3684	-80.8898	IN	short	FALSE	80° 53.385' W	31° 22.103' N	08:25:00	2016-07-12	2016	GRNMS 2016	84	5	0	0	5.2	36.8	0	0	0	4.43847	17.0059	0	38IN_7/12/2016_d1
38OUT	31.3866	-80.8769	OUT	short	TRUE	80° 52.611' W	31° 23.197' N	14:52:00	2016-07-12	2016	GRNMS 2016	84	5	20.4	10	6.4	12.2	9	9.86408	10.7935	5.17687	2.58844	9.48683	38OUT_7/12/2016_d1
39IN	31.3723	-80.8981	IN	short	FALSE	80° 53.889' W	31° 22.338' N	09:21:00	2016-07-12	2016	GRNMS 2016	84	5	8.2	5.4	7	33.8	6.6	7.94984	5.50454	5.78792	28.8045	9.20869	39IN_7/12/2016_d1
40IN	31.3821	-80.872	IN	tall	FALSE	80° 52.321' W	31° 22.928' N	15:42:00	2016-07-12	2016	GRNMS 2016	84	5	15.4	8	4	23.4	3.2	25.9962	17.8885	2.82843	20.5743	7.15542	40IN_7/12/2016_d1
40OUT	31.3925	-80.8409	OUT	short	TRUE	80° 50.453' W	31° 23.550' N	08:30:00	2016-07-13	2016	GRNMS 2016	84	5	0	0	0	14.6	0	0	0	0	6.61816	0	40OUT_7/13/2016_d1
41OUT	31.3965	-80.8903	OUT	tall	TRUE	80° 53.4192' W	31° 23.7912' N	16:46:00	2016-07-08	2016	GRNMS 2016	84	5	29.4	10	4.3	7.4	1.4	20.5985	14.1421	2.90689	2.70185	2.19089	41OUT_7/8/2016_d1
recon3	31.3884	-80.845	OUT	tall	TRUE			09:43:00	2016-07-15	2016	GRNMS 2016	85	5	8.2	4.4	8.2	13	10	11.8828	9.8387	6.01664	8.3666	22.3607	recon3_7/15/2016_d1
recon4	31.3937	-80.8449	OUT	short	TRUE			16:10:00	2016-07-15	2016	GRNMS 2016	85	5	0	0	0.8	18.6	0	0	0	1.78885	13.0307	0	recon4_7/15/2016_d1

## Sheet: large size prey-predators
siteid	site	Date	Year	transectID	type	TransectL	TransectW	TransectA	common	speciesname	FAMILY	SumOf1to10	SumOf10to20	SumOf20to30	SumOf30to40	SumOf40to50	SumOf50to60	SumOf60to70	SumOf70to80	SumOf80to90	SumOf>90	SumOftotal	conspicN_m2	conspicN_ha
01ALTIN_7/8/2016_D1	01ALTIN	2016-07-08	2016	01ALTIN_7/8/2016_D1_C	C	50	10	500	ANGELFISH HOLACANTHUS SPECIES	HOLACANTHUS SPECIES	POMACANTHIDAE	2	0	0	1	0	0	0	0	0	0	3	0.006	60
01ALTIN_7/8/2016_D1	01ALTIN	2016-07-08	2016	01ALTIN_7/8/2016_D1_C	C	50	10	500	BLACK SEA BASS	CENTROPRISTIS STRIATA	SERRANIDAE	0	10	13	3	0	0	0	0	0	0	26	0.052	520
01ALTIN_7/8/2016_D1	01ALTIN	2016-07-08	2016	01ALTIN_7/8/2016_D1_C	C	50	10	500	BLUE ANGELFISH	HOLACANTHUS BERMUDENSIS	POMACANTHIDAE	0	0	0	1	0	0	0	0	0	0	1	0.002	20
01ALTIN_7/8/2016_D1	01ALTIN	2016-07-08	2016	01ALTIN_7/8/2016_D1_C	C	50	10	500	CUBBYU	PAREQUES UMBROSUS	SCIAENIDAE	0	60	0	0	0	0	0	0	0	0	60	0.12	1200
01ALTIN_7/8/2016_D1	01ALTIN	2016-07-08	2016	01ALTIN_7/8/2016_D1_C	C	50	10	500	GAG	MYCTEROPERCA MICROLEPIS	SERRANIDAE	0	0	0	1	0	1	0	0	0	0	2	0.004	40
01ALTIN_7/8/2016_D1	01ALTIN	2016-07-08	2016	01ALTIN_7/8/2016_D1_C	C	50	10	500	GRAY TRIGGERFISH	BALISTES CAPRISCUS	BALISTIDAE	0	0	1	1	0	0	0	0	0	0	2	0.004	40
01ALTIN_7/8/2016_D1	01ALTIN	2016-07-08	2016	01ALTIN_7/8/2016_D1_C	C	50	10	500	GREAT BARRACUDA	SPHYRAENA BARRACUDA	SPHYRAENIDAE	0	0	0	0	0	0	0	0	0	1	1	0.002	20
01ALTIN_7/8/2016_D1	01ALTIN	2016-07-08	2016	01ALTIN_7/8/2016_D1_C	C	50	10	500	JACKKNIFE FISH	EQUETUS LANCEOLATUS	SCIAENIDAE	0	0	1	0	0	0	0	0	0	0	1	0.002	20
01ALTIN_7/8/2016_D1	01ALTIN	2016-07-08	2016	01ALTIN_7/8/2016_D1_C	C	50	10	500	LANE SNAPPER	LUTJANUS SYNAGRIS	LUTJANIDAE	0	0	1	0	0	0	0	0	0	0	1	0.002	20
01ALTIN_7/8/2016_D1	01ALTIN	2016-07-08	2016	01ALTIN_7/8/2016_D1_C	C	50	10	500	LONGSPINE PORGY	STENOTOMUS CAPRINUS	SPARIDAE	20	60	0	0	0	0	0	0	0	0	80	0.16	1600
01ALTIN_7/8/2016_D1	01ALTIN	2016-07-08	2016	01ALTIN_7/8/2016_D1_C	C	50	10	500	PAINTED WRASSE	HALICHOERES CAUDALIS	LABRIDAE	4	2	0	0	0	0	0	0	0	0	6	0.012	120
01ALTIN_7/8/2016_D1	01ALTIN	2016-07-08	2016	01ALTIN_7/8/2016_D1_C	C	50	10	500	PIGFISH	ORTHOPRISTIS CHRYSOPTERA	HAEMULIDAE	1	5	0	0	0	0	0	0	0	0	6	0.012	120
01ALTIN_7/8/2016_D1	01ALTIN	2016-07-08	2016	01ALTIN_7/8/2016_D1_C	C	50	10	500	PORCUPINEFISH	DIODON HYSTRIX	TETRAODONTIDAE	0	0	0	1	0	0	0	0	0	0	1	0.002	20
01ALTIN_7/8/2016_D1	01ALTIN	2016-07-08	2016	01ALTIN_7/8/2016_D1_C	C	50	10	500	SHEEPSHEAD	ARCHOSARGUS PROBATOCEPHALUS	SPARIDAE	0	1	3	1	0	0	0	0	0	0	5	0.01	100
01ALTIN_7/8/2016_D1	01ALTIN	2016-07-08	2016	01ALTIN_7/8/2016_D1_C	C	50	10	500	SLIPPERY DICK	HALICHOERES BIVITTATUS	LABRIDAE	4	2	0	0	0	0	0	0	0	0	6	0.012	120
01ALTIN_7/8/2016_D1	01ALTIN	2016-07-08	2016	01ALTIN_7/8/2016_D1_C	C	50	10	500	TOMTATE	HAEMULON AUROLINEATUM	HAEMULIDAE	25	50	0	0	0	0	0	0	0	0	75	0.15	1500
01ALTIN_7/8/2016_D1	01ALTIN	2016-07-08	2016	01ALTIN_7/8/2016_D1_C	C	50	10	500	WHITE GRUNT	HAEMULON PLUMIERII	HAEMULIDAE	0	1	2	0	0	0	0	0	0	0	3	0.006	60
01IN_7/14/2016_D1	01IN	2016-07-14	2016	01IN_7/14/2016_D1_C	C	50	10	500	BAR JACK	CARANGOIDES RUBER	CARANGIDAE	3	0	0	0	0	0	0	0	0	0	3	0.006	60
01IN_7/14/2016_D1	01IN	2016-07-14	2016	01IN_7/14/2016_D1_C	C	50	10	500	BLACK SEA BASS	CENTROPRISTIS STRIATA	SERRANIDAE	14	0	9	4	0	0	0	0	0	0	27	0.054	540
01IN_7/14/2016_D1	01IN	2016-07-14	2016	01IN_7/14/2016_D1_C	C	50	10	500	BLUE DARTFISH	PTERELEOTRIS CALLIURA	MICRODESMIDAE	7	0	0	0	0	0	0	0	0	0	7	0.014	140
01IN_7/14/2016_D1	01IN	2016-07-14	2016	01IN_7/14/2016_D1_C	C	50	10	500	CUBBYU	PAREQUES UMBROSUS	SCIAENIDAE	5	45	0	0	0	0	0	0	0	0	50	0.1	1000
01IN_7/14/2016_D1	01IN	2016-07-14	2016	01IN_7/14/2016_D1_C	C	50	10	500	JACKKNIFE FISH	EQUETUS LANCEOLATUS	SCIAENIDAE	3	0	3	0	0	0	0	0	0	0	6	0.012	120
01IN_7/14/2016_D1	01IN	2016-07-14	2016	01IN_7/14/2016_D1_C	C	50	10	500	LONGSPINE PORGY	STENOTOMUS CAPRINUS	SPARIDAE	10	0	0	0	0	0	0	0	0	0	10	0.02	200
01IN_7/14/2016_D1	01IN	2016-07-14	2016	01IN_7/14/2016_D1_C	C	50	10	500	OYSTER TOAD	OPSANUS TAU	BATRACHOIDIDAE	0	0	1	0	0	0	0	0	0	0	1	0.002	20
01IN_7/14/2016_D1	01IN	2016-07-14	2016	01IN_7/14/2016_D1_C	C	50	10	500	PAINTED WRASSE	HALICHOERES CAUDALIS	LABRIDAE	44	4	0	0	0	0	0	0	0	0	48	0.096	960
01IN_7/14/2016_D1	01IN	2016-07-14	2016	01IN_7/14/2016_D1_C	C	50	10	500	PIGFISH	ORTHOPRISTIS CHRYSOPTERA	HAEMULIDAE	0	0	4	0	0	0	0	0	0	0	4	0.008	80
01IN_7/14/2016_D1	01IN	2016-07-14	2016	01IN_7/14/2016_D1_C	C	50	10	500	RED SNAPPER	LUTJANUS CAMPECHANUS	LUTJANIDAE	0	0	0	0	1	0	0	0	0	0	1	0.002	20
01IN_7/14/2016_D1	01IN	2016-07-14	2016	01IN_7/14/2016_D1_C	C	50	10	500	SAND PERCH	DIPLECTRUM FORMOSUM	SERRANIDAE	3	0	0	0	0	0	0	0	0	0	3	0.006	60
01IN_7/14/2016_D1	01IN	2016-07-14	2016	01IN_7/14/2016_D1_C	C	50	10	500	SLIPPERY DICK	HALICHOERES BIVITTATUS	LABRIDAE	40	7	0	0	0	0	0	0	0	0	47	0.094	940
01IN_7/14/2016_D1	01IN	2016-07-14	2016	01IN_7/14/2016_D1_C	C	50	10	500	TOMTATE	HAEMULON AUROLINEATUM	HAEMULIDAE	0	32	0	0	0	0	0	0	0	0	32	0.064	640
01OUT_7/8/2016_D1	01OUT	2016-07-08	2016	01OUT_7/8/2016_D1_C	C	50	10	500	ATLANTIC SPADEFISH	CHAETODIPTERUS FABER	EPHIPPIDAE	0	0	0	1	0	0	0	0	0	0	1	0.002	20
01OUT_7/8/2016_D1	01OUT	2016-07-08	2016	01OUT_7/8/2016_D1_C	C	50	10	500	BLACK SEA BASS	CENTROPRISTIS STRIATA	SERRANIDAE	0	20	7	10	2	0	0	0	0	0	39	0.078	780
01OUT_7/8/2016_D1	01OUT	2016-07-08	2016	01OUT_7/8/2016_D1_C	C	50	10	500	BLUE ANGELFISH	HOLACANTHUS BERMUDENSIS	POMACANTHIDAE	0	0	0	0	0	1	0	0	0	0	1	0.002	20
01OUT_7/8/2016_D1	01OUT	2016-07-08	2016	01OUT_7/8/2016_D1_C	C	50	10	500	CUBBYU	PAREQUES UMBROSUS	SCIAENIDAE	20	20	0	0	0	0	0	0	0	0	40	0.08	800
01OUT_7/8/2016_D1	01OUT	2016-07-08	2016	01OUT_7/8/2016_D1_C	C	50	10	500	GAG	MYCTEROPERCA MICROLEPIS	SERRANIDAE	0	0	0	0	1	1	0	0	0	0	2	0.004	40
01OUT_7/8/2016_D1	01OUT	2016-07-08	2016	01OUT_7/8/2016_D1_C	C	50	10	500	GRAY TRIGGERFISH	BALISTES CAPRISCUS	BALISTIDAE	0	0	1	1	0	0	0	0	0	0	2	0.004	40
01OUT_7/8/2016_D1	01OUT	2016-07-08	2016	01OUT_7/8/2016_D1_C	C	50	10	500	GREAT BARRACUDA	SPHYRAENA BARRACUDA	SPHYRAENIDAE	0	0	0	0	0	0	0	0	0	1	1	0.002	20
01OUT_7/8/2016_D1	01OUT	2016-07-08	2016	01OUT_7/8/2016_D1_C	C	50	10	500	GREATER AMBERJACK	SERIOLA DUMERILI	CARANGIDAE	0	0	0	0	0	2	0	0	0	0	2	0.004	40
01OUT_7/8/2016_D1	01OUT	2016-07-08	2016	01OUT_7/8/2016_D1_C	C	50	10	500	LANE SNAPPER	LUTJANUS SYNAGRIS	LUTJANIDAE	0	3	3	0	0	0	0	0	0	0	6	0.012	120
01OUT_7/8/2016_D1	01OUT	2016-07-08	2016	01OUT_7/8/2016_D1_C	C	50	10	500	NURSE SHARK	GINGLYMOSTOMA CIRRATUM	ORECTOLOBIDAE	0	0	0	0	0	0	0	0	0	1	1	0.002	20
01OUT_7/8/2016_D1	01OUT	2016-07-08	2016	01OUT_7/8/2016_D1_C	C	50	10	500	PIGFISH	ORTHOPRISTIS CHRYSOPTERA	HAEMULIDAE	2	3	1	0	0	0	0	0	0	0	6	0.012	120
01OUT_7/8/2016_D1	01OUT	2016-07-08	2016	01OUT_7/8/2016_D1_C	C	50	10	500	RED SNAPPER	LUTJANUS CAMPECHANUS	LUTJANIDAE	0	0	5	1	1	0	0	0	0	0	7	0.014	140
01OUT_7/8/2016_D1	01OUT	2016-07-08	2016	01OUT_7/8/2016_D1_C	C	50	10	500	SHEEPSHEAD	ARCHOSARGUS PROBATOCEPHALUS	SPARIDAE	0	2	2	3	1	0	0	0	0	0	8	0.016	160
01OUT_7/8/2016_D1	01OUT	2016-07-08	2016	01OUT_7/8/2016_D1_C	C	50	10	500	SPOTTAIL PINFISH	DIPLODUS HOLBROOKII	SPARIDAE	3	5	2	0	0	0	0	0	0	0	10	0.02	200
01OUT_7/8/2016_D1	01OUT	2016-07-08	2016	01OUT_7/8/2016_D1_C	C	50	10	500	TOMTATE	HAEMULON AUROLINEATUM	HAEMULIDAE	1000	1500	30	0	0	0	0	0	0	0	2530	5.06	50600
01OUT_7/8/2016_D1	01OUT	2016-07-08	2016	01OUT_7/8/2016_D1_C	C	50	10	500	WHITE GRUNT	HAEMULON PLUMIERII	HAEMULIDAE	0	0	0	1	1	0	0	0	0	0	2	0.004	40
01OUT_7/8/2016_D1	01OUT	2016-07-08	2016	01OUT_7/8/2016_D1_C	C	50	10	500	WHITESPOTTED SOAPFISH	RYPTICUS MACULATUS	SERRANIDAE	0	2	0	0	0	0	0	0	0	0	2	0.004	40
02ALTIN_7/12/2016_D1	02ALTIN	2016-07-12	2016	02ALTIN_7/12/2016_D1_C	C	50	10	500	BANDTAIL PUFFER	SPHOEROIDES SPENGLERI	TETRAODONTIDAE	1	0	0	0	0	0	0	0	0	0	1	0.002	20
02ALTIN_7/12/2016_D1	02ALTIN	2016-07-12	2016	02ALTIN_7/12/2016_D1_C	C	50	10	500	BLACK SEA BASS	CENTROPRISTIS STRIATA	SERRANIDAE	15	22	10	0	0	0	0	0	0	0	47	0.094	940
02ALTIN_7/12/2016_D1	02ALTIN	2016-07-12	2016	02ALTIN_7/12/2016_D1_C	C	50	10	500	CUBBYU	PAREQUES UMBROSUS	SCIAENIDAE	11	0	0	0	0	0	0	0	0	0	11	0.022	220
02ALTIN_7/12/2016_D1	02ALTIN	2016-07-12	2016	02ALTIN_7/12/2016_D1_C	C	50	10	500	GREAT BARRACUDA	SPHYRAENA BARRACUDA	SPHYRAENIDAE	0	0	0	0	0	0	0	1	0	0	1	0.002	20
02ALTIN_7/12/2016_D1	02ALTIN	2016-07-12	2016	02ALTIN_7/12/2016_D1_C	C	50	10	500	LIZARDFISH SPECIES	SYNODUS SPECIES	SYNODONTIDAE	1	0	0	0	0	0	0	0	0	0	1	0.002	20
02ALTIN_7/12/2016_D1	02ALTIN	2016-07-12	2016	02ALTIN_7/12/2016_D1_C	C	50	10	500	LONGSPINE PORGY	STENOTOMUS CAPRINUS	SPARIDAE	25	0	0	0	0	0	0	0	0	0	25	0.05	500
02ALTIN_7/12/2016_D1	02ALTIN	2016-07-12	2016	02ALTIN_7/12/2016_D1_C	C	50	10	500	PAINTED WRASSE	HALICHOERES CAUDALIS	LABRIDAE	15	0	0	0	0	0	0	0	0	0	15	0.03	300
02ALTIN_7/12/2016_D1	02ALTIN	2016-07-12	2016	02ALTIN_7/12/2016_D1_C	C	50	10	500	SAND PERCH	DIPLECTRUM FORMOSUM	SERRANIDAE	1	0	0	0	0	0	0	0	0	0	1	0.002	20
02ALTIN_7/12/2016_D1	02ALTIN	2016-07-12	2016	02ALTIN_7/12/2016_D1_C	C	50	10	500	SCAD	DECAPTERUS .	CARANGIDAE	200	0	0	0	0	0	0	0	0	0	200	0.4	4000
02ALTIN_7/12/2016_D1	02ALTIN	2016-07-12	2016	02ALTIN_7/12/2016_D1_C	C	50	10	500	SLIPPERY DICK	HALICHOERES BIVITTATUS	LABRIDAE	13	0	0	0	0	0	0	0	0	0	13	0.026	260
02ALTIN_7/12/2016_D1	02ALTIN	2016-07-12	2016	02ALTIN_7/12/2016_D1_C	C	50	10	500	TOMTATE	HAEMULON AUROLINEATUM	HAEMULIDAE	27	8	0	0	0	0	0	0	0	0	35	0.07	700
02ALTIN_7/12/2016_D1	02ALTIN	2016-07-12	2016	02ALTIN_7/12/2016_D1_C	C	50	10	500	WHITESPOTTED SOAPFISH	RYPTICUS MACULATUS	SERRANIDAE	3	0	0	0	0	0	0	0	0	0	3	0.006	60
02IN_7/12/2016_D1	02IN	2016-07-12	2016	02IN_7/12/2016_D1_C	C	50	10	500	ATLANTIC SPADEFISH	CHAETODIPTERUS FABER	EPHIPPIDAE	0	100	0	0	0	0	0	0	0	0	100	0.2	2000
02IN_7/12/2016_D1	02IN	2016-07-12	2016	02IN_7/12/2016_D1_C	C	50	10	500	BELTED SANDFISH	SERRANUS SUBLIGARIUS	SERRANIDAE	7	0	0	0	0	0	0	0	0	0	7	0.014	140
02IN_7/12/2016_D1	02IN	2016-07-12	2016	02IN_7/12/2016_D1_C	C	50	10	500	BLACK SEA BASS	CENTROPRISTIS STRIATA	SERRANIDAE	11	3	14	0	0	0	0	0	0	0	28	0.056	560
02IN_7/12/2016_D1	02IN	2016-07-12	2016	02IN_7/12/2016_D1_C	C	50	10	500	BLUE DARTFISH	PTERELEOTRIS CALLIURA	MICRODESMIDAE	8	0	0	0	0	0	0	0	0	0	8	0.016	160
02IN_7/12/2016_D1	02IN	2016-07-12	2016	02IN_7/12/2016_D1_C	C	50	10	500	COCOA DAMSELFISH	STEGASTES VARIABILIS	POMACENTRIDAE	1	0	0	0	0	0	0	0	0	0	1	0.002	20
02IN_7/12/2016_D1	02IN	2016-07-12	2016	02IN_7/12/2016_D1_C	C	50	10	500	CRESTED BLENNY	HYPLEUROCHILUS GEMINATUS	BLENNIIDAE	1	0	0	0	0	0	0	0	0	0	1	0.002	20
02IN_7/12/2016_D1	02IN	2016-07-12	2016	02IN_7/12/2016_D1_C	C	50	10	500	CUBBYU	PAREQUES UMBROSUS	SCIAENIDAE	1	100	0	0	0	0	0	0	0	0	101	0.202	2020
02IN_7/12/2016_D1	02IN	2016-07-12	2016	02IN_7/12/2016_D1_C	C	50	10	500	GRAY TRIGGERFISH	BALISTES CAPRISCUS	BALISTIDAE	0	0	1	0	0	0	0	0	0	0	1	0.002	20
02IN_7/12/2016_D1	02IN	2016-07-12	2016	02IN_7/12/2016_D1_C	C	50	10	500	GREAT BARRACUDA	SPHYRAENA BARRACUDA	SPHYRAENIDAE	0	0	0	0	1	0	0	1	0	0	2	0.004	40
02IN_7/12/2016_D1	02IN	2016-07-12	2016	02IN_7/12/2016_D1_C	C	50	10	500	LONGSPINE PORGY	STENOTOMUS CAPRINUS	SPARIDAE	9	0	1	0	0	0	0	0	0	0	10	0.02	200
02IN_7/12/2016_D1	02IN	2016-07-12	2016	02IN_7/12/2016_D1_C	C	50	10	500	PAINTED WRASSE	HALICHOERES CAUDALIS	LABRIDAE	7	0	0	0	0	0	0	0	0	0	7	0.014	140
02IN_7/12/2016_D1	02IN	2016-07-12	2016	02IN_7/12/2016_D1_C	C	50	10	500	PIGFISH	ORTHOPRISTIS CHRYSOPTERA	HAEMULIDAE	0	2	0	0	0	0	0	0	0	0	2	0.004	40
02IN_7/12/2016_D1	02IN	2016-07-12	2016	02IN_7/12/2016_D1_C	C	50	10	500	RED SNAPPER	LUTJANUS CAMPECHANUS	LUTJANIDAE	0	0	0	0	0	0	1	0	0	0	1	0.002	20
02IN_7/12/2016_D1	02IN	2016-07-12	2016	02IN_7/12/2016_D1_C	C	50	10	500	SAND PERCH	DIPLECTRUM FORMOSUM	SERRANIDAE	2	1	0	0	0	0	0	0	0	0	3	0.006	60
02IN_7/12/2016_D1	02IN	2016-07-12	2016	02IN_7/12/2016_D1_C	C	50	10	500	SEAWEED BLENNY	PARABLENNIUS MARMOREUS	BLENNIIDAE	3	0	0	0	0	0	0	0	0	0	3	0.006	60
02IN_7/12/2016_D1	02IN	2016-07-12	2016	02IN_7/12/2016_D1_C	C	50	10	500	SHEEPSHEAD	ARCHOSARGUS PROBATOCEPHALUS	SPARIDAE	0	0	0	4	0	0	0	0	0	0	4	0.008	80
02IN_7/12/2016_D1	02IN	2016-07-12	2016	02IN_7/12/2016_D1_C	C	50	10	500	SHEEPSHEAD PORGY	CALAMUS PENNA	SPARIDAE	0	0	1	0	0	0	0	0	0	0	1	0.002	20
02IN_7/12/2016_D1	02IN	2016-07-12	2016	02IN_7/12/2016_D1_C	C	50	10	500	SLIPPERY DICK	HALICHOERES BIVITTATUS	LABRIDAE	21	0	0	0	0	0	0	0	0	0	21	0.032	320
02IN_7/12/2016_D1	02IN	2016-07-12	2016	02IN_7/12/2016_D1_C	C	50	10	500	SPOTFIN BUTTERFLYFISH	CHAETODON OCELLATUS	CHAETODONTIDAE	1	0	0	0	0	0	0	0	0	0	1	0.002	20
02IN_7/12/2016_D1	02IN	2016-07-12	2016	02IN_7/12/2016_D1_C	C	50	10	500	TOMTATE	HAEMULON AUROLINEATUM	HAEMULIDAE	1000	0	20	0	0	0	0	0	0	0	1020	2.04	20400
02OUT_7/14/2016_D1	02OUT	2016-07-14	2016	02OUT_7/14/2016_D1_C	C	50	10	500	ATLANTIC GUITARFISH	RHINOBATOS LENTIGINOSUS	RHINOBATIDAE	0	0	0	1	0	0	0	0	0	0	1	0.002	20
02OUT_7/14/2016_D1	02OUT	2016-07-14	2016	02OUT_7/14/2016_D1_C	C	50	10	500	ATLANTIC SPADEFISH	CHAETODIPTERUS FABER	EPHIPPIDAE	0	20	0	0	0	0	0	0	0	0	20	0.04	400
02OUT_7/14/2016_D1	02OUT	2016-07-14	2016	02OUT_7/14/2016_D1_C	C	50	10	500	BLACK SEA BASS	CENTROPRISTIS STRIATA	SERRANIDAE	7	4	1	2	9	0	0	0	0	0	23	0.046	460
02OUT_7/14/2016_D1	02OUT	2016-07-14	2016	02OUT_7/14/2016_D1_C	C	50	10	500	BLUE ANGELFISH	HOLACANTHUS BERMUDENSIS	POMACANTHIDAE	1	1	1	1	0	0	0	0	0	0	4	0.008	80
02OUT_7/14/2016_D1	02OUT	2016-07-14	2016	02OUT_7/14/2016_D1_C	C	50	10	500	BLUE DARTFISH	PTERELEOTRIS CALLIURA	MICRODESMIDAE	2	0	0	0	0	0	0	0	0	0	2	0.004	40
02OUT_7/14/2016_D1	02OUT	2016-07-14	2016	02OUT_7/14/2016_D1_C	C	50	10	500	COCOA DAMSELFISH	STEGASTES VARIABILIS	POMACENTRIDAE	3	0	0	0	0	0	0	0	0	0	3	0.006	60
02OUT_7/14/2016_D1	02OUT	2016-07-14	2016	02OUT_7/14/2016_D1_C	C	50	10	500	CUBBYU	PAREQUES UMBROSUS	SCIAENIDAE	0	500	0	0	0	0	0	0	0	0	500	1	10000
02OUT_7/14/2016_D1	02OUT	2016-07-14	2016	02OUT_7/14/2016_D1_C	C	50	10	500	JACKKNIFE FISH	EQUETUS LANCEOLATUS	SCIAENIDAE	0	0	0	2	0	0	0	0	0	0	2	0.004	40
02OUT_7/14/2016_D1	02OUT	2016-07-14	2016	02OUT_7/14/2016_D1_C	C	50	10	500	PIGFISH	ORTHOPRISTIS CHRYSOPTERA	HAEMULIDAE	0	2	0	0	0	0	0	0	0	0	2	0.004	40
02OUT_7/14/2016_D1	02OUT	2016-07-14	2016	02OUT_7/14/2016_D1_C	C	50	10	500	SHEEPSHEAD	ARCHOSARGUS PROBATOCEPHALUS	SPARIDAE	0	0	1	8	2	0	0	0	0	0	11	0.022	220
02OUT_7/14/2016_D1	02OUT	2016-07-14	2016	02OUT_7/14/2016_D1_C	C	50	10	500	SHEEPSHEAD PORGY	CALAMUS PENNA	SPARIDAE	0	0	6	0	0	0	0	0	0	0	6	0.012	120
02OUT_7/14/2016_D1	02OUT	2016-07-14	2016	02OUT_7/14/2016_D1_C	C	50	10	500	SLIPPERY DICK	HALICHOERES BIVITTATUS	LABRIDAE	18	5	0	0	0	0	0	0	0	0	23	0.01	100
02OUT_7/14/2016_D1	02OUT	2016-07-14	2016	02OUT_7/14/2016_D1_C	C	50	10	500	SPOTFIN BUTTERFLYFISH	CHAETODON OCELLATUS	CHAETODONTIDAE	2	0	0	0	0	0	0	0	0	0	2	0.004	40
02OUT_7/14/2016_D1	02OUT	2016-07-14	2016	02OUT_7/14/2016_D1_C	C	50	10	500	TOMTATE	HAEMULON AUROLINEATUM	HAEMULIDAE	0	300	0	0	0	0	0	0	0	0	300	0.6	6000
02OUT_7/14/2016_D1	02OUT	2016-07-14	2016	02OUT_7/14/2016_D1_C	C	50	10	500	WHITE GRUNT	HAEMULON PLUMIERII	HAEMULIDAE	0	7	0	0	0	0	0	0	0	0	7	0.014	140
02OUT_7/14/2016_D1	02OUT	2016-07-14	2016	02OUT_7/14/2016_D1_C	C	50	10	500	WHITESPOTTED SOAPFISH	RYPTICUS MACULATUS	SERRANIDAE	0	1	0	0	0	0	0	0	0	0	1	0.002	20
03ALTIN_7/11/2016_D1	03ALTIN	2016-07-11	2016	03ALTIN_7/11/2016_D1_C	C	50	10	500	BANK SEA BASS	CENTROPRISTIS OCYURUS	SERRANIDAE	2	0	0	0	0	0	0	0	0	0	2	0.004	40
03ALTIN_7/11/2016_D1	03ALTIN	2016-07-11	2016	03ALTIN_7/11/2016_D1_C	C	50	10	500	BELTED SANDFISH	SERRANUS SUBLIGARIUS	SERRANIDAE	9	0	0	0	0	0	0	0	0	0	9	0.018	180
03ALTIN_7/11/2016_D1	03ALTIN	2016-07-11	2016	03ALTIN_7/11/2016_D1_C	C	50	10	500	BLACK SEA BASS	CENTROPRISTIS STRIATA	SERRANIDAE	5	1	11	2	0	0	0	0	0	0	19	0.038	380
03ALTIN_7/11/2016_D1	03ALTIN	2016-07-11	2016	03ALTIN_7/11/2016_D1_C	C	50	10	500	BLUE ANGELFISH	HOLACANTHUS BERMUDENSIS	POMACANTHIDAE	1	0	0	0	0	0	0	0	0	0	1	0.002	20
03ALTIN_7/11/2016_D1	03ALTIN	2016-07-11	2016	03ALTIN_7/11/2016_D1_C	C	50	10	500	COCOA DAMSELFISH	STEGASTES VARIABILIS	POMACENTRIDAE	3	0	0	0	0	0	0	0	0	0	3	0.006	60
03ALTIN_7/11/2016_D1	03ALTIN	2016-07-11	2016	03ALTIN_7/11/2016_D1_C	C	50	10	500	CUBBYU	PAREQUES UMBROSUS	SCIAENIDAE	9	0	0	0	0	0	0	0	0	0	9	0.018	180
03ALTIN_7/11/2016_D1	03ALTIN	2016-07-11	2016	03ALTIN_7/11/2016_D1_C	C	50	10	500	EMERALD PARROTFISH	NICHOLSINA USTA	SCARIDAE	2	0	0	0	0	0	0	0	0	0	2	0.004	40
03ALTIN_7/11/2016_D1	03ALTIN	2016-07-11	2016	03ALTIN_7/11/2016_D1_C	C	50	10	500	JACKKNIFE FISH	EQUETUS LANCEOLATUS	SCIAENIDAE	2	0	0	0	0	0	0	0	0	0	2	0.004	40
03ALTIN_7/11/2016_D1	03ALTIN	2016-07-11	2016	03ALTIN_7/11/2016_D1_C	C	50	10	500	LONGSPINE PORGY	STENOTOMUS CAPRINUS	SPARIDAE	8	79	0	0	0	0	0	0	0	0	87	0.174	1740
03ALTIN_7/11/2016_D1	03ALTIN	2016-07-11	2016	03ALTIN_7/11/2016_D1_C	C	50	10	500	OYSTER TOAD	OPSANUS TAU	BATRACHOIDIDAE	0	1	0	0	0	0	0	0	0	0	1	0.002	20
03ALTIN_7/11/2016_D1	03ALTIN	2016-07-11	2016	03ALTIN_7/11/2016_D1_C	C	50	10	500	PAINTED WRASSE	HALICHOERES CAUDALIS	LABRIDAE	4	0	0	0	0	0	0	0	0	0	4	0.002	20
03ALTIN_7/11/2016_D1	03ALTIN	2016-07-11	2016	03ALTIN_7/11/2016_D1_C	C	50	10	500	SCAD	DECAPTERUS .	CARANGIDAE	0	300	0	0	0	0	0	0	0	0	300	0.6	6000
03ALTIN_7/11/2016_D1	03ALTIN	2016-07-11	2016	03ALTIN_7/11/2016_D1_C	C	50	10	500	SEAWEED BLENNY	PARABLENNIUS MARMOREUS	BLENNIIDAE	3	0	0	0	0	0	0	0	0	0	3	0.006	60
03ALTIN_7/11/2016_D1	03ALTIN	2016-07-11	2016	03ALTIN_7/11/2016_D1_C	C	50	10	500	SLIPPERY DICK	HALICHOERES BIVITTATUS	LABRIDAE	39	14	0	0	0	0	0	0	0	0	53	0.09	900
03ALTIN_7/11/2016_D1	03ALTIN	2016-07-11	2016	03ALTIN_7/11/2016_D1_C	C	50	10	500	SPANISH MACKERAL	SCOMBEROMORUS MACULATUS	SCOMBRIDAE	0	0	0	0	1	0	0	0	0	0	1	0.002	20
03ALTIN_7/11/2016_D1	03ALTIN	2016-07-11	2016	03ALTIN_7/11/2016_D1_C	C	50	10	500	TOMTATE	HAEMULON AUROLINEATUM	HAEMULIDAE	230	6	0	0	0	0	0	0	0	0	236	0.472	4720
03ALTIN_7/11/2016_D1	03ALTIN	2016-07-11	2016	03ALTIN_7/11/2016_D1_C	C	50	10	500	TWOSPOT CARDINALFISH	APOGON PSEUDOMACULATUS	APOGONIDAE	8	0	0	0	0	0	0	0	0	0	8	0.016	160
03ALTIN_7/11/2016_D1	03ALTIN	2016-07-11	2016	03ALTIN_7/11/2016_D1_C	C	50	10	500	WHITESPOTTED SOAPFISH	RYPTICUS MACULATUS	SERRANIDAE	1	0	0	0	0	0	0	0	0	0	1	0.002	20
03ALTOUT_7/9/2016_D1	03ALTOUT	2016-07-09	2016	03ALTOUT_7/9/2016_D1_C	C	50	10	500	ALMACO JACK	SERIOLA RIVOLIANA	CARANGIDAE	0	0	0	0	4	0	0	0	0	0	4	0.008	80
03ALTOUT_7/9/2016_D1	03ALTOUT	2016-07-09	2016	03ALTOUT_7/9/2016_D1_C	C	50	10	500	ATLANTIC SPADEFISH	CHAETODIPTERUS FABER	EPHIPPIDAE	0	3	2	0	0	0	0	0	0	0	5	0.01	100
03ALTOUT_7/9/2016_D1	03ALTOUT	2016-07-09	2016	03ALTOUT_7/9/2016_D1_C	C	50	10	500	BANK SEA BASS	CENTROPRISTIS OCYURUS	SERRANIDAE	1	0	0	0	0	0	0	0	0	0	1	0.002	20
03ALTOUT_7/9/2016_D1	03ALTOUT	2016-07-09	2016	03ALTOUT_7/9/2016_D1_C	C	50	10	500	BELTED SANDFISH	SERRANUS SUBLIGARIUS	SERRANIDAE	3	0	0	0	0	0	0	0	0	0	3	0.006	60
03ALTOUT_7/9/2016_D1	03ALTOUT	2016-07-09	2016	03ALTOUT_7/9/2016_D1_C	C	50	10	500	BLACK SEA BASS	CENTROPRISTIS STRIATA	SERRANIDAE	9	0	0	44	0	0	0	0	0	0	53	0.106	1060
03ALTOUT_7/9/2016_D1	03ALTOUT	2016-07-09	2016	03ALTOUT_7/9/2016_D1_C	C	50	10	500	BLUE ANGELFISH	HOLACANTHUS BERMUDENSIS	POMACANTHIDAE	2	0	0	0	0	0	0	0	0	0	2	0.004	40
03ALTOUT_7/9/2016_D1	03ALTOUT	2016-07-09	2016	03ALTOUT_7/9/2016_D1_C	C	50	10	500	COCOA DAMSELFISH	STEGASTES VARIABILIS	POMACENTRIDAE	2	0	0	0	0	0	0	0	0	0	2	0.004	40
03ALTOUT_7/9/2016_D1	03ALTOUT	2016-07-09	2016	03ALTOUT_7/9/2016_D1_C	C	50	10	500	CUBBYU	PAREQUES UMBROSUS	SCIAENIDAE	0	10	0	0	0	0	0	0	0	0	10	0.02	200
03ALTOUT_7/9/2016_D1	03ALTOUT	2016-07-09	2016	03ALTOUT_7/9/2016_D1_C	C	50	10	500	GREATER AMBERJACK	SERIOLA DUMERILI	CARANGIDAE	0	0	0	0	0	30	0	30	0	0	60	0.12	1200
03ALTOUT_7/9/2016_D1	03ALTOUT	2016-07-09	2016	03ALTOUT_7/9/2016_D1_C	C	50	10	500	PAINTED WRASSE	HALICHOERES CAUDALIS	LABRIDAE	9	0	0	0	0	0	0	0	0	0	9	0.018	180
03ALTOUT_7/9/2016_D1	03ALTOUT	2016-07-09	2016	03ALTOUT_7/9/2016_D1_C	C	50	10	500	RED SNAPPER	LUTJANUS CAMPECHANUS	LUTJANIDAE	0	0	0	0	0	2	2	0	0	0	4	0.008	80
03ALTOUT_7/9/2016_D1	03ALTOUT	2016-07-09	2016	03ALTOUT_7/9/2016_D1_C	C	50	10	500	SLIPPERY DICK	HALICHOERES BIVITTATUS	LABRIDAE	42	0	0	0	0	0	0	0	0	0	42	0.078	780
03ALTOUT_7/9/2016_D1	03ALTOUT	2016-07-09	2016	03ALTOUT_7/9/2016_D1_C	C	50	10	500	SPOTFIN BUTTERFLYFISH	CHAETODON OCELLATUS	CHAETODONTIDAE	1	0	0	0	0	0	0	0	0	0	1	0.002	20
03ALTOUT_7/9/2016_D1	03ALTOUT	2016-07-09	2016	03ALTOUT_7/9/2016_D1_C	C	50	10	500	TOMTATE	HAEMULON AUROLINEATUM	HAEMULIDAE	0	0	100	0	0	0	0	0	0	0	100	0.2	2000
03IN_7/8/2016_D1	03IN	2016-07-08	2016	03IN_7/8/2016_D1_C	C	50	10	500	ATLANTIC SPADEFISH	CHAETODIPTERUS FABER	EPHIPPIDAE	0	0	200	0	0	0	0	0	0	0	200	0.4	4000
03IN_7/8/2016_D1	03IN	2016-07-08	2016	03IN_7/8/2016_D1_C	C	50	10	500	BAR JACK	CARANGOIDES RUBER	CARANGIDAE	20	0	0	0	0	0	0	0	0	0	20	0.04	400
03IN_7/8/2016_D1	03IN	2016-07-08	2016	03IN_7/8/2016_D1_C	C	50	10	500	BLACK SEA BASS	CENTROPRISTIS STRIATA	SERRANIDAE	65	30	40	6	0	0	0	0	0	0	141	0.282	2820
03IN_7/8/2016_D1	03IN	2016-07-08	2016	03IN_7/8/2016_D1_C	C	50	10	500	BLUE ANGELFISH	HOLACANTHUS BERMUDENSIS	POMACANTHIDAE	0	2	2	0	2	1	0	0	0	0	7	0.014	140
03IN_7/8/2016_D1	03IN	2016-07-08	2016	03IN_7/8/2016_D1_C	C	50	10	500	CUBBYU	PAREQUES UMBROSUS	SCIAENIDAE	50	100	0	0	0	0	0	0	0	0	150	0.3	3000
03IN_7/8/2016_D1	03IN	2016-07-08	2016	03IN_7/8/2016_D1_C	C	50	10	500	GREAT BARRACUDA	SPHYRAENA BARRACUDA	SPHYRAENIDAE	0	0	0	0	0	0	0	0	0	1	1	0.002	20
03IN_7/8/2016_D1	03IN	2016-07-08	2016	03IN_7/8/2016_D1_C	C	50	10	500	GREATER AMBERJACK	SERIOLA DUMERILI	CARANGIDAE	0	0	0	0	0	0	0	0	0	1	1	0.002	20
03IN_7/8/2016_D1	03IN	2016-07-08	2016	03IN_7/8/2016_D1_C	C	50	10	500	PIGFISH	ORTHOPRISTIS CHRYSOPTERA	HAEMULIDAE	5	3	1	0	0	0	0	0	0	0	9	0.018	180
03IN_7/8/2016_D1	03IN	2016-07-08	2016	03IN_7/8/2016_D1_C	C	50	10	500	SHEEPSHEAD	ARCHOSARGUS PROBATOCEPHALUS	SPARIDAE	0	4	3	2	2	2	0	0	0	0	13	0.026	260
03IN_7/8/2016_D1	03IN	2016-07-08	2016	03IN_7/8/2016_D1_C	C	50	10	500	SLIPPERY DICK	HALICHOERES BIVITTATUS	LABRIDAE	5	0	0	0	0	0	0	0	0	0	5	0.01	100
03IN_7/8/2016_D1	03IN	2016-07-08	2016	03IN_7/8/2016_D1_C	C	50	10	500	SPOTFIN BUTTERFLYFISH	CHAETODON OCELLATUS	CHAETODONTIDAE	1	0	0	0	0	0	0	0	0	0	1	0.002	20
03IN_7/8/2016_D1	03IN	2016-07-08	2016	03IN_7/8/2016_D1_C	C	50	10	500	SPOTTAIL PINFISH	DIPLODUS HOLBROOKII	SPARIDAE	50	50	0	0	0	0	0	0	0	0	100	0.2	2000
03IN_7/8/2016_D1	03IN	2016-07-08	2016	03IN_7/8/2016_D1_C	C	50	10	500	TOMTATE	HAEMULON AUROLINEATUM	HAEMULIDAE	500	500	10	0	0	0	0	0	0	0	1010	2.02	20200
03IN_7/8/2016_D1	03IN	2016-07-08	2016	03IN_7/8/2016_D1_C	C	50	10	500	VERMILION SNAPPER	RHOMBOPLITES AURORUBENS	LUTJANIDAE	0	2	0	0	0	0	0	0	0	0	2	0.004	40
03OUT_7/14/2016_D1	03OUT	2016-07-14	2016	03OUT_7/14/2016_D1_C	C	50	10	500	BANK SEA BASS	CENTROPRISTIS OCYURUS	SERRANIDAE	1	0	0	0	0	0	0	0	0	0	1	0.002	20
03OUT_7/14/2016_D1	03OUT	2016-07-14	2016	03OUT_7/14/2016_D1_C	C	50	10	500	BLACK SEA BASS	CENTROPRISTIS STRIATA	SERRANIDAE	11	2	3	10	0	0	0	0	0	0	26	0.052	520
03OUT_7/14/2016_D1	03OUT	2016-07-14	2016	03OUT_7/14/2016_D1_C	C	50	10	500	BLUE ANGELFISH	HOLACANTHUS BERMUDENSIS	POMACANTHIDAE	1	1	0	0	0	0	0	0	0	0	2	0.004	40
03OUT_7/14/2016_D1	03OUT	2016-07-14	2016	03OUT_7/14/2016_D1_C	C	50	10	500	CUBBYU	PAREQUES UMBROSUS	SCIAENIDAE	0	30	0	0	0	0	0	0	0	0	30	0.06	600
03OUT_7/14/2016_D1	03OUT	2016-07-14	2016	03OUT_7/14/2016_D1_C	C	50	10	500	JACKKNIFE FISH	EQUETUS LANCEOLATUS	SCIAENIDAE	0	0	6	0	0	0	0	0	0	0	6	0.012	120
03OUT_7/14/2016_D1	03OUT	2016-07-14	2016	03OUT_7/14/2016_D1_C	C	50	10	500	LONGSPINE PORGY	STENOTOMUS CAPRINUS	SPARIDAE	0	68	0	0	0	0	0	0	0	0	68	0.136	1360
03OUT_7/14/2016_D1	03OUT	2016-07-14	2016	03OUT_7/14/2016_D1_C	C	50	10	500	MACKERAL SPECIES	SCOMBEROMORUS	SCOMBRIDAE	0	0	0	0	3	0	0	0	0	0	3	0.006	60
03OUT_7/14/2016_D1	03OUT	2016-07-14	2016	03OUT_7/14/2016_D1_C	C	50	10	500	PAINTED WRASSE	HALICHOERES CAUDALIS	LABRIDAE	10	0	0	0	0	0	0	0	0	0	10	0.01	100
03OUT_7/14/2016_D1	03OUT	2016-07-14	2016	03OUT_7/14/2016_D1_C	C	50	10	500	SAND PERCH	DIPLECTRUM FORMOSUM	SERRANIDAE	2	0	0	0	0	0	0	0	0	0	2	0.004	40
03OUT_7/14/2016_D1	03OUT	2016-07-14	2016	03OUT_7/14/2016_D1_C	C	50	10	500	SCADS	DECAPTERUS SPECIES	CARANGIDAE	0	30	0	0	0	0	0	0	0	0	30	0.06	600
03OUT_7/14/2016_D1	03OUT	2016-07-14	2016	03OUT_7/14/2016_D1_C	C	50	10	500	SEAWEED BLENNY	PARABLENNIUS MARMOREUS	BLENNIIDAE	2	0	0	0	0	0	0	0	0	0	2	0.004	40
03OUT_7/14/2016_D1	03OUT	2016-07-14	2016	03OUT_7/14/2016_D1_C	C	50	10	500	SHEEPSHEAD	ARCHOSARGUS PROBATOCEPHALUS	SPARIDAE	0	0	0	8	0	0	0	0	0	0	8	0.016	160
03OUT_7/14/2016_D1	03OUT	2016-07-14	2016	03OUT_7/14/2016_D1_C	C	50	10	500	SHEEPSHEAD PORGY	CALAMUS PENNA	SPARIDAE	0	0	1	1	0	0	0	0	0	0	2	0.004	40
03OUT_7/14/2016_D1	03OUT	2016-07-14	2016	03OUT_7/14/2016_D1_C	C	50	10	500	SLIPPERY DICK	HALICHOERES BIVITTATUS	LABRIDAE	13	2	0	0	0	0	0	0	0	0	15	0.01	100
03OUT_7/14/2016_D1	03OUT	2016-07-14	2016	03OUT_7/14/2016_D1_C	C	50	10	500	TOMTATE	HAEMULON AUROLINEATUM	HAEMULIDAE	0	60	0	0	0	0	0	0	0	0	60	0.12	1200
04IN_7/14/2016_D1	04IN	2016-07-14	2016	04IN_7/14/2016_D1_C	C	50	10	500	BARBFISH	BRASILIENSIS	scorpaenidae	0	0	1	0	0	0	0	0	0	0	1	0.002	20
04IN_7/14/2016_D1	04IN	2016-07-14	2016	04IN_7/14/2016_D1_C	C	50	10	500	BLACK SEA BASS	CENTROPRISTIS STRIATA	SERRANIDAE	1	0	18	9	0	0	0	0	0	0	28	0.056	560
04IN_7/14/2016_D1	04IN	2016-07-14	2016	04IN_7/14/2016_D1_C	C	50	10	500	COCOA DAMSELFISH	STEGASTES VARIABILIS	POMACENTRIDAE	4	0	0	0	0	0	0	0	0	0	4	0.008	80
04IN_7/14/2016_D1	04IN	2016-07-14	2016	04IN_7/14/2016_D1_C	C	50	10	500	GRAY TRIGGERFISH	BALISTES CAPRISCUS	BALISTIDAE	0	0	2	0	0	0	0	0	0	0	2	0.004	40
04IN_7/14/2016_D1	04IN	2016-07-14	2016	04IN_7/14/2016_D1_C	C	50	10	500	GREAT BARRACUDA	SPHYRAENA BARRACUDA	SPHYRAENIDAE	0	0	0	0	0	0	1	0	0	0	1	0.002	20
04IN_7/14/2016_D1	04IN	2016-07-14	2016	04IN_7/14/2016_D1_C	C	50	10	500	JACKKNIFE FISH	EQUETUS LANCEOLATUS	SCIAENIDAE	0	0	1	0	0	0	0	0	0	0	1	0.002	20
04IN_7/14/2016_D1	04IN	2016-07-14	2016	04IN_7/14/2016_D1_C	C	50	10	500	LONGSPINE PORGY	STENOTOMUS CAPRINUS	SPARIDAE	0	57	0	0	0	0	0	0	0	0	57	0.114	1140
04IN_7/14/2016_D1	04IN	2016-07-14	2016	04IN_7/14/2016_D1_C	C	50	10	500	PAINTED WRASSE	HALICHOERES CAUDALIS	LABRIDAE	2	0	0	0	0	0	0	0	0	0	2	0.002	20
04IN_7/14/2016_D1	04IN	2016-07-14	2016	04IN_7/14/2016_D1_C	C	50	10	500	PIGFISH	ORTHOPRISTIS CHRYSOPTERA	HAEMULIDAE	0	19	0	0	0	0	0	0	0	0	19	0.038	380
04IN_7/14/2016_D1	04IN	2016-07-14	2016	04IN_7/14/2016_D1_C	C	50	10	500	SCAD	DECAPTERUS .	CARANGIDAE	0	60	0	0	0	0	0	0	0	0	60	0.12	1200
04IN_7/14/2016_D1	04IN	2016-07-14	2016	04IN_7/14/2016_D1_C	C	50	10	500	SEMINOLE GOBY	MICROGOBIUS CARRI	GOBIIDAE	1	0	0	0	0	0	0	0	0	0	1	0.002	20
04IN_7/14/2016_D1	04IN	2016-07-14	2016	04IN_7/14/2016_D1_C	C	50	10	500	SHEEPSHEAD	ARCHOSARGUS PROBATOCEPHALUS	SPARIDAE	0	1	8	5	1	0	0	0	0	0	15	0.03	300
04IN_7/14/2016_D1	04IN	2016-07-14	2016	04IN_7/14/2016_D1_C	C	50	10	500	SHEEPSHEAD PORGY	CALAMUS PENNA	SPARIDAE	0	0	0	1	0	0	0	0	0	0	1	0.002	20
04IN_7/14/2016_D1	04IN	2016-07-14	2016	04IN_7/14/2016_D1_C	C	50	10	500	SLIPPERY DICK	HALICHOERES BIVITTATUS	LABRIDAE	7	0	0	0	0	0	0	0	0	0	7	0.014	140
04IN_7/14/2016_D1	04IN	2016-07-14	2016	04IN_7/14/2016_D1_C	C	50	10	500	SPOTFIN BUTTERFLYFISH	CHAETODON OCELLATUS	CHAETODONTIDAE	1	0	0	0	0	0	0	0	0	0	1	0.002	20
04IN_7/14/2016_D1	04IN	2016-07-14	2016	04IN_7/14/2016_D1_C	C	50	10	500	TOMTATE	HAEMULON AUROLINEATUM	HAEMULIDAE	50	55	0	0	0	0	0	0	0	0	105	0.21	2100
04OUT_7/10/2016_D1	04OUT	2016-07-10	2016	04OUT_7/10/2016_D1_C	C	50	10	500	BLACK SEA BASS	CENTROPRISTIS STRIATA	SERRANIDAE	20	12	4	3	0	0	0	0	0	0	39	0.078	780
04OUT_7/10/2016_D1	04OUT	2016-07-10	2016	04OUT_7/10/2016_D1_C	C	50	10	500	BLUE DARTFISH	PTERELEOTRIS CALLIURA	MICRODESMIDAE	8	0	0	0	0	0	0	0	0	0	8	0.016	160
04OUT_7/10/2016_D1	04OUT	2016-07-10	2016	04OUT_7/10/2016_D1_C	C	50	10	500	CUBBYU	PAREQUES UMBROSUS	SCIAENIDAE	80	0	0	0	0	0	0	0	0	0	80	0.16	1600
04OUT_7/10/2016_D1	04OUT	2016-07-10	2016	04OUT_7/10/2016_D1_C	C	50	10	500	GRAY TRIGGERFISH	BALISTES CAPRISCUS	BALISTIDAE	0	0	1	1	0	0	0	0	0	0	2	0.004	40
04OUT_7/10/2016_D1	04OUT	2016-07-10	2016	04OUT_7/10/2016_D1_C	C	50	10	500	JACKKNIFE FISH	EQUETUS LANCEOLATUS	SCIAENIDAE	1	1	0	0	0	0	0	0	0	0	2	0.004	40
04OUT_7/10/2016_D1	04OUT	2016-07-10	2016	04OUT_7/10/2016_D1_C	C	50	10	500	LONGSPINE PORGY	STENOTOMUS CAPRINUS	SPARIDAE	75	45	0	0	0	0	0	0	0	0	120	0.24	2400
04OUT_7/10/2016_D1	04OUT	2016-07-10	2016	04OUT_7/10/2016_D1_C	C	50	10	500	MORAY	GYMNOTHORAX SPECIES	MURAENIDAE	0	0	0	1	0	0	0	0	0	0	1	0.002	20
04OUT_7/10/2016_D1	04OUT	2016-07-10	2016	04OUT_7/10/2016_D1_C	C	50	10	500	PIGFISH	ORTHOPRISTIS CHRYSOPTERA	HAEMULIDAE	35	16	0	0	0	0	0	0	0	0	51	0.102	1020
04OUT_7/10/2016_D1	04OUT	2016-07-10	2016	04OUT_7/10/2016_D1_C	C	50	10	500	RED SNAPPER	LUTJANUS CAMPECHANUS	LUTJANIDAE	0	0	0	1	2	0	2	0	0	0	5	0.01	100
04OUT_7/10/2016_D1	04OUT	2016-07-10	2016	04OUT_7/10/2016_D1_C	C	50	10	500	SCAD	DECAPTERUS .	CARANGIDAE	20	0	0	0	0	0	0	0	0	0	20	0.04	400
04OUT_7/10/2016_D1	04OUT	2016-07-10	2016	04OUT_7/10/2016_D1_C	C	50	10	500	SHEEPSHEAD	ARCHOSARGUS PROBATOCEPHALUS	SPARIDAE	0	0	3	6	4	0	0	0	0	0	13	0.026	260
04OUT_7/10/2016_D1	04OUT	2016-07-10	2016	04OUT_7/10/2016_D1_C	C	50	10	500	SHEEPSHEAD PORGY	CALAMUS PENNA	SPARIDAE	0	4	0	0	0	0	0	0	0	0	4	0.008	80
04OUT_7/10/2016_D1	04OUT	2016-07-10	2016	04OUT_7/10/2016_D1_C	C	50	10	500	SLIPPERY DICK	HALICHOERES BIVITTATUS	LABRIDAE	40	0	0	0	0	0	0	0	0	0	40	0.08	800
04OUT_7/10/2016_D1	04OUT	2016-07-10	2016	04OUT_7/10/2016_D1_C	C	50	10	500	TOMTATE	HAEMULON AUROLINEATUM	HAEMULIDAE	100	25	0	0	0	0	0	0	0	0	125	0.25	2500
04OUT_7/10/2016_D1	04OUT	2016-07-10	2016	04OUT_7/10/2016_D1_C	C	50	10	500	WHITESPOTTED SOAPFISH	RYPTICUS MACULATUS	SERRANIDAE	1	3	0	0	0	0	0	0	0	0	4	0.008	80
05IN_7/12/2016_D1	05IN	2016-07-12	2016	05IN_7/12/2016_D1_C	C	50	10	500	BELTED SANDFISH	SERRANUS SUBLIGARIUS	SERRANIDAE	3	0	0	0	0	0	0	0	0	0	3	0.006	60
05IN_7/12/2016_D1	05IN	2016-07-12	2016	05IN_7/12/2016_D1_C	C	50	10	500	BLACK SEA BASS	CENTROPRISTIS STRIATA	SERRANIDAE	4	3	13	13	0	0	0	0	0	0	33	0.066	660
05IN_7/12/2016_D1	05IN	2016-07-12	2016	05IN_7/12/2016_D1_C	C	50	10	500	BLUE ANGELFISH	HOLACANTHUS BERMUDENSIS	POMACANTHIDAE	0	0	5	3	1	0	0	0	0	0	9	0.018	180
05IN_7/12/2016_D1	05IN	2016-07-12	2016	05IN_7/12/2016_D1_C	C	50	10	500	BLUE DARTFISH	PTERELEOTRIS CALLIURA	MICRODESMIDAE	18	0	0	0	0	0	0	0	0	0	18	0.036	360
05IN_7/12/2016_D1	05IN	2016-07-12	2016	05IN_7/12/2016_D1_C	C	50	10	500	COCOA DAMSELFISH	STEGASTES VARIABILIS	POMACENTRIDAE	4	0	0	0	0	0	0	0	0	0	4	0.008	80
05IN_7/12/2016_D1	05IN	2016-07-12	2016	05IN_7/12/2016_D1_C	C	50	10	500	CUBBYU	PAREQUES UMBROSUS	SCIAENIDAE	7	30	0	0	0	0	0	0	0	0	37	0.074	740
05IN_7/12/2016_D1	05IN	2016-07-12	2016	05IN_7/12/2016_D1_C	C	50	10	500	GAG	MYCTEROPERCA MICROLEPIS	SERRANIDAE	0	0	0	1	0	2	0	0	0	0	3	0.006	60
05IN_7/12/2016_D1	05IN	2016-07-12	2016	05IN_7/12/2016_D1_C	C	50	10	500	GRAY TRIGGERFISH	BALISTES CAPRISCUS	BALISTIDAE	0	0	2	0	0	0	0	0	0	0	2	0.004	40
05IN_7/12/2016_D1	05IN	2016-07-12	2016	05IN_7/12/2016_D1_C	C	50	10	500	GREAT BARRACUDA	SPHYRAENA BARRACUDA	SPHYRAENIDAE	0	0	0	0	0	0	0	0	0	1	1	0.002	20
05IN_7/12/2016_D1	05IN	2016-07-12	2016	05IN_7/12/2016_D1_C	C	50	10	500	PAINTED WRASSE	HALICHOERES CAUDALIS	LABRIDAE	6	0	0	0	0	0	0	0	0	0	6	0.008	80
05IN_7/12/2016_D1	05IN	2016-07-12	2016	05IN_7/12/2016_D1_C	C	50	10	500	SHEEPSHEAD	ARCHOSARGUS PROBATOCEPHALUS	SPARIDAE	0	0	0	5	22	0	0	0	0	0	27	0.054	540
05IN_7/12/2016_D1	05IN	2016-07-12	2016	05IN_7/12/2016_D1_C	C	50	10	500	SHEEPSHEAD PORGY	CALAMUS PENNA	SPARIDAE	0	4	0	0	0	0	0	0	0	0	4	0.008	80
05IN_7/12/2016_D1	05IN	2016-07-12	2016	05IN_7/12/2016_D1_C	C	50	10	500	SLIPPERY DICK	HALICHOERES BIVITTATUS	LABRIDAE	18	3	0	0	0	0	0	0	0	0	21	0.006	60
05IN_7/12/2016_D1	05IN	2016-07-12	2016	05IN_7/12/2016_D1_C	C	50	10	500	SPANISH MACKERAL	SCOMBEROMORUS MACULATUS	SCOMBRIDAE	0	0	0	0	1	0	0	0	0	0	1	0.002	20
05IN_7/12/2016_D1	05IN	2016-07-12	2016	05IN_7/12/2016_D1_C	C	50	10	500	SPOTTAIL PINFISH	DIPLODUS HOLBROOKII	SPARIDAE	0	0	2	0	0	0	0	0	0	0	2	0.004	40
05IN_7/12/2016_D1	05IN	2016-07-12	2016	05IN_7/12/2016_D1_C	C	50	10	500	TOMTATE	HAEMULON AUROLINEATUM	HAEMULIDAE	500	190	0	0	0	0	0	0	0	0	690	1.38	13800
05IN_7/12/2016_D1	05IN	2016-07-12	2016	05IN_7/12/2016_D1_C	C	50	10	500	TWOSPOT CARDINALFISH	APOGON PSEUDOMACULATUS	APOGONIDAE	4	0	0	0	0	0	0	0	0	0	4	0.008	80
05IN_7/12/2016_D1	05IN	2016-07-12	2016	05IN_7/12/2016_D1_C	C	50	10	500	WHITE GRUNT	HAEMULON PLUMIERII	HAEMULIDAE	0	0	0	0	1	0	0	0	0	0	1	0.002	20
05IN_7/12/2016_D1	05IN	2016-07-12	2016	05IN_7/12/2016_D1_C	C	50	10	500	WHITESPOTTED SOAPFISH	RYPTICUS MACULATUS	SERRANIDAE	0	1	0	0	0	0	0	0	0	0	1	0.002	20
05OUT_7/13/2016_D1	05OUT	2016-07-13	2016	05OUT_7/13/2016_D1_C	C	50	10	500	BANDTAIL PUFFER	SPHOEROIDES SPENGLERI	TETRAODONTIDAE	2	0	0	0	0	0	0	0	0	0	2	0.004	40
05OUT_7/13/2016_D1	05OUT	2016-07-13	2016	05OUT_7/13/2016_D1_C	C	50	10	500	BLACK SEA BASS	CENTROPRISTIS STRIATA	SERRANIDAE	8	15	9	9	0	0	0	0	0	0	41	0.082	820
05OUT_7/13/2016_D1	05OUT	2016-07-13	2016	05OUT_7/13/2016_D1_C	C	50	10	500	CAROLINA HAKE	UROPHYCIS EARLLII	GADIDAE	0	0	1	0	0	0	0	0	0	0	1	0.002	20
05OUT_7/13/2016_D1	05OUT	2016-07-13	2016	05OUT_7/13/2016_D1_C	C	50	10	500	COCOA DAMSELFISH	STEGASTES VARIABILIS	POMACENTRIDAE	12	0	0	0	0	0	0	0	0	0	12	0.014	140
05OUT_7/13/2016_D1	05OUT	2016-07-13	2016	05OUT_7/13/2016_D1_C	C	50	10	500	CUBBYU	PAREQUES UMBROSUS	SCIAENIDAE	8	0	0	0	0	0	0	0	0	0	8	0.016	160
05OUT_7/13/2016_D1	05OUT	2016-07-13	2016	05OUT_7/13/2016_D1_C	C	50	10	500	GRAY TRIGGERFISH	BALISTES CAPRISCUS	BALISTIDAE	0	0	1	0	0	0	0	0	0	0	1	0.002	20
05OUT_7/13/2016_D1	05OUT	2016-07-13	2016	05OUT_7/13/2016_D1_C	C	50	10	500	LONGSPINE PORGY	STENOTOMUS CAPRINUS	SPARIDAE	42	3	0	0	0	0	0	0	0	0	45	0.09	900
05OUT_7/13/2016_D1	05OUT	2016-07-13	2016	05OUT_7/13/2016_D1_C	C	50	10	500	OYSTER TOAD	OPSANUS TAU	BATRACHOIDIDAE	0	1	2	1	1	0	0	0	0	0	5	0.01	100
05OUT_7/13/2016_D1	05OUT	2016-07-13	2016	05OUT_7/13/2016_D1_C	C	50	10	500	PAINTED WRASSE	HALICHOERES CAUDALIS	LABRIDAE	20	0	0	0	0	0	0	0	0	0	20	0.04	400
05OUT_7/13/2016_D1	05OUT	2016-07-13	2016	05OUT_7/13/2016_D1_C	C	50	10	500	SCAD	DECAPTERUS .	CARANGIDAE	100	0	0	0	0	0	0	0	0	0	100	0.2	2000
05OUT_7/13/2016_D1	05OUT	2016-07-13	2016	05OUT_7/13/2016_D1_C	C	50	10	500	SLIPPERY DICK	HALICHOERES BIVITTATUS	LABRIDAE	13	0	0	0	0	0	0	0	0	0	13	0.026	260
05OUT_7/13/2016_D1	05OUT	2016-07-13	2016	05OUT_7/13/2016_D1_C	C	50	10	500	TOMTATE	HAEMULON AUROLINEATUM	HAEMULIDAE	120	25	0	0	0	0	0	0	0	0	145	0.29	2900
05OUT_7/13/2016_D1	05OUT	2016-07-13	2016	05OUT_7/13/2016_D1_C	C	50	10	500	WHITESPOTTED SOAPFISH	RYPTICUS MACULATUS	SERRANIDAE	6	0	0	0	0	0	0	0	0	0	6	0.012	120
06IN_7/14/2016_D1	06IN	2016-07-14	2016	06IN_7/14/2016_D1_C	C	50	10	500	ATLANTIC GUITARFISH	RHINOBATOS LENTIGINOSUS	RHINOBATIDAE	0	0	0	0	0	1	0	0	0	0	1	0.002	20
06IN_7/14/2016_D1	06IN	2016-07-14	2016	06IN_7/14/2016_D1_C	C	50	10	500	ATLANTIC SPADEFISH	CHAETODIPTERUS FABER	EPHIPPIDAE	0	8	0	0	0	0	0	0	0	0	8	0.016	160
06IN_7/14/2016_D1	06IN	2016-07-14	2016	06IN_7/14/2016_D1_C	C	50	10	500	BANDTAIL PUFFER	SPHOEROIDES SPENGLERI	TETRAODONTIDAE	0	1	0	0	0	0	0	0	0	0	1	0.002	20
06IN_7/14/2016_D1	06IN	2016-07-14	2016	06IN_7/14/2016_D1_C	C	50	10	500	BANK SEA BASS	CENTROPRISTIS OCYURUS	SERRANIDAE	2	0	0	0	0	0	0	0	0	0	2	0.004	40
06IN_7/14/2016_D1	06IN	2016-07-14	2016	06IN_7/14/2016_D1_C	C	50	10	500	BAR JACK	CARANGOIDES RUBER	CARANGIDAE	5	0	0	0	0	0	0	0	0	0	5	0.01	100
06IN_7/14/2016_D1	06IN	2016-07-14	2016	06IN_7/14/2016_D1_C	C	50	10	500	BLACK SEA BASS	CENTROPRISTIS STRIATA	SERRANIDAE	4	4	4	2	0	0	0	0	0	0	14	0.028	280
06IN_7/14/2016_D1	06IN	2016-07-14	2016	06IN_7/14/2016_D1_C	C	50	10	500	BLUE ANGELFISH	HOLACANTHUS BERMUDENSIS	POMACANTHIDAE	0	2	0	0	0	0	0	0	0	0	2	0.004	40
06IN_7/14/2016_D1	06IN	2016-07-14	2016	06IN_7/14/2016_D1_C	C	50	10	500	COCOA DAMSELFISH	STEGASTES VARIABILIS	POMACENTRIDAE	4	0	0	0	0	0	0	0	0	0	4	0.008	80
06IN_7/14/2016_D1	06IN	2016-07-14	2016	06IN_7/14/2016_D1_C	C	50	10	500	CUBBYU	PAREQUES UMBROSUS	SCIAENIDAE	3	60	0	0	0	0	0	0	0	0	63	0.126	1260
06IN_7/14/2016_D1	06IN	2016-07-14	2016	06IN_7/14/2016_D1_C	C	50	10	500	FLOUNDER SPECIES	PARALICHTHYS SPECIES	PARALICHTHYIDAE	0	0	0	0	1	0	0	0	0	0	1	0.002	20
06IN_7/14/2016_D1	06IN	2016-07-14	2016	06IN_7/14/2016_D1_C	C	50	10	500	LONGSPINE PORGY	STENOTOMUS CAPRINUS	SPARIDAE	2	0	0	0	0	0	0	0	0	0	2	0.004	40
06IN_7/14/2016_D1	06IN	2016-07-14	2016	06IN_7/14/2016_D1_C	C	50	10	500	OYSTER TOAD	OPSANUS TAU	BATRACHOIDIDAE	0	1	0	0	0	0	0	0	0	0	1	0.002	20
06IN_7/14/2016_D1	06IN	2016-07-14	2016	06IN_7/14/2016_D1_C	C	50	10	500	PAINTED WRASSE	HALICHOERES CAUDALIS	LABRIDAE	6	1	0	0	0	0	0	0	0	0	7	0.002	20
06IN_7/14/2016_D1	06IN	2016-07-14	2016	06IN_7/14/2016_D1_C	C	50	10	500	PIGFISH	ORTHOPRISTIS CHRYSOPTERA	HAEMULIDAE	0	2	0	0	0	0	0	0	0	0	2	0.004	40
06IN_7/14/2016_D1	06IN	2016-07-14	2016	06IN_7/14/2016_D1_C	C	50	10	500	SHEEPSHEAD PORGY	CALAMUS PENNA	SPARIDAE	0	0	2	1	1	0	0	0	0	0	4	0.004	40
06IN_7/14/2016_D1	06IN	2016-07-14	2016	06IN_7/14/2016_D1_C	C	50	10	500	SLIPPERY DICK	HALICHOERES BIVITTATUS	LABRIDAE	12	6	0	0	0	0	0	0	0	0	18	0.012	120
06IN_7/14/2016_D1	06IN	2016-07-14	2016	06IN_7/14/2016_D1_C	C	50	10	500	TOMTATE	HAEMULON AUROLINEATUM	HAEMULIDAE	0	130	0	0	0	0	0	0	0	0	130	0.26	2600
06IN_7/14/2016_D1	06IN	2016-07-14	2016	06IN_7/14/2016_D1_C	C	50	10	500	TWOSPOT CARDINALFISH	APOGON PSEUDOMACULATUS	APOGONIDAE	4	0	0	0	0	0	0	0	0	0	4	0.008	80
06IN_7/14/2016_D1	06IN	2016-07-14	2016	06IN_7/14/2016_D1_C	C	50	10	500	WHITESPOTTED SOAPFISH	RYPTICUS MACULATUS	SERRANIDAE	0	3	0	0	0	0	0	0	0	0	3	0.006	60
06OUT_7/12/2016_D1	06OUT	2016-07-12	2016	06OUT_7/12/2016_D1_C	C	50	10	500				0	0	0	0	0	0	0	0	0	0	0	0	0
06OUT_7/12/2016_D1	06OUT	2016-07-12	2016	06OUT_7/12/2016_D1_C	C	50	10	500	ATLANTIC SPADEFISH	CHAETODIPTERUS FABER	EPHIPPIDAE	0	0	0	0	20	0	0	0	0	0	20	0.04	400
06OUT_7/12/2016_D1	06OUT	2016-07-12	2016	06OUT_7/12/2016_D1_C	C	50	10	500	BAR JACK	CARANGOIDES RUBER	CARANGIDAE	0	20	0	0	0	0	0	0	0	0	20	0.04	400
06OUT_7/12/2016_D1	06OUT	2016-07-12	2016	06OUT_7/12/2016_D1_C	C	50	10	500	BLACK SEA BASS	CENTROPRISTIS STRIATA	SERRANIDAE	0	0	10	5	0	0	0	0	0	0	15	0.03	300
06OUT_7/12/2016_D1	06OUT	2016-07-12	2016	06OUT_7/12/2016_D1_C	C	50	10	500	BLUE ANGELFISH	HOLACANTHUS BERMUDENSIS	POMACANTHIDAE	0	0	0	3	0	0	0	0	0	0	3	0.006	60
06OUT_7/12/2016_D1	06OUT	2016-07-12	2016	06OUT_7/12/2016_D1_C	C	50	10	500	CUBBYU	PAREQUES UMBROSUS	SCIAENIDAE	0	50	0	0	0	0	0	0	0	0	50	0.1	1000
06OUT_7/12/2016_D1	06OUT	2016-07-12	2016	06OUT_7/12/2016_D1_C	C	50	10	500	GAG	MYCTEROPERCA MICROLEPIS	SERRANIDAE	0	0	0	1	1	2	0	0	0	0	4	0.008	80
06OUT_7/12/2016_D1	06OUT	2016-07-12	2016	06OUT_7/12/2016_D1_C	C	50	10	500	GREAT BARRACUDA	SPHYRAENA BARRACUDA	SPHYRAENIDAE	0	0	0	0	0	0	0	0	0	1	1	0.002	20
06OUT_7/12/2016_D1	06OUT	2016-07-12	2016	06OUT_7/12/2016_D1_C	C	50	10	500	LONGSPINE PORGY	STENOTOMUS CAPRINUS	SPARIDAE	0	7	0	0	0	0	0	0	0	0	7	0.014	140
06OUT_7/12/2016_D1	06OUT	2016-07-12	2016	06OUT_7/12/2016_D1_C	C	50	10	500	RED SNAPPER	LUTJANUS CAMPECHANUS	LUTJANIDAE	0	0	0	0	7	0	2	0	1	0	10	0.02	200
06OUT_7/12/2016_D1	06OUT	2016-07-12	2016	06OUT_7/12/2016_D1_C	C	50	10	500	SCAD	DECAPTERUS .	CARANGIDAE	500	0	0	0	0	0	0	0	0	0	500	1	10000
06OUT_7/12/2016_D1	06OUT	2016-07-12	2016	06OUT_7/12/2016_D1_C	C	50	10	500	SHEEPSHEAD	ARCHOSARGUS PROBATOCEPHALUS	SPARIDAE	0	0	0	16	0	0	0	0	0	0	16	0.032	320
06OUT_7/12/2016_D1	06OUT	2016-07-12	2016	06OUT_7/12/2016_D1_C	C	50	10	500	SHEEPSHEAD PORGY	CALAMUS PENNA	SPARIDAE	0	0	2	0	0	0	0	0	0	0	2	0.004	40
06OUT_7/12/2016_D1	06OUT	2016-07-12	2016	06OUT_7/12/2016_D1_C	C	50	10	500	SPOTTAIL PINFISH	DIPLODUS HOLBROOKII	SPARIDAE	0	0	70	0	0	0	0	0	0	0	70	0.14	1400
06OUT_7/12/2016_D1	06OUT	2016-07-12	2016	06OUT_7/12/2016_D1_C	C	50	10	500	TOMTATE	HAEMULON AUROLINEATUM	HAEMULIDAE	500	100	0	0	0	0	0	0	0	0	600	1.2	12000
06OUT_7/12/2016_D1	06OUT	2016-07-12	2016	06OUT_7/12/2016_D1_C	C	50	10	500	WHITE GRUNT	HAEMULON PLUMIERII	HAEMULIDAE	0	3	0	0	0	0	0	0	0	0	3	0.006	60
06OUT_7/12/2016_D1	06OUT	2016-07-12	2016	06OUT_7/12/2016_D1_C	C	50	10	500	WHITESPOTTED SOAPFISH	RYPTICUS MACULATUS	SERRANIDAE	2	0	0	0	0	0	0	0	0	0	2	0.004	40
07ALTIN_7/9/2016_D1	07ALTIN	2016-07-09	2016	07ALTIN_7/9/2016_D1_C	C	50	10	500	ATLANTIC SPADEFISH	CHAETODIPTERUS FABER	EPHIPPIDAE	0	0	50	0	0	0	0	0	0	0	50	0.1	1000
07ALTIN_7/9/2016_D1	07ALTIN	2016-07-09	2016	07ALTIN_7/9/2016_D1_C	C	50	10	500	BAR JACK	CARANGOIDES RUBER	CARANGIDAE	5	0	0	0	0	0	0	0	0	0	5	0.01	100
07ALTIN_7/9/2016_D1	07ALTIN	2016-07-09	2016	07ALTIN_7/9/2016_D1_C	C	50	10	500	BLACK SEA BASS	CENTROPRISTIS STRIATA	SERRANIDAE	0	40	30	3	0	0	0	0	0	0	73	0.146	1460
07ALTIN_7/9/2016_D1	07ALTIN	2016-07-09	2016	07ALTIN_7/9/2016_D1_C	C	50	10	500	BLUE ANGELFISH	HOLACANTHUS BERMUDENSIS	POMACANTHIDAE	2	0	0	1	2	0	0	0	0	0	5	0.01	100
07ALTIN_7/9/2016_D1	07ALTIN	2016-07-09	2016	07ALTIN_7/9/2016_D1_C	C	50	10	500	CUBBYU	PAREQUES UMBROSUS	SCIAENIDAE	50	150	20	0	0	0	0	0	0	0	220	0.44	4400
07ALTIN_7/9/2016_D1	07ALTIN	2016-07-09	2016	07ALTIN_7/9/2016_D1_C	C	50	10	500	GAG	MYCTEROPERCA MICROLEPIS	SERRANIDAE	0	0	0	1	3	2	0	1	0	0	7	0.014	140
07ALTIN_7/9/2016_D1	07ALTIN	2016-07-09	2016	07ALTIN_7/9/2016_D1_C	C	50	10	500	GRAY TRIGGERFISH	BALISTES CAPRISCUS	BALISTIDAE	0	0	2	2	6	0	0	0	0	0	10	0.02	200
07ALTIN_7/9/2016_D1	07ALTIN	2016-07-09	2016	07ALTIN_7/9/2016_D1_C	C	50	10	500	OYSTER TOAD	OPSANUS TAU	BATRACHOIDIDAE	0	2	0	0	0	0	0	0	0	0	2	0.004	40
07ALTIN_7/9/2016_D1	07ALTIN	2016-07-09	2016	07ALTIN_7/9/2016_D1_C	C	50	10	500	RED SNAPPER	LUTJANUS CAMPECHANUS	LUTJANIDAE	0	0	0	0	0	0	0	1	0	0	1	0.002	20
07ALTIN_7/9/2016_D1	07ALTIN	2016-07-09	2016	07ALTIN_7/9/2016_D1_C	C	50	10	500	SCAD	DECAPTERUS .	CARANGIDAE	250	0	0	0	0	0	0	0	0	0	250	0.5	5000
07ALTIN_7/9/2016_D1	07ALTIN	2016-07-09	2016	07ALTIN_7/9/2016_D1_C	C	50	10	500	SCAMP	MYCTEROPERCA PHENAX	SERRANIDAE	0	0	0	0	0	0	0	2	0	0	2	0.004	40
07ALTIN_7/9/2016_D1	07ALTIN	2016-07-09	2016	07ALTIN_7/9/2016_D1_C	C	50	10	500	SLIPPERY DICK	HALICHOERES BIVITTATUS	LABRIDAE	2	4	0	0	0	0	0	0	0	0	6	0.012	120
07ALTIN_7/9/2016_D1	07ALTIN	2016-07-09	2016	07ALTIN_7/9/2016_D1_C	C	50	10	500	SPANISH MACKERAL	SCOMBEROMORUS MACULATUS	SCOMBRIDAE	0	0	0	0	1	1	0	3	0	0	5	0.01	100
07ALTIN_7/9/2016_D1	07ALTIN	2016-07-09	2016	07ALTIN_7/9/2016_D1_C	C	50	10	500	TOMTATE	HAEMULON AUROLINEATUM	HAEMULIDAE	40	70	150	0	0	0	0	0	0	0	260	0.52	5200
07ALTIN_7/9/2016_D1	07ALTIN	2016-07-09	2016	07ALTIN_7/9/2016_D1_C	C	50	10	500	WHITESPOTTED SOAPFISH	RYPTICUS MACULATUS	SERRANIDAE	1	3	0	0	0	0	0	0	0	0	4	0.008	80
07IN_7/9/2016_D1	07IN	2016-07-09	2016	07IN_7/9/2016_D1_C	C	50	10	500	ATLANTIC GUITARFISH	RHINOBATOS LENTIGINOSUS	RHINOBATIDAE	0	0	0	0	1	0	0	0	0	0	1	0.002	20
07IN_7/9/2016_D1	07IN	2016-07-09	2016	07IN_7/9/2016_D1_C	C	50	10	500	ATLANTIC SPADEFISH	CHAETODIPTERUS FABER	EPHIPPIDAE	0	50	0	0	0	0	0	0	0	0	50	0.1	1000
07IN_7/9/2016_D1	07IN	2016-07-09	2016	07IN_7/9/2016_D1_C	C	50	10	500	BANK SEA BASS	CENTROPRISTIS OCYURUS	SERRANIDAE	1	0	0	0	0	0	0	0	0	0	1	0.002	20
07IN_7/9/2016_D1	07IN	2016-07-09	2016	07IN_7/9/2016_D1_C	C	50	10	500	BELTED SANDFISH	SERRANUS SUBLIGARIUS	SERRANIDAE	5	0	0	0	0	0	0	0	0	0	5	0.01	100
07IN_7/9/2016_D1	07IN	2016-07-09	2016	07IN_7/9/2016_D1_C	C	50	10	500	BLACK SEA BASS	CENTROPRISTIS STRIATA	SERRANIDAE	8	0	36	8	0	0	0	0	0	0	52	0.104	1040
07IN_7/9/2016_D1	07IN	2016-07-09	2016	07IN_7/9/2016_D1_C	C	50	10	500	BLUE ANGELFISH	HOLACANTHUS BERMUDENSIS	POMACANTHIDAE	1	0	0	0	0	0	0	0	0	0	1	0.002	20
07IN_7/9/2016_D1	07IN	2016-07-09	2016	07IN_7/9/2016_D1_C	C	50	10	500	CAROLINA HAKE	UROPHYCIS EARLLII	GADIDAE	0	0	1	0	0	0	0	0	0	0	1	0.002	20
07IN_7/9/2016_D1	07IN	2016-07-09	2016	07IN_7/9/2016_D1_C	C	50	10	500	COCOA DAMSELFISH	STEGASTES VARIABILIS	POMACENTRIDAE	3	0	0	0	0	0	0	0	0	0	3	0.006	60
07IN_7/9/2016_D1	07IN	2016-07-09	2016	07IN_7/9/2016_D1_C	C	50	10	500	CUBBYU	PAREQUES UMBROSUS	SCIAENIDAE	3	6	0	0	0	0	0	0	0	0	9	0.018	180
07IN_7/9/2016_D1	07IN	2016-07-09	2016	07IN_7/9/2016_D1_C	C	50	10	500	DWARF GOATFISH	UPENEUS PARVUS	MULLIDAE	1	0	0	0	0	0	0	0	0	0	1	0.002	20
07IN_7/9/2016_D1	07IN	2016-07-09	2016	07IN_7/9/2016_D1_C	C	50	10	500	JACKKNIFE FISH	EQUETUS LANCEOLATUS	SCIAENIDAE	0	0	2	0	0	0	0	0	0	0	2	0.004	40
07IN_7/9/2016_D1	07IN	2016-07-09	2016	07IN_7/9/2016_D1_C	C	50	10	500	LONGSPINE PORGY	STENOTOMUS CAPRINUS	SPARIDAE	18	5	0	0	0	0	0	0	0	0	23	0.046	460
07IN_7/9/2016_D1	07IN	2016-07-09	2016	07IN_7/9/2016_D1_C	C	50	10	500	OYSTER TOAD	OPSANUS TAU	BATRACHOIDIDAE	0	7	0	0	0	0	0	0	0	0	7	0.014	140
07IN_7/9/2016_D1	07IN	2016-07-09	2016	07IN_7/9/2016_D1_C	C	50	10	500	PAINTED WRASSE	HALICHOERES CAUDALIS	LABRIDAE	4	0	0	0	0	0	0	0	0	0	4	0.006	60
07IN_7/9/2016_D1	07IN	2016-07-09	2016	07IN_7/9/2016_D1_C	C	50	10	500	PIGFISH	ORTHOPRISTIS CHRYSOPTERA	HAEMULIDAE	0	3	0	0	0	0	0	0	0	0	3	0.006	60
07IN_7/9/2016_D1	07IN	2016-07-09	2016	07IN_7/9/2016_D1_C	C	50	10	500	SAND PERCH	DIPLECTRUM FORMOSUM	SERRANIDAE	1	1	0	0	0	0	0	0	0	0	2	0.004	40
07IN_7/9/2016_D1	07IN	2016-07-09	2016	07IN_7/9/2016_D1_C	C	50	10	500	SLIPPERY DICK	HALICHOERES BIVITTATUS	LABRIDAE	20	3	0	0	0	0	0	0	0	0	23	0.04	400
07IN_7/9/2016_D1	07IN	2016-07-09	2016	07IN_7/9/2016_D1_C	C	50	10	500	TOMTATE	HAEMULON AUROLINEATUM	HAEMULIDAE	0	31	0	0	0	0	0	0	0	0	31	0.062	620
07IN_7/9/2016_D1	07IN	2016-07-09	2016	07IN_7/9/2016_D1_C	C	50	10	500	TWOSPOT CARDINALFISH	APOGON PSEUDOMACULATUS	APOGONIDAE	2	0	0	0	0	0	0	0	0	0	2	0.004	40
07OUT_7/13/2016_D1	07OUT	2016-07-13	2016	07OUT_7/13/2016_D1_C	C				BANDTAIL PUFFER	SPHOEROIDES SPENGLERI	TETRAODONTIDAE	1	0	0	0	0	0	0	0	0	0	1
07OUT_7/13/2016_D1	07OUT	2016-07-13	2016	07OUT_7/13/2016_D1_C	C				BLACK SEA BASS	CENTROPRISTIS STRIATA	SERRANIDAE	45	30	15	5	0	0	0	0	0	0	95
07OUT_7/13/2016_D1	07OUT	2016-07-13	2016	07OUT_7/13/2016_D1_C	C				COCOA DAMSELFISH	STEGASTES VARIABILIS	POMACENTRIDAE	3	0	0	0	0	0	0	0	0	0	3
07OUT_7/13/2016_D1	07OUT	2016-07-13	2016	07OUT_7/13/2016_D1_C	C				CUBBYU	PAREQUES UMBROSUS	SCIAENIDAE	20	0	0	0	0	0	0	0	0	0	20
07OUT_7/13/2016_D1	07OUT	2016-07-13	2016	07OUT_7/13/2016_D1_C	C				DWARF GOATFISH	UPENEUS PARVUS	MULLIDAE	2	0	0	0	0	0	0	0	0	0	2
07OUT_7/13/2016_D1	07OUT	2016-07-13	2016	07OUT_7/13/2016_D1_C	C				JACKKNIFE FISH	EQUETUS LANCEOLATUS	SCIAENIDAE	0	2	0	0	0	0	0	0	0	0	2
07OUT_7/13/2016_D1	07OUT	2016-07-13	2016	07OUT_7/13/2016_D1_C	C				LONGSPINE PORGY	STENOTOMUS CAPRINUS	SPARIDAE	21	0	0	0	0	0	0	0	0	0	21
07OUT_7/13/2016_D1	07OUT	2016-07-13	2016	07OUT_7/13/2016_D1_C	C				OYSTER TOAD	OPSANUS TAU	BATRACHOIDIDAE	0	0	2	3	0	0	0	0	0	0	5
07OUT_7/13/2016_D1	07OUT	2016-07-13	2016	07OUT_7/13/2016_D1_C	C				PAINTED WRASSE	HALICHOERES CAUDALIS	LABRIDAE	15	2	0	0	0	0	0	0	0	0	17
07OUT_7/13/2016_D1	07OUT	2016-07-13	2016	07OUT_7/13/2016_D1_C	C				RED SNAPPER	LUTJANUS CAMPECHANUS	LUTJANIDAE	0	0	0	0	0	1	0	1	0	0	2
07OUT_7/13/2016_D1	07OUT	2016-07-13	2016	07OUT_7/13/2016_D1_C	C				SAND PERCH	DIPLECTRUM FORMOSUM	SERRANIDAE	7	1	0	0	0	0	0	0	0	0	8
07OUT_7/13/2016_D1	07OUT	2016-07-13	2016	07OUT_7/13/2016_D1_C	C				SLIPPERY DICK	HALICHOERES BIVITTATUS	LABRIDAE	7	2	0	0	0	0	0	0	0	0	9
07OUT_7/13/2016_D1	07OUT	2016-07-13	2016	07OUT_7/13/2016_D1_C	C				TOMTATE	HAEMULON AUROLINEATUM	HAEMULIDAE	18	10	0	0	0	0	0	0	0	0	28
07OUT_7/13/2016_D1	07OUT	2016-07-13	2016	07OUT_7/13/2016_D1_C	C				VERMILION SNAPPER	RHOMBOPLITES AURORUBENS	LUTJANIDAE	11	2	0	0	0	0	0	0	0	0	13
08ALTIN_7/13/2016_D1	08ALTIN	2016-07-13	2016	08ALTIN_7/13/2016_D1_C	C	50	10	500	BELTED SANDFISH	SERRANUS SUBLIGARIUS	SERRANIDAE	6	0	0	0	0	0	0	0	0	0	6	0.012	120
08ALTIN_7/13/2016_D1	08ALTIN	2016-07-13	2016	08ALTIN_7/13/2016_D1_C	C	50	10	500	BLACK SEA BASS	CENTROPRISTIS STRIATA	SERRANIDAE	14	7	4	0	0	0	0	0	0	0	25	0.05	500
08ALTIN_7/13/2016_D1	08ALTIN	2016-07-13	2016	08ALTIN_7/13/2016_D1_C	C	50	10	500	CRESTED BLENNY	HYPLEUROCHILUS GEMINATUS	BLENNIIDAE	1	0	0	0	0	0	0	0	0	0	1	0.002	20
08ALTIN_7/13/2016_D1	08ALTIN	2016-07-13	2016	08ALTIN_7/13/2016_D1_C	C	50	10	500	EMERALD PARROTFISH	NICHOLSINA USTA	SCARIDAE	1	0	0	0	0	0	0	0	0	0	1	0.002	20
08ALTIN_7/13/2016_D1	08ALTIN	2016-07-13	2016	08ALTIN_7/13/2016_D1_C	C	50	10	500	LONGSPINE PORGY	STENOTOMUS CAPRINUS	SPARIDAE	17	0	0	0	0	0	0	0	0	0	17	0.034	340
08ALTIN_7/13/2016_D1	08ALTIN	2016-07-13	2016	08ALTIN_7/13/2016_D1_C	C	50	10	500	MACKERAL SPECIES	SCOMBEROMORUS	SCOMBRIDAE	0	0	0	0	1	0	0	0	0	0	1	0.002	20
08ALTIN_7/13/2016_D1	08ALTIN	2016-07-13	2016	08ALTIN_7/13/2016_D1_C	C	50	10	500	OYSTER TOAD	OPSANUS TAU	BATRACHOIDIDAE	0	1	0	0	0	0	0	0	0	0	1	0.002	20
08ALTIN_7/13/2016_D1	08ALTIN	2016-07-13	2016	08ALTIN_7/13/2016_D1_C	C	50	10	500	PAINTED WRASSE	HALICHOERES CAUDALIS	LABRIDAE	20	4	0	0	0	0	0	0	0	0	24	0.008	80
08ALTIN_7/13/2016_D1	08ALTIN	2016-07-13	2016	08ALTIN_7/13/2016_D1_C	C	50	10	500	SAND PERCH	DIPLECTRUM FORMOSUM	SERRANIDAE	10	1	0	0	0	0	0	0	0	0	11	0.022	220
08ALTIN_7/13/2016_D1	08ALTIN	2016-07-13	2016	08ALTIN_7/13/2016_D1_C	C	50	10	500	SCAD	DECAPTERUS .	CARANGIDAE	0	51	0	0	0	0	0	0	0	0	51	0.102	1020
08ALTIN_7/13/2016_D1	08ALTIN	2016-07-13	2016	08ALTIN_7/13/2016_D1_C	C	50	10	500	SEAWEED BLENNY	PARABLENNIUS MARMOREUS	BLENNIIDAE	1	0	0	0	0	0	0	0	0	0	1	0.002	20
08ALTIN_7/13/2016_D1	08ALTIN	2016-07-13	2016	08ALTIN_7/13/2016_D1_C	C	50	10	500	SLIPPERY DICK	HALICHOERES BIVITTATUS	LABRIDAE	40	8	0	0	0	0	0	0	0	0	48	0.012	120
08IN_7/13/2016_D1	08IN	2016-07-13	2016	08IN_7/13/2016_D1_C	C	50	10	500	BLACK SEA BASS	CENTROPRISTIS STRIATA	SERRANIDAE	16	5	13	10	6	0	0	0	0	0	50	0.1	1000
08IN_7/13/2016_D1	08IN	2016-07-13	2016	08IN_7/13/2016_D1_C	C	50	10	500	COCOA DAMSELFISH	STEGASTES VARIABILIS	POMACENTRIDAE	7	0	0	0	0	0	0	0	0	0	7	0.014	140
08IN_7/13/2016_D1	08IN	2016-07-13	2016	08IN_7/13/2016_D1_C	C	50	10	500	CUBBYU	PAREQUES UMBROSUS	SCIAENIDAE	7	0	0	0	0	0	0	0	0	0	7	0.014	140
08IN_7/13/2016_D1	08IN	2016-07-13	2016	08IN_7/13/2016_D1_C	C	50	10	500	GRAY TRIGGERFISH	BALISTES CAPRISCUS	BALISTIDAE	0	1	1	1	0	0	0	0	0	0	3	0.006	60
08IN_7/13/2016_D1	08IN	2016-07-13	2016	08IN_7/13/2016_D1_C	C	50	10	500	GREAT BARRACUDA	SPHYRAENA BARRACUDA	SPHYRAENIDAE	0	0	0	0	0	0	0	0	0	1	1	0.002	20
08IN_7/13/2016_D1	08IN	2016-07-13	2016	08IN_7/13/2016_D1_C	C	50	10	500	LONGSPINE PORGY	STENOTOMUS CAPRINUS	SPARIDAE	30	4	0	0	0	0	0	0	0	0	34	0.068	680
08IN_7/13/2016_D1	08IN	2016-07-13	2016	08IN_7/13/2016_D1_C	C	50	10	500	OYSTER TOAD	OPSANUS TAU	BATRACHOIDIDAE	0	1	3	1	0	0	0	0	0	0	5	0.01	100
08IN_7/13/2016_D1	08IN	2016-07-13	2016	08IN_7/13/2016_D1_C	C	50	10	500	PAINTED WRASSE	HALICHOERES CAUDALIS	LABRIDAE	8	1	0	0	0	0	0	0	0	0	9	0.018	180
08IN_7/13/2016_D1	08IN	2016-07-13	2016	08IN_7/13/2016_D1_C	C	50	10	500	PIGFISH	ORTHOPRISTIS CHRYSOPTERA	HAEMULIDAE	0	2	0	0	0	0	0	0	0	0	2	0.004	40
08IN_7/13/2016_D1	08IN	2016-07-13	2016	08IN_7/13/2016_D1_C	C	50	10	500	SAND PERCH	DIPLECTRUM FORMOSUM	SERRANIDAE	2	0	0	0	0	0	0	0	0	0	2	0.004	40
08IN_7/13/2016_D1	08IN	2016-07-13	2016	08IN_7/13/2016_D1_C	C	50	10	500	SCAD	DECAPTERUS .	CARANGIDAE	35	0	0	0	0	0	0	0	0	0	35	0.07	700
08IN_7/13/2016_D1	08IN	2016-07-13	2016	08IN_7/13/2016_D1_C	C	50	10	500	SLIPPERY DICK	HALICHOERES BIVITTATUS	LABRIDAE	43	3	0	0	0	0	0	0	0	0	46	0.092	920
08IN_7/13/2016_D1	08IN	2016-07-13	2016	08IN_7/13/2016_D1_C	C	50	10	500	TOMTATE	HAEMULON AUROLINEATUM	HAEMULIDAE	23	10	0	0	0	0	0	0	0	0	33	0.066	660
08IN_7/13/2016_D1	08IN	2016-07-13	2016	08IN_7/13/2016_D1_C	C	50	10	500	WHITESPOTTED SOAPFISH	RYPTICUS MACULATUS	SERRANIDAE	4	0	0	0	0	0	0	0	0	0	4	0.008	80
09ALTIN_7/10/2016_D1	09ALTIN	2016-07-10	2016	09ALTIN_7/10/2016_D1_C	C	50	10	500	ATLANTIC SPADEFISH	CHAETODIPTERUS FABER	EPHIPPIDAE	0	50	0	0	0	0	0	0	0	0	50	0.1	1000
09ALTIN_7/10/2016_D1	09ALTIN	2016-07-10	2016	09ALTIN_7/10/2016_D1_C	C	50	10	500	BLACK SEA BASS	CENTROPRISTIS STRIATA	SERRANIDAE	2	3	6	0	0	0	0	0	0	0	11	0.022	220
09ALTIN_7/10/2016_D1	09ALTIN	2016-07-10	2016	09ALTIN_7/10/2016_D1_C	C	50	10	500	CUBBYU	PAREQUES UMBROSUS	SCIAENIDAE	10	25	0	0	0	0	0	0	0	0	35	0.07	700
09ALTIN_7/10/2016_D1	09ALTIN	2016-07-10	2016	09ALTIN_7/10/2016_D1_C	C	50	10	500	EMERALD PARROTFISH	NICHOLSINA USTA	SCARIDAE	2	0	0	0	0	0	0	0	0	0	2	0.004	40
09ALTIN_7/10/2016_D1	09ALTIN	2016-07-10	2016	09ALTIN_7/10/2016_D1_C	C	50	10	500	GRAY TRIGGERFISH	BALISTES CAPRISCUS	BALISTIDAE	0	0	0	2	2	0	0	0	0	0	4	0.008	80
09ALTIN_7/10/2016_D1	09ALTIN	2016-07-10	2016	09ALTIN_7/10/2016_D1_C	C	50	10	500	JACKKNIFE FISH	EQUETUS LANCEOLATUS	SCIAENIDAE	0	5	0	0	0	0	0	0	0	0	5	0.01	100
09ALTIN_7/10/2016_D1	09ALTIN	2016-07-10	2016	09ALTIN_7/10/2016_D1_C	C	50	10	500	LONGSPINE PORGY	STENOTOMUS CAPRINUS	SPARIDAE	10	60	0	0	0	0	0	0	0	0	70	0.14	1400
09ALTIN_7/10/2016_D1	09ALTIN	2016-07-10	2016	09ALTIN_7/10/2016_D1_C	C	50	10	500	PIGFISH	ORTHOPRISTIS CHRYSOPTERA	HAEMULIDAE	5	25	10	0	0	0	0	0	0	0	40	0.08	800
09ALTIN_7/10/2016_D1	09ALTIN	2016-07-10	2016	09ALTIN_7/10/2016_D1_C	C	50	10	500	RED SNAPPER	LUTJANUS CAMPECHANUS	LUTJANIDAE	0	0	1	2	0	0	0	0	0	0	3	0.006	60
09ALTIN_7/10/2016_D1	09ALTIN	2016-07-10	2016	09ALTIN_7/10/2016_D1_C	C	50	10	500	SCAD	DECAPTERUS .	CARANGIDAE	70	0	0	0	0	0	0	0	0	0	70	0.14	1400
09ALTIN_7/10/2016_D1	09ALTIN	2016-07-10	2016	09ALTIN_7/10/2016_D1_C	C	50	10	500	SHARKSUCKER	ECHENEIS NAUCRATES	ECHENEIDAE	0	0	0	0	1	0	0	0	0	0	1	0.002	20
09ALTIN_7/10/2016_D1	09ALTIN	2016-07-10	2016	09ALTIN_7/10/2016_D1_C	C	50	10	500	SHEEPSHEAD	ARCHOSARGUS PROBATOCEPHALUS	SPARIDAE	0	0	2	3	1	0	0	0	0	0	6	0.012	120
09ALTIN_7/10/2016_D1	09ALTIN	2016-07-10	2016	09ALTIN_7/10/2016_D1_C	C	50	10	500	TOMTATE	HAEMULON AUROLINEATUM	HAEMULIDAE	5	80	0	0	0	0	0	0	0	0	85	0.17	1700
09ALTIN_7/10/2016_D1	09ALTIN	2016-07-10	2016	09ALTIN_7/10/2016_D1_C	C	50	10	500	WHITESPOTTED SOAPFISH	RYPTICUS MACULATUS	SERRANIDAE	0	3	0	0	0	0	0	0	0	0	3	0.006	60
09IN_7/13/2016_D1	09IN	2016-07-13	2016	09IN_7/13/2016_D1_C	C	50	10	500	ATLANTIC SPADEFISH	CHAETODIPTERUS FABER	EPHIPPIDAE	1	0	0	0	0	0	0	0	0	0	1	0.002	20
09IN_7/13/2016_D1	09IN	2016-07-13	2016	09IN_7/13/2016_D1_C	C	50	10	500	BANK SEA BASS	CENTROPRISTIS OCYURUS	SERRANIDAE	1	0	0	0	0	0	0	0	0	0	1	0.002	20
09IN_7/13/2016_D1	09IN	2016-07-13	2016	09IN_7/13/2016_D1_C	C	50	10	500	BELTED SANDFISH	SERRANUS SUBLIGARIUS	SERRANIDAE	6	0	0	0	0	0	0	0	0	0	6	0.012	120
09IN_7/13/2016_D1	09IN	2016-07-13	2016	09IN_7/13/2016_D1_C	C	50	10	500	BLACK SEA BASS	CENTROPRISTIS STRIATA	SERRANIDAE	13	9	6	6	0	0	0	0	0	0	34	0.068	680
09IN_7/13/2016_D1	09IN	2016-07-13	2016	09IN_7/13/2016_D1_C	C	50	10	500	COCOA DAMSELFISH	STEGASTES VARIABILIS	POMACENTRIDAE	1	0	0	0	0	0	0	0	0	0	1	0.002	20
09IN_7/13/2016_D1	09IN	2016-07-13	2016	09IN_7/13/2016_D1_C	C	50	10	500	CUBBYU	PAREQUES UMBROSUS	SCIAENIDAE	5	0	0	0	0	0	0	0	0	0	5	0.01	100
09IN_7/13/2016_D1	09IN	2016-07-13	2016	09IN_7/13/2016_D1_C	C	50	10	500	GRAY TRIGGERFISH	BALISTES CAPRISCUS	BALISTIDAE	0	0	1	0	0	0	0	0	0	0	1	0.002	20
09IN_7/13/2016_D1	09IN	2016-07-13	2016	09IN_7/13/2016_D1_C	C	50	10	500	GREAT BARRACUDA	SPHYRAENA BARRACUDA	SPHYRAENIDAE	0	0	0	0	0	0	0	0	0	1	1	0.002	20
09IN_7/13/2016_D1	09IN	2016-07-13	2016	09IN_7/13/2016_D1_C	C	50	10	500	LONGSPINE PORGY	STENOTOMUS CAPRINUS	SPARIDAE	0	40	0	0	0	0	0	0	0	0	40	0.08	800
09IN_7/13/2016_D1	09IN	2016-07-13	2016	09IN_7/13/2016_D1_C	C	50	10	500	OYSTER TOAD	OPSANUS TAU	BATRACHOIDIDAE	0	0	1	0	0	0	0	0	0	0	1	0.002	20
09IN_7/13/2016_D1	09IN	2016-07-13	2016	09IN_7/13/2016_D1_C	C	50	10	500	PAINTED WRASSE	HALICHOERES CAUDALIS	LABRIDAE	6	4	0	0	0	0	0	0	0	0	10	0.012	120
09IN_7/13/2016_D1	09IN	2016-07-13	2016	09IN_7/13/2016_D1_C	C	50	10	500	PIGFISH	ORTHOPRISTIS CHRYSOPTERA	HAEMULIDAE	0	1	0	0	0	0	0	0	0	0	1	0.002	20
09IN_7/13/2016_D1	09IN	2016-07-13	2016	09IN_7/13/2016_D1_C	C	50	10	500	SCAD	DECAPTERUS .	CARANGIDAE	0	40	0	0	0	0	0	0	0	0	40	0.08	800
09IN_7/13/2016_D1	09IN	2016-07-13	2016	09IN_7/13/2016_D1_C	C	50	10	500	SEAWEED BLENNY	PARABLENNIUS MARMOREUS	BLENNIIDAE	1	0	0	0	0	0	0	0	0	0	1	0.002	20
09IN_7/13/2016_D1	09IN	2016-07-13	2016	09IN_7/13/2016_D1_C	C	50	10	500	SLIPPERY DICK	HALICHOERES BIVITTATUS	LABRIDAE	9	8	0	0	0	0	0	0	0	0	17	0.016	160
09IN_7/13/2016_D1	09IN	2016-07-13	2016	09IN_7/13/2016_D1_C	C	50	10	500	SPOTTED GOBY	CORYPHOPTERUS PUNCTIPECTOPHORUS	GOBIIDAE	2	0	0	0	0	0	0	0	0	0	2	0.004	40
09IN_7/13/2016_D1	09IN	2016-07-13	2016	09IN_7/13/2016_D1_C	C	50	10	500	TOMTATE	HAEMULON AUROLINEATUM	HAEMULIDAE	0	21	0	0	0	0	0	0	0	0	21	0.042	420
09IN_7/13/2016_D1	09IN	2016-07-13	2016	09IN_7/13/2016_D1_C	C	50	10	500	TWOSPOT CARDINALFISH	APOGON PSEUDOMACULATUS	APOGONIDAE	2	0	0	0	0	0	0	0	0	0	2	0.004	40
09IN_7/13/2016_D1	09IN	2016-07-13	2016	09IN_7/13/2016_D1_C	C	50	10	500	WHITESPOTTED SOAPFISH	RYPTICUS MACULATUS	SERRANIDAE	0	3	0	0	0	0	0	0	0	0	3	0.006	60
10ALTIN_7/10/2016_D1	10ALTIN	2016-07-10	2016	10ALTIN_7/10/2016_D1_C	C	50	10	500	BLACK SEA BASS	CENTROPRISTIS STRIATA	SERRANIDAE	25	15	1	0	0	0	0	0	0	0	41	0.082	820
10ALTIN_7/10/2016_D1	10ALTIN	2016-07-10	2016	10ALTIN_7/10/2016_D1_C	C	50	10	500	COCOA DAMSELFISH	STEGASTES VARIABILIS	POMACENTRIDAE	1	2	0	0	0	0	0	0	0	0	3	0.006	60
10ALTIN_7/10/2016_D1	10ALTIN	2016-07-10	2016	10ALTIN_7/10/2016_D1_C	C	50	10	500	CUBBYU	PAREQUES UMBROSUS	SCIAENIDAE	3	0	0	0	0	0	0	0	0	0	3	0.006	60
10ALTIN_7/10/2016_D1	10ALTIN	2016-07-10	2016	10ALTIN_7/10/2016_D1_C	C	50	10	500	LONGSPINE PORGY	STENOTOMUS CAPRINUS	SPARIDAE	35	9	0	0	0	0	0	0	0	0	44	0.088	880
10ALTIN_7/10/2016_D1	10ALTIN	2016-07-10	2016	10ALTIN_7/10/2016_D1_C	C	50	10	500	OYSTER TOAD	OPSANUS TAU	BATRACHOIDIDAE	0	1	0	0	0	0	0	0	0	0	1	0.002	20
10ALTIN_7/10/2016_D1	10ALTIN	2016-07-10	2016	10ALTIN_7/10/2016_D1_C	C	50	10	500	PAINTED WRASSE	HALICHOERES CAUDALIS	LABRIDAE	3	1	0	0	0	0	0	0	0	0	4	0.008	80
10ALTIN_7/10/2016_D1	10ALTIN	2016-07-10	2016	10ALTIN_7/10/2016_D1_C	C	50	10	500	PIGFISH	ORTHOPRISTIS CHRYSOPTERA	HAEMULIDAE	0	3	0	0	0	0	0	0	0	0	3	0.006	60
10ALTIN_7/10/2016_D1	10ALTIN	2016-07-10	2016	10ALTIN_7/10/2016_D1_C	C	50	10	500	PINFISH	LAGODON RHOMBOIDES	SPARIDAE	0	1	0	0	0	0	0	0	0	0	1	0.002	20
10ALTIN_7/10/2016_D1	10ALTIN	2016-07-10	2016	10ALTIN_7/10/2016_D1_C	C	50	10	500	SAND PERCH	DIPLECTRUM FORMOSUM	SERRANIDAE	1	0	0	0	0	0	0	0	0	0	1	0.002	20
10ALTIN_7/10/2016_D1	10ALTIN	2016-07-10	2016	10ALTIN_7/10/2016_D1_C	C	50	10	500	SLIPPERY DICK	HALICHOERES BIVITTATUS	LABRIDAE	45	5	0	0	0	0	0	0	0	0	50	0.1	1000
10ALTIN_7/10/2016_D1	10ALTIN	2016-07-10	2016	10ALTIN_7/10/2016_D1_C	C	50	10	500	TOMTATE	HAEMULON AUROLINEATUM	HAEMULIDAE	25	20	0	0	0	0	0	0	0	0	45	0.09	900
10OUT_7/15/2016_D1	10OUT	2016-07-15	2016	10OUT_7/15/2016_D1_C	C	50	10	500	BLACK SEA BASS	CENTROPRISTIS STRIATA	SERRANIDAE	8	14	5	4	0	0	0	0	0	0	31	0.062	620
10OUT_7/15/2016_D1	10OUT	2016-07-15	2016	10OUT_7/15/2016_D1_C	C	50	10	500	BLUE DARTFISH	PTERELEOTRIS CALLIURA	MICRODESMIDAE	6	0	0	0	0	0	0	0	0	0	6	0.012	120
10OUT_7/15/2016_D1	10OUT	2016-07-15	2016	10OUT_7/15/2016_D1_C	C	50	10	500	COCOA DAMSELFISH	STEGASTES VARIABILIS	POMACENTRIDAE	7	0	0	0	0	0	0	0	0	0	7	0.014	140
10OUT_7/15/2016_D1	10OUT	2016-07-15	2016	10OUT_7/15/2016_D1_C	C	50	10	500	LONGSPINE PORGY	STENOTOMUS CAPRINUS	SPARIDAE	7	0	0	0	0	0	0	0	0	0	7	0.014	140
10OUT_7/15/2016_D1	10OUT	2016-07-15	2016	10OUT_7/15/2016_D1_C	C	50	10	500	PAINTED WRASSE	HALICHOERES CAUDALIS	LABRIDAE	10	3	0	0	0	0	0	0	0	0	13	0.026	260
10OUT_7/15/2016_D1	10OUT	2016-07-15	2016	10OUT_7/15/2016_D1_C	C	50	10	500	SLIPPERY DICK	HALICHOERES BIVITTATUS	LABRIDAE	49	8	0	0	0	0	0	0	0	0	57	0.114	1140
12OUT_7/15/2016_D1	12OUT	2016-07-15	2016	12OUT_7/15/2016_D1_C	C	50	10	500	ATLANTIC GUITARFISH	RHINOBATOS LENTIGINOSUS	RHINOBATIDAE	0	0	0	0	0	1	0	0	0	0	1	0.002	20
12OUT_7/15/2016_D1	12OUT	2016-07-15	2016	12OUT_7/15/2016_D1_C	C	50	10	500	BANK SEA BASS	CENTROPRISTIS OCYURUS	SERRANIDAE	4	0	0	0	0	0	0	0	0	0	4	0.008	80
12OUT_7/15/2016_D1	12OUT	2016-07-15	2016	12OUT_7/15/2016_D1_C	C	50	10	500	BELTED SANDFISH	SERRANUS SUBLIGARIUS	SERRANIDAE	10	0	0	0	0	0	0	0	0	0	10	0.02	200
12OUT_7/15/2016_D1	12OUT	2016-07-15	2016	12OUT_7/15/2016_D1_C	C	50	10	500	BLACK SEA BASS	CENTROPRISTIS STRIATA	SERRANIDAE	2	10	8	6	0	0	0	0	0	0	26	0.052	520
12OUT_7/15/2016_D1	12OUT	2016-07-15	2016	12OUT_7/15/2016_D1_C	C	50	10	500	BLUE DARTFISH	PTERELEOTRIS CALLIURA	MICRODESMIDAE	6	0	0	0	0	0	0	0	0	0	6	0.012	120
12OUT_7/15/2016_D1	12OUT	2016-07-15	2016	12OUT_7/15/2016_D1_C	C	50	10	500	COCOA DAMSELFISH	STEGASTES VARIABILIS	POMACENTRIDAE	4	0	0	0	0	0	0	0	0	0	4	0.008	80
12OUT_7/15/2016_D1	12OUT	2016-07-15	2016	12OUT_7/15/2016_D1_C	C	50	10	500	CRESTED BLENNY	HYPLEUROCHILUS GEMINATUS	BLENNIIDAE	1	0	0	0	0	0	0	0	0	0	1	0.002	20
12OUT_7/15/2016_D1	12OUT	2016-07-15	2016	12OUT_7/15/2016_D1_C	C	50	10	500	JACKKNIFE FISH	EQUETUS LANCEOLATUS	SCIAENIDAE	1	0	0	0	0	0	0	0	0	0	1	0.002	20
12OUT_7/15/2016_D1	12OUT	2016-07-15	2016	12OUT_7/15/2016_D1_C	C	50	10	500	LONGSPINE PORGY	STENOTOMUS CAPRINUS	SPARIDAE	0	18	0	0	0	0	0	0	0	0	18	0.036	360
12OUT_7/15/2016_D1	12OUT	2016-07-15	2016	12OUT_7/15/2016_D1_C	C	50	10	500	MACKERAL SPECIES	SCOMBEROMORUS	SCOMBRIDAE	0	0	0	0	1	0	0	0	0	0	1	0.002	20
12OUT_7/15/2016_D1	12OUT	2016-07-15	2016	12OUT_7/15/2016_D1_C	C	50	10	500	OYSTER TOAD	OPSANUS TAU	BATRACHOIDIDAE	0	2	0	0	0	0	0	0	0	0	2	0.004	40
12OUT_7/15/2016_D1	12OUT	2016-07-15	2016	12OUT_7/15/2016_D1_C	C	50	10	500	PAINTED WRASSE	HALICHOERES CAUDALIS	LABRIDAE	13	4	0	0	0	0	0	0	0	0	17	0.008	80
12OUT_7/15/2016_D1	12OUT	2016-07-15	2016	12OUT_7/15/2016_D1_C	C	50	10	500	SAND PERCH	DIPLECTRUM FORMOSUM	SERRANIDAE	4	0	0	0	0	0	0	0	0	0	4	0.008	80
12OUT_7/15/2016_D1	12OUT	2016-07-15	2016	12OUT_7/15/2016_D1_C	C	50	10	500	SHEEPSHEAD PORGY	CALAMUS PENNA	SPARIDAE	0	0	1	0	0	0	0	0	0	0	1	0.002	20
12OUT_7/15/2016_D1	12OUT	2016-07-15	2016	12OUT_7/15/2016_D1_C	C	50	10	500	SLIPPERY DICK	HALICHOERES BIVITTATUS	LABRIDAE	20	26	0	0	0	0	0	0	0	0	46	0.06	600
13IN_7/15/2016_D1	13IN	2016-07-15	2016	13IN_7/15/2016_D1_C	C	25	2	50	BLACK SEA BASS	CENTROPRISTIS STRIATA	SERRANIDAE	12	4	0	0	0	0	0	0	0	0	16	0.32	3200
13IN_7/15/2016_D1	13IN	2016-07-15	2016	13IN_7/15/2016_D1_C	C	25	2	50	BLUE DARTFISH	PTERELEOTRIS CALLIURA	MICRODESMIDAE	4	0	0	0	0	0	0	0	0	0	4	0.08	800
13IN_7/15/2016_D1	13IN	2016-07-15	2016	13IN_7/15/2016_D1_C	C	25	2	50	EMERALD PARROTFISH	NICHOLSINA USTA	SCARIDAE	5	0	0	0	0	0	0	0	0	0	5	0.1	1000
13IN_7/15/2016_D1	13IN	2016-07-15	2016	13IN_7/15/2016_D1_C	C	25	2	50	LONGSPINE PORGY	STENOTOMUS CAPRINUS	SPARIDAE	10	2	0	0	0	0	0	0	0	0	12	0.24	2400
13IN_7/15/2016_D1	13IN	2016-07-15	2016	13IN_7/15/2016_D1_C	C	25	2	50	OYSTER TOAD	OPSANUS TAU	BATRACHOIDIDAE	0	0	1	0	0	0	0	0	0	0	1	0.02	200
13IN_7/15/2016_D1	13IN	2016-07-15	2016	13IN_7/15/2016_D1_C	C	25	2	50	PAINTED WRASSE	HALICHOERES CAUDALIS	LABRIDAE	10	2	0	0	0	0	0	0	0	0	12	0.24	2400
13IN_7/15/2016_D1	13IN	2016-07-15	2016	13IN_7/15/2016_D1_C	C	25	2	50	SAND PERCH	DIPLECTRUM FORMOSUM	SERRANIDAE	2	0	0	0	0	0	0	0	0	0	2	0.04	400
13IN_7/15/2016_D1	13IN	2016-07-15	2016	13IN_7/15/2016_D1_C	C	25	2	50	SCAD	DECAPTERUS .	CARANGIDAE	500	0	0	0	0	0	0	0	0	0	500	10	100000
13IN_7/15/2016_D1	13IN	2016-07-15	2016	13IN_7/15/2016_D1_C	C	25	2	50	SEAROBIN SPECIES	PRIONOTUS SPECIES	TRIGLIDAE	0	2	0	0	0	0	0	0	0	0	2	0.04	400
13IN_7/15/2016_D1	13IN	2016-07-15	2016	13IN_7/15/2016_D1_C	C	25	2	50	SLIPPERY DICK	HALICHOERES BIVITTATUS	LABRIDAE	20	3	0	0	0	0	0	0	0	0	23	0.46	4600
13IN_7/15/2016_D1	13IN	2016-07-15	2016	13IN_7/15/2016_D1_C	C	25	2	50	TOMTATE	HAEMULON AUROLINEATUM	HAEMULIDAE	500	0	0	0	0	0	0	0	0	0	500	10	100000
14IN_7/9/2016_D1	14IN	2016-07-09	2016	14IN_7/9/2016_D1_C	C	50	10	500	BLACK SEA BASS	CENTROPRISTIS STRIATA	SERRANIDAE	0	3	1	0	0	0	0	0	0	0	4	0.008	80
14IN_7/9/2016_D1	14IN	2016-07-09	2016	14IN_7/9/2016_D1_C	C	50	10	500	EMERALD PARROTFISH	NICHOLSINA USTA	SCARIDAE	2	0	0	0	0	0	0	0	0	0	2	0.004	40
14IN_7/9/2016_D1	14IN	2016-07-09	2016	14IN_7/9/2016_D1_C	C	50	10	500	GREAT BARRACUDA	SPHYRAENA BARRACUDA	SPHYRAENIDAE	0	0	0	0	0	0	1	0	0	0	1	0.002	20
14IN_7/9/2016_D1	14IN	2016-07-09	2016	14IN_7/9/2016_D1_C	C	50	10	500	GREEN RAZORFISH	XYRICHTYS SPLENDENS	LABRIDAE	5	0	0	0	0	0	0	0	0	0	5	0.01	100
14IN_7/9/2016_D1	14IN	2016-07-09	2016	14IN_7/9/2016_D1_C	C	50	10	500	LONGSPINE PORGY	STENOTOMUS CAPRINUS	SPARIDAE	4	0	0	0	0	0	0	0	0	0	4	0.008	80
14IN_7/9/2016_D1	14IN	2016-07-09	2016	14IN_7/9/2016_D1_C	C	50	10	500	PAINTED WRASSE	HALICHOERES CAUDALIS	LABRIDAE	4	1	0	0	0	0	0	0	0	0	5	0.008	80
14IN_7/9/2016_D1	14IN	2016-07-09	2016	14IN_7/9/2016_D1_C	C	50	10	500	SAND PERCH	DIPLECTRUM FORMOSUM	SERRANIDAE	5	3	0	0	0	0	0	0	0	0	8	0.016	160
14IN_7/9/2016_D1	14IN	2016-07-09	2016	14IN_7/9/2016_D1_C	C	50	10	500	SLIPPERY DICK	HALICHOERES BIVITTATUS	LABRIDAE	2	1	0	0	0	0	0	0	0	0	3	0.004	40
14OUT_7/10/2016_D1	14OUT	2016-07-10	2016	14OUT_7/10/2016_D1_C	C	50	10	500	BANK SEA BASS	CENTROPRISTIS OCYURUS	SERRANIDAE	2	1	0	0	0	0	0	0	0	0	3	0.006	60
14OUT_7/10/2016_D1	14OUT	2016-07-10	2016	14OUT_7/10/2016_D1_C	C	50	10	500	BELTED SANDFISH	SERRANUS SUBLIGARIUS	SERRANIDAE	6	0	0	0	0	0	0	0	0	0	6	0.012	120
14OUT_7/10/2016_D1	14OUT	2016-07-10	2016	14OUT_7/10/2016_D1_C	C	50	10	500	BLACK SEA BASS	CENTROPRISTIS STRIATA	SERRANIDAE	8	1	0	1	0	0	0	0	0	0	10	0.02	200
14OUT_7/10/2016_D1	14OUT	2016-07-10	2016	14OUT_7/10/2016_D1_C	C	50	10	500	BLUE DARTFISH	PTERELEOTRIS CALLIURA	MICRODESMIDAE	13	5	0	0	0	0	0	0	0	0	18	0.036	360
14OUT_7/10/2016_D1	14OUT	2016-07-10	2016	14OUT_7/10/2016_D1_C	C	50	10	500	COCOA DAMSELFISH	STEGASTES VARIABILIS	POMACENTRIDAE	2	0	0	0	0	0	0	0	0	0	2	0.004	40
14OUT_7/10/2016_D1	14OUT	2016-07-10	2016	14OUT_7/10/2016_D1_C	C	50	10	500	FLOUNDER SPECIES	PARALICHTHYS SPECIES	PARALICHTHYIDAE	0	1	0	0	0	0	0	0	0	0	1	0.002	20
14OUT_7/10/2016_D1	14OUT	2016-07-10	2016	14OUT_7/10/2016_D1_C	C	50	10	500	LONGSPINE PORGY	STENOTOMUS CAPRINUS	SPARIDAE	1	0	0	0	0	0	0	0	0	0	1	0.002	20
14OUT_7/10/2016_D1	14OUT	2016-07-10	2016	14OUT_7/10/2016_D1_C	C	50	10	500	PAINTED WRASSE	HALICHOERES CAUDALIS	LABRIDAE	9	9	0	0	0	0	0	0	0	0	18	0.024	240
14OUT_7/10/2016_D1	14OUT	2016-07-10	2016	14OUT_7/10/2016_D1_C	C	50	10	500	SAND PERCH	DIPLECTRUM FORMOSUM	SERRANIDAE	1	0	0	0	0	0	0	0	0	0	1	0.002	20
14OUT_7/10/2016_D1	14OUT	2016-07-10	2016	14OUT_7/10/2016_D1_C	C	50	10	500	SLIPPERY DICK	HALICHOERES BIVITTATUS	LABRIDAE	6	24	0	0	0	0	0	0	0	0	30	0.016	160
14OUT_7/14/2016_D1	14OUT	2016-07-14	2016	14OUT_7/14/2016_D1_C	C	50	10	500	ALMACO JACK	SERIOLA RIVOLIANA	CARANGIDAE	0	0	0	0	0	8	0	0	0	0	8	0.016	160
14OUT_7/14/2016_D1	14OUT	2016-07-14	2016	14OUT_7/14/2016_D1_C	C	50	10	500	BAR JACK	CARANGOIDES RUBER	CARANGIDAE	35	0	0	0	0	0	0	0	0	0	35	0.07	700
14OUT_7/14/2016_D1	14OUT	2016-07-14	2016	14OUT_7/14/2016_D1_C	C	50	10	500	BLACK SEA BASS	CENTROPRISTIS STRIATA	SERRANIDAE	17	18	5	2	0	0	0	0	0	0	42	0.084	840
14OUT_7/14/2016_D1	14OUT	2016-07-14	2016	14OUT_7/14/2016_D1_C	C	50	10	500	BLUE ANGELFISH	HOLACANTHUS BERMUDENSIS	POMACANTHIDAE	2	0	0	0	0	0	0	0	0	0	2	0.004	40
14OUT_7/14/2016_D1	14OUT	2016-07-14	2016	14OUT_7/14/2016_D1_C	C	50	10	500	COCOA DAMSELFISH	STEGASTES VARIABILIS	POMACENTRIDAE	3	0	0	0	0	0	0	0	0	0	3	0.006	60
14OUT_7/14/2016_D1	14OUT	2016-07-14	2016	14OUT_7/14/2016_D1_C	C	50	10	500	CUBBYU	PAREQUES UMBROSUS	SCIAENIDAE	9	55	0	0	0	0	0	0	0	0	64	0.128	1280
14OUT_7/14/2016_D1	14OUT	2016-07-14	2016	14OUT_7/14/2016_D1_C	C	50	10	500	GRAY TRIGGERFISH	BALISTES CAPRISCUS	BALISTIDAE	0	0	2	0	0	0	0	0	0	0	2	0.004	40
14OUT_7/14/2016_D1	14OUT	2016-07-14	2016	14OUT_7/14/2016_D1_C	C	50	10	500	GREAT BARRACUDA	SPHYRAENA BARRACUDA	SPHYRAENIDAE	0	0	0	0	0	0	0	0	1	0	1	0.002	20
14OUT_7/14/2016_D1	14OUT	2016-07-14	2016	14OUT_7/14/2016_D1_C	C	50	10	500	JACKKNIFE FISH	EQUETUS LANCEOLATUS	SCIAENIDAE	0	0	3	3	0	0	0	0	0	0	6	0.012	120
14OUT_7/14/2016_D1	14OUT	2016-07-14	2016	14OUT_7/14/2016_D1_C	C	50	10	500	LONGSPINE PORGY	STENOTOMUS CAPRINUS	SPARIDAE	17	7	0	0	0	0	0	0	0	0	24	0.048	480
14OUT_7/14/2016_D1	14OUT	2016-07-14	2016	14OUT_7/14/2016_D1_C	C	50	10	500	OYSTER TOAD	OPSANUS TAU	BATRACHOIDIDAE	0	0	1	1	0	0	0	0	0	0	2	0.004	40
14OUT_7/14/2016_D1	14OUT	2016-07-14	2016	14OUT_7/14/2016_D1_C	C	50	10	500	PAINTED WRASSE	HALICHOERES CAUDALIS	LABRIDAE	8	0	0	0	0	0	0	0	0	0	8	0.016	160
14OUT_7/14/2016_D1	14OUT	2016-07-14	2016	14OUT_7/14/2016_D1_C	C	50	10	500	RED SNAPPER	LUTJANUS CAMPECHANUS	LUTJANIDAE	0	0	13	3	0	0	0	0	0	0	16	0.032	320
14OUT_7/14/2016_D1	14OUT	2016-07-14	2016	14OUT_7/14/2016_D1_C	C	50	10	500	SCAD	DECAPTERUS .	CARANGIDAE	100	0	0	0	0	0	0	0	0	0	100	0.2	2000
14OUT_7/14/2016_D1	14OUT	2016-07-14	2016	14OUT_7/14/2016_D1_C	C	50	10	500	SHEEPSHEAD	ARCHOSARGUS PROBATOCEPHALUS	SPARIDAE	0	0	0	0	3	0	0	0	0	0	3	0.006	60
14OUT_7/14/2016_D1	14OUT	2016-07-14	2016	14OUT_7/14/2016_D1_C	C	50	10	500	SHEEPSHEAD PORGY	CALAMUS PENNA	SPARIDAE	5	10	0	0	0	0	0	0	0	0	15	0.03	300
14OUT_7/14/2016_D1	14OUT	2016-07-14	2016	14OUT_7/14/2016_D1_C	C	50	10	500	SLIPPERY DICK	HALICHOERES BIVITTATUS	LABRIDAE	15	0	0	0	0	0	0	0	0	0	15	0.03	300
14OUT_7/14/2016_D1	14OUT	2016-07-14	2016	14OUT_7/14/2016_D1_C	C	50	10	500	SOUTHERN FLOUNDER	PARALICHTHYS LETHOSTIGMA	PARALICHTHYIDAE	0	0	0	0	1	2	0	0	0	0	3	0.006	60
14OUT_7/14/2016_D1	14OUT	2016-07-14	2016	14OUT_7/14/2016_D1_C	C	50	10	500	SPOTFIN BUTTERFLYFISH	CHAETODON OCELLATUS	CHAETODONTIDAE	4	0	0	0	0	0	0	0	0	0	4	0.008	80
14OUT_7/14/2016_D1	14OUT	2016-07-14	2016	14OUT_7/14/2016_D1_C	C	50	10	500	SPOTTAIL PINFISH	DIPLODUS HOLBROOKII	SPARIDAE	0	0	20	0	0	0	0	0	0	0	20	0.04	400
14OUT_7/14/2016_D1	14OUT	2016-07-14	2016	14OUT_7/14/2016_D1_C	C	50	10	500	TOMTATE	HAEMULON AUROLINEATUM	HAEMULIDAE	22	20	20	0	0	0	0	0	0	0	62	0.124	1240
14OUT_7/14/2016_D1	14OUT	2016-07-14	2016	14OUT_7/14/2016_D1_C	C	50	10	500	WHITE GRUNT	HAEMULON PLUMIERII	HAEMULIDAE	0	0	0	0	0	1	0	0	0	0	1	0.002	20
14OUT_7/14/2016_D1	14OUT	2016-07-14	2016	14OUT_7/14/2016_D1_C	C	50	10	500	WHITESPOTTED SOAPFISH	RYPTICUS MACULATUS	SERRANIDAE	7	0	0	0	0	0	0	0	0	0	7	0.014	140
15IN_7/9/2016_D1	15IN	2016-07-09	2016	15IN_7/9/2016_D1_C	C	50	10	500	BLACK SEA BASS	CENTROPRISTIS STRIATA	SERRANIDAE	0	15	10	3	0	0	0	0	0	0	28	0.056	560
15IN_7/9/2016_D1	15IN	2016-07-09	2016	15IN_7/9/2016_D1_C	C	50	10	500	GRAY TRIGGERFISH	BALISTES CAPRISCUS	BALISTIDAE	0	0	0	2	0	0	0	0	0	0	2	0.004	40
15IN_7/9/2016_D1	15IN	2016-07-09	2016	15IN_7/9/2016_D1_C	C	50	10	500	LONGSPINE PORGY	STENOTOMUS CAPRINUS	SPARIDAE	30	15	0	0	0	0	0	0	0	0	45	0.09	900
15IN_7/9/2016_D1	15IN	2016-07-09	2016	15IN_7/9/2016_D1_C	C	50	10	500	PIGFISH	ORTHOPRISTIS CHRYSOPTERA	HAEMULIDAE	0	7	0	0	0	0	0	0	0	0	7	0.014	140
15IN_7/9/2016_D1	15IN	2016-07-09	2016	15IN_7/9/2016_D1_C	C	50	10	500	SCAD	DECAPTERUS .	CARANGIDAE	100	0	0	0	0	0	0	0	0	0	100	0.2	2000
15IN_7/9/2016_D1	15IN	2016-07-09	2016	15IN_7/9/2016_D1_C	C	50	10	500	SHEEPSHEAD	ARCHOSARGUS PROBATOCEPHALUS	SPARIDAE	0	0	1	1	2	0	0	0	0	0	4	0.008	80
15IN_7/9/2016_D1	15IN	2016-07-09	2016	15IN_7/9/2016_D1_C	C	50	10	500	SLIPPERY DICK	HALICHOERES BIVITTATUS	LABRIDAE	55	30	0	0	0	0	0	0	0	0	85	0.17	1700
15IN_7/9/2016_D1	15IN	2016-07-09	2016	15IN_7/9/2016_D1_C	C	50	10	500	TOMTATE	HAEMULON AUROLINEATUM	HAEMULIDAE	30	30	30	0	0	0	0	0	0	0	90	0.18	1800
15IN_7/9/2016_D1	15IN	2016-07-09	2016	15IN_7/9/2016_D1_C	C	50	10	500	WHITESPOTTED SOAPFISH	RYPTICUS MACULATUS	SERRANIDAE	0	2	0	0	0	0	0	0	0	0	2	0.004	40
16ALTIN_7/13/2016_D1	16ALTIN	2016-07-13	2016	16ALTIN_7/13/2016_D1_C	C	50	10	500	BANDTAIL SEAROBIN	OPHRYAS	triglidae	0	1	0	0	0	0	0	0	0	0	1	0.002	20
16ALTIN_7/13/2016_D1	16ALTIN	2016-07-13	2016	16ALTIN_7/13/2016_D1_C	C	50	10	500	BANK SEA BASS	CENTROPRISTIS OCYURUS	SERRANIDAE	8	0	0	0	0	0	0	0	0	0	8	0.016	160
16ALTIN_7/13/2016_D1	16ALTIN	2016-07-13	2016	16ALTIN_7/13/2016_D1_C	C	50	10	500	BELTED SANDFISH	SERRANUS SUBLIGARIUS	SERRANIDAE	9	0	0	0	0	0	0	0	0	0	9	0.018	180
16ALTIN_7/13/2016_D1	16ALTIN	2016-07-13	2016	16ALTIN_7/13/2016_D1_C	C	50	10	500	BLACK SEA BASS	CENTROPRISTIS STRIATA	SERRANIDAE	2	3	1	38	0	0	0	0	0	0	44	0.088	880
16ALTIN_7/13/2016_D1	16ALTIN	2016-07-13	2016	16ALTIN_7/13/2016_D1_C	C	50	10	500	COCOA DAMSELFISH	STEGASTES VARIABILIS	POMACENTRIDAE	2	0	0	0	0	0	0	0	0	0	2	0.004	40
16ALTIN_7/13/2016_D1	16ALTIN	2016-07-13	2016	16ALTIN_7/13/2016_D1_C	C	50	10	500	CUBBYU	PAREQUES UMBROSUS	SCIAENIDAE	1	0	0	0	0	0	0	0	0	0	1	0.002	20
16ALTIN_7/13/2016_D1	16ALTIN	2016-07-13	2016	16ALTIN_7/13/2016_D1_C	C	50	10	500	EMERALD PARROTFISH	NICHOLSINA USTA	SCARIDAE	0	3	0	0	0	0	0	0	0	0	3	0.006	60
16ALTIN_7/13/2016_D1	16ALTIN	2016-07-13	2016	16ALTIN_7/13/2016_D1_C	C	50	10	500	LONGSPINE PORGY	STENOTOMUS CAPRINUS	SPARIDAE	132	0	0	0	0	0	0	0	0	0	132	0.264	2640
16ALTIN_7/13/2016_D1	16ALTIN	2016-07-13	2016	16ALTIN_7/13/2016_D1_C	C	50	10	500	OYSTER TOAD	OPSANUS TAU	BATRACHOIDIDAE	0	0	0	3	0	0	0	0	0	0	3	0.006	60
16ALTIN_7/13/2016_D1	16ALTIN	2016-07-13	2016	16ALTIN_7/13/2016_D1_C	C	50	10	500	PAINTED WRASSE	HALICHOERES CAUDALIS	LABRIDAE	7	3	0	0	0	0	0	0	0	0	10	0.014	140
16ALTIN_7/13/2016_D1	16ALTIN	2016-07-13	2016	16ALTIN_7/13/2016_D1_C	C	50	10	500	SAND PERCH	DIPLECTRUM FORMOSUM	SERRANIDAE	6	0	0	0	0	0	0	0	0	0	6	0.012	120
16ALTIN_7/13/2016_D1	16ALTIN	2016-07-13	2016	16ALTIN_7/13/2016_D1_C	C	50	10	500	SCAD	DECAPTERUS .	CARANGIDAE	0	170	0	0	0	0	0	0	0	0	170	0.34	3400
16ALTIN_7/13/2016_D1	16ALTIN	2016-07-13	2016	16ALTIN_7/13/2016_D1_C	C	50	10	500	SLIPPERY DICK	HALICHOERES BIVITTATUS	LABRIDAE	32	6	0	0	0	0	0	0	0	0	38	0.012	120
16ALTIN_7/13/2016_D1	16ALTIN	2016-07-13	2016	16ALTIN_7/13/2016_D1_C	C	50	10	500	TOMTATE	HAEMULON AUROLINEATUM	HAEMULIDAE	528	0	0	0	0	0	0	0	0	0	528	1.056	10560
16ALTIN_7/13/2016_D1	16ALTIN	2016-07-13	2016	16ALTIN_7/13/2016_D1_C	C	50	10	500	WHITESPOTTED SOAPFISH	RYPTICUS MACULATUS	SERRANIDAE	1	0	0	0	0	0	0	0	0	0	1	0.002	20
16OUT_7/10/2016_D1	16OUT	2016-07-10	2016	16OUT_7/10/2016_D1_C	C	50	10	500	BLACK SEA BASS	CENTROPRISTIS STRIATA	SERRANIDAE	40	14	2	0	0	0	0	0	0	0	56	0.112	1120
16OUT_7/10/2016_D1	16OUT	2016-07-10	2016	16OUT_7/10/2016_D1_C	C	50	10	500	CUBBYU	PAREQUES UMBROSUS	SCIAENIDAE	5	2	0	0	0	0	0	0	0	0	7	0.014	140
16OUT_7/10/2016_D1	16OUT	2016-07-10	2016	16OUT_7/10/2016_D1_C	C	50	10	500	GRAY TRIGGERFISH	BALISTES CAPRISCUS	BALISTIDAE	0	1	1	0	0	0	0	0	0	0	2	0.004	40
16OUT_7/10/2016_D1	16OUT	2016-07-10	2016	16OUT_7/10/2016_D1_C	C	50	10	500	JACKKNIFE FISH	EQUETUS LANCEOLATUS	SCIAENIDAE	0	1	0	0	0	0	0	0	0	0	1	0.002	20
16OUT_7/10/2016_D1	16OUT	2016-07-10	2016	16OUT_7/10/2016_D1_C	C	50	10	500	LONGSPINE PORGY	STENOTOMUS CAPRINUS	SPARIDAE	7	0	0	0	0	0	0	0	0	0	7	0.014	140
16OUT_7/10/2016_D1	16OUT	2016-07-10	2016	16OUT_7/10/2016_D1_C	C	50	10	500	OYSTER TOAD	OPSANUS TAU	BATRACHOIDIDAE	1	2	0	0	0	0	0	0	0	0	3	0.006	60
16OUT_7/10/2016_D1	16OUT	2016-07-10	2016	16OUT_7/10/2016_D1_C	C	50	10	500	PAINTED WRASSE	HALICHOERES CAUDALIS	LABRIDAE	17	2	0	0	0	0	0	0	0	0	19	0.038	380
16OUT_7/10/2016_D1	16OUT	2016-07-10	2016	16OUT_7/10/2016_D1_C	C	50	10	500	PLANEHEAD FILEFISH	STEPHANOLEPIS HISPIDUS	BALISTIDAE	2	1	0	0	0	0	0	0	0	0	3	0.006	60
16OUT_7/10/2016_D1	16OUT	2016-07-10	2016	16OUT_7/10/2016_D1_C	C	50	10	500	SAND PERCH	DIPLECTRUM FORMOSUM	SERRANIDAE	3	0	0	0	0	0	0	0	0	0	3	0.006	60
16OUT_7/10/2016_D1	16OUT	2016-07-10	2016	16OUT_7/10/2016_D1_C	C	50	10	500	SCAD	DECAPTERUS .	CARANGIDAE	75	0	0	0	0	0	0	0	0	0	75	0.15	1500
16OUT_7/10/2016_D1	16OUT	2016-07-10	2016	16OUT_7/10/2016_D1_C	C	50	10	500	SCRAWLED COWFISH	ACANTHOSTRACION QUADRICORNIS	OSTRACIIDAE	0	1	0	0	0	0	0	0	0	0	1	0.002	20
16OUT_7/10/2016_D1	16OUT	2016-07-10	2016	16OUT_7/10/2016_D1_C	C	50	10	500	SLIPPERY DICK	HALICHOERES BIVITTATUS	LABRIDAE	23	7	0	0	0	0	0	0	0	0	30	0.06	600
16OUT_7/10/2016_D1	16OUT	2016-07-10	2016	16OUT_7/10/2016_D1_C	C	50	10	500	TOMTATE	HAEMULON AUROLINEATUM	HAEMULIDAE	100	0	0	0	0	0	0	0	0	0	100	0.2	2000
17ALTIN_7/10/2016_D1	17ALTIN	2016-07-10	2016	17ALTIN_7/10/2016_D1_C	C	50	10	500	BLACK SEA BASS	CENTROPRISTIS STRIATA	SERRANIDAE	10	30	12	2	0	0	0	0	0	0	54	0.108	1080
17ALTIN_7/10/2016_D1	17ALTIN	2016-07-10	2016	17ALTIN_7/10/2016_D1_C	C	50	10	500	BLUE ANGELFISH	HOLACANTHUS BERMUDENSIS	POMACANTHIDAE	0	0	1	1	0	0	0	0	0	0	2	0.004	40
17ALTIN_7/10/2016_D1	17ALTIN	2016-07-10	2016	17ALTIN_7/10/2016_D1_C	C	50	10	500	CUBBYU	PAREQUES UMBROSUS	SCIAENIDAE	50	5	1	0	0	0	0	0	0	0	56	0.112	1120
17ALTIN_7/10/2016_D1	17ALTIN	2016-07-10	2016	17ALTIN_7/10/2016_D1_C	C	50	10	500	GRAY TRIGGERFISH	BALISTES CAPRISCUS	BALISTIDAE	0	1	0	1	0	0	0	0	0	0	2	0.004	40
17ALTIN_7/10/2016_D1	17ALTIN	2016-07-10	2016	17ALTIN_7/10/2016_D1_C	C	50	10	500	JACKKNIFE FISH	EQUETUS LANCEOLATUS	SCIAENIDAE	0	2	5	0	0	0	0	0	0	0	7	0.014	140
17ALTIN_7/10/2016_D1	17ALTIN	2016-07-10	2016	17ALTIN_7/10/2016_D1_C	C	50	10	500	LONGSPINE PORGY	STENOTOMUS CAPRINUS	SPARIDAE	120	70	0	0	0	0	0	0	0	0	190	0.38	3800
17ALTIN_7/10/2016_D1	17ALTIN	2016-07-10	2016	17ALTIN_7/10/2016_D1_C	C	50	10	500	OYSTER TOAD	OPSANUS TAU	BATRACHOIDIDAE	0	1	1	0	0	0	0	0	0	0	2	0.004	40
17ALTIN_7/10/2016_D1	17ALTIN	2016-07-10	2016	17ALTIN_7/10/2016_D1_C	C	50	10	500	PAINTED WRASSE	HALICHOERES CAUDALIS	LABRIDAE	3	0	0	0	0	0	0	0	0	0	3	0.006	60
17ALTIN_7/10/2016_D1	17ALTIN	2016-07-10	2016	17ALTIN_7/10/2016_D1_C	C	50	10	500	SCAD	DECAPTERUS .	CARANGIDAE	0	20	0	0	0	0	0	0	0	0	20	0.04	400
17ALTIN_7/10/2016_D1	17ALTIN	2016-07-10	2016	17ALTIN_7/10/2016_D1_C	C	50	10	500	SHARKSUCKER	ECHENEIS NAUCRATES	ECHENEIDAE	0	0	0	0	0	2	0	0	0	0	2	0.004	40
17ALTIN_7/10/2016_D1	17ALTIN	2016-07-10	2016	17ALTIN_7/10/2016_D1_C	C	50	10	500	SHEEPSHEAD	ARCHOSARGUS PROBATOCEPHALUS	SPARIDAE	0	0	7	5	2	0	0	0	0	0	14	0.028	280
17ALTIN_7/10/2016_D1	17ALTIN	2016-07-10	2016	17ALTIN_7/10/2016_D1_C	C	50	10	500	SHEEPSHEAD PORGY	CALAMUS PENNA	SPARIDAE	0	0	1	1	0	0	0	0	0	0	2	0.004	40
17ALTIN_7/10/2016_D1	17ALTIN	2016-07-10	2016	17ALTIN_7/10/2016_D1_C	C	50	10	500	SLIPPERY DICK	HALICHOERES BIVITTATUS	LABRIDAE	30	15	0	0	0	0	0	0	0	0	45	0.09	900
17ALTIN_7/10/2016_D1	17ALTIN	2016-07-10	2016	17ALTIN_7/10/2016_D1_C	C	50	10	500	SPOTFIN BUTTERFLYFISH	CHAETODON OCELLATUS	CHAETODONTIDAE	0	2	0	0	0	0	0	0	0	0	2	0.004	40
17ALTIN_7/10/2016_D1	17ALTIN	2016-07-10	2016	17ALTIN_7/10/2016_D1_C	C	50	10	500	TOMTATE	HAEMULON AUROLINEATUM	HAEMULIDAE	30	200	0	0	0	0	0	0	0	0	230	0.46	4600
17ALTIN_7/10/2016_D1	17ALTIN	2016-07-10	2016	17ALTIN_7/10/2016_D1_C	C	50	10	500	WHITESPOTTED SOAPFISH	RYPTICUS MACULATUS	SERRANIDAE	0	2	2	0	0	0	0	0	0	0	4	0.008	80
17ALTIN_7/10/2016_D1	17ALTIN	2016-07-10	2016	17ALTIN_7/10/2016_D1_C	C	50	10	500	YELLOW JACK	CARANGOIDES BARTHOLOMAEI	CARANGIDAE	0	1	0	0	0	0	0	0	0	0	1	0.002	20
18ALTOUT_7/14/2016_D1	18ALTOUT	2016-07-14	2016	18ALTOUT_7/14/2016_D1_C	C	50	10	500	BLACK SEA BASS	CENTROPRISTIS STRIATA	SERRANIDAE	14	12	9	3	0	0	0	0	0	0	38	0.076	760
18ALTOUT_7/14/2016_D1	18ALTOUT	2016-07-14	2016	18ALTOUT_7/14/2016_D1_C	C	50	10	500	COCOA DAMSELFISH	STEGASTES VARIABILIS	POMACENTRIDAE	2	0	0	0	0	0	0	0	0	0	2	0.004	40
18ALTOUT_7/14/2016_D1	18ALTOUT	2016-07-14	2016	18ALTOUT_7/14/2016_D1_C	C	50	10	500	EMERALD PARROTFISH	NICHOLSINA USTA	SCARIDAE	4	1	0	0	0	0	0	0	0	0	5	0.01	100
18ALTOUT_7/14/2016_D1	18ALTOUT	2016-07-14	2016	18ALTOUT_7/14/2016_D1_C	C	50	10	500	GREAT BARRACUDA	SPHYRAENA BARRACUDA	SPHYRAENIDAE	0	0	0	0	0	0	0	1	0	0	1	0.002	20
18ALTOUT_7/14/2016_D1	18ALTOUT	2016-07-14	2016	18ALTOUT_7/14/2016_D1_C	C	50	10	500	JACKKNIFE FISH	EQUETUS LANCEOLATUS	SCIAENIDAE	0	0	1	0	0	0	0	0	0	0	1	0.002	20
18ALTOUT_7/14/2016_D1	18ALTOUT	2016-07-14	2016	18ALTOUT_7/14/2016_D1_C	C	50	10	500	LONGSPINE PORGY	STENOTOMUS CAPRINUS	SPARIDAE	20	5	0	0	0	0	0	0	0	0	25	0.05	500
18ALTOUT_7/14/2016_D1	18ALTOUT	2016-07-14	2016	18ALTOUT_7/14/2016_D1_C	C	50	10	500	OYSTER TOAD	OPSANUS TAU	BATRACHOIDIDAE	0	1	1	0	0	0	0	0	0	0	2	0.004	40
18ALTOUT_7/14/2016_D1	18ALTOUT	2016-07-14	2016	18ALTOUT_7/14/2016_D1_C	C	50	10	500	PAINTED WRASSE	HALICHOERES CAUDALIS	LABRIDAE	2	0	0	0	0	0	0	0	0	0	2	0.004	40
18ALTOUT_7/14/2016_D1	18ALTOUT	2016-07-14	2016	18ALTOUT_7/14/2016_D1_C	C	50	10	500	SHEEPSHEAD	ARCHOSARGUS PROBATOCEPHALUS	SPARIDAE	0	0	2	1	0	0	0	0	0	0	3	0.006	60
18ALTOUT_7/14/2016_D1	18ALTOUT	2016-07-14	2016	18ALTOUT_7/14/2016_D1_C	C	50	10	500	SHEEPSHEAD PORGY	CALAMUS PENNA	SPARIDAE	0	4	0	0	1	0	0	0	0	0	5	0.01	100
18ALTOUT_7/14/2016_D1	18ALTOUT	2016-07-14	2016	18ALTOUT_7/14/2016_D1_C	C	50	10	500	SLIPPERY DICK	HALICHOERES BIVITTATUS	LABRIDAE	30	4	0	0	0	0	0	0	0	0	34	0.068	680
18ALTOUT_7/14/2016_D1	18ALTOUT	2016-07-14	2016	18ALTOUT_7/14/2016_D1_C	C	50	10	500	SPOTFIN BUTTERFLYFISH	CHAETODON OCELLATUS	CHAETODONTIDAE	2	0	0	0	0	0	0	0	0	0	2	0.004	40
18ALTOUT_7/14/2016_D1	18ALTOUT	2016-07-14	2016	18ALTOUT_7/14/2016_D1_C	C	50	10	500	TOMTATE	HAEMULON AUROLINEATUM	HAEMULIDAE	500	0	0	0	0	0	0	0	0	0	500	1	10000
18IN_7/13/2016_D1	18IN	2016-07-13	2016	18IN_7/13/2016_D1_C	C	50	10	500	ATLANTIC SPADEFISH	CHAETODIPTERUS FABER	EPHIPPIDAE	0	11	0	0	0	0	0	0	0	0	11	0.022	220
18IN_7/13/2016_D1	18IN	2016-07-13	2016	18IN_7/13/2016_D1_C	C	50	10	500	BLACK SEA BASS	CENTROPRISTIS STRIATA	SERRANIDAE	1	0	30	26	1	0	0	0	0	0	58	0.116	1160
18IN_7/13/2016_D1	18IN	2016-07-13	2016	18IN_7/13/2016_D1_C	C	50	10	500	BLUE ANGELFISH	HOLACANTHUS BERMUDENSIS	POMACANTHIDAE	0	2	0	0	0	0	0	0	0	0	2	0.004	40
18IN_7/13/2016_D1	18IN	2016-07-13	2016	18IN_7/13/2016_D1_C	C	50	10	500	COCOA DAMSELFISH	STEGASTES VARIABILIS	POMACENTRIDAE	8	0	0	0	0	0	0	0	0	0	8	0.016	160
18IN_7/13/2016_D1	18IN	2016-07-13	2016	18IN_7/13/2016_D1_C	C	50	10	500	CUBBYU	PAREQUES UMBROSUS	SCIAENIDAE	10	23	0	0	0	0	0	0	0	0	33	0.066	660
18IN_7/13/2016_D1	18IN	2016-07-13	2016	18IN_7/13/2016_D1_C	C	50	10	500	GAG	MYCTEROPERCA MICROLEPIS	SERRANIDAE	0	0	1	0	0	0	0	0	0	0	1	0.002	20
18IN_7/13/2016_D1	18IN	2016-07-13	2016	18IN_7/13/2016_D1_C	C	50	10	500	JACKKNIFE FISH	EQUETUS LANCEOLATUS	SCIAENIDAE	0	3	0	0	0	0	0	0	0	0	3	0.006	60
18IN_7/13/2016_D1	18IN	2016-07-13	2016	18IN_7/13/2016_D1_C	C	50	10	500	LONGSPINE PORGY	STENOTOMUS CAPRINUS	SPARIDAE	0	25	0	0	0	0	0	0	0	0	25	0.05	500
18IN_7/13/2016_D1	18IN	2016-07-13	2016	18IN_7/13/2016_D1_C	C	50	10	500	OYSTER TOAD	OPSANUS TAU	BATRACHOIDIDAE	0	2	0	0	0	0	0	0	0	0	2	0.004	40
18IN_7/13/2016_D1	18IN	2016-07-13	2016	18IN_7/13/2016_D1_C	C	50	10	500	PAINTED WRASSE	HALICHOERES CAUDALIS	LABRIDAE	2	1	0	0	0	0	0	0	0	0	3	0.004	40
18IN_7/13/2016_D1	18IN	2016-07-13	2016	18IN_7/13/2016_D1_C	C	50	10	500	PIGFISH	ORTHOPRISTIS CHRYSOPTERA	HAEMULIDAE	0	24	0	0	0	0	0	0	0	0	24	0.048	480
18IN_7/13/2016_D1	18IN	2016-07-13	2016	18IN_7/13/2016_D1_C	C	50	10	500	SEAWEED BLENNY	PARABLENNIUS MARMOREUS	BLENNIIDAE	3	0	0	0	0	0	0	0	0	0	3	0.006	60
18IN_7/13/2016_D1	18IN	2016-07-13	2016	18IN_7/13/2016_D1_C	C	50	10	500	SHEEPSHEAD PORGY	CALAMUS PENNA	SPARIDAE	0	0	5	0	0	0	0	0	0	0	5	0.01	100
18IN_7/13/2016_D1	18IN	2016-07-13	2016	18IN_7/13/2016_D1_C	C	50	10	500	SLIPPERY DICK	HALICHOERES BIVITTATUS	LABRIDAE	40	11	0	0	0	0	0	0	0	0	51	0.08	800
18IN_7/13/2016_D1	18IN	2016-07-13	2016	18IN_7/13/2016_D1_C	C	50	10	500	TOMTATE	HAEMULON AUROLINEATUM	HAEMULIDAE	0	101	0	0	0	0	0	0	0	0	101	0.202	2020
18IN_7/13/2016_D1	18IN	2016-07-13	2016	18IN_7/13/2016_D1_C	C	50	10	500	TWOSPOT CARDINALFISH	APOGON PSEUDOMACULATUS	APOGONIDAE	1	0	0	0	0	0	0	0	0	0	1	0.002	20
18IN_7/15/2016_D1	18IN	2016-07-15	2016	18IN_7/15/2016_D1_C	C	50	10	500	BLACK SEA BASS	CENTROPRISTIS STRIATA	SERRANIDAE	9	9	4	0	0	0	0	0	0	0	22	0.044	440
18IN_7/15/2016_D1	18IN	2016-07-15	2016	18IN_7/15/2016_D1_C	C	50	10	500	COCOA DAMSELFISH	STEGASTES VARIABILIS	POMACENTRIDAE	8	0	0	0	0	0	0	0	0	0	8	0.016	160
18IN_7/15/2016_D1	18IN	2016-07-15	2016	18IN_7/15/2016_D1_C	C	50	10	500	EMERALD PARROTFISH	NICHOLSINA USTA	SCARIDAE	7	0	0	0	0	0	0	0	0	0	7	0.014	140
18IN_7/15/2016_D1	18IN	2016-07-15	2016	18IN_7/15/2016_D1_C	C	50	10	500	GULF FLOUNDER	PARALICHTHYS ALBIGUTTA	PARALICHTHYIDAE	0	0	0	1	1	0	0	0	0	0	2	0.004	40
18IN_7/15/2016_D1	18IN	2016-07-15	2016	18IN_7/15/2016_D1_C	C	50	10	500	LONGSPINE PORGY	STENOTOMUS CAPRINUS	SPARIDAE	11	14	0	0	0	0	0	0	0	0	25	0.05	500
18IN_7/15/2016_D1	18IN	2016-07-15	2016	18IN_7/15/2016_D1_C	C	50	10	500	OYSTER TOAD	OPSANUS TAU	BATRACHOIDIDAE	0	0	0	1	0	0	0	0	0	0	1	0.002	20
18IN_7/15/2016_D1	18IN	2016-07-15	2016	18IN_7/15/2016_D1_C	C	50	10	500	PAINTED WRASSE	HALICHOERES CAUDALIS	LABRIDAE	11	0	0	0	0	0	0	0	0	0	11	0.022	220
18IN_7/15/2016_D1	18IN	2016-07-15	2016	18IN_7/15/2016_D1_C	C	50	10	500	SAND PERCH	DIPLECTRUM FORMOSUM	SERRANIDAE	3	0	0	0	0	0	0	0	0	0	3	0.006	60
18IN_7/15/2016_D1	18IN	2016-07-15	2016	18IN_7/15/2016_D1_C	C	50	10	500	SCAD	DECAPTERUS .	CARANGIDAE	25	0	0	0	0	0	0	0	0	0	25	0.05	500
18IN_7/15/2016_D1	18IN	2016-07-15	2016	18IN_7/15/2016_D1_C	C	50	10	500	SEMINOLE GOBY	MICROGOBIUS CARRI	GOBIIDAE	3	0	0	0	0	0	0	0	0	0	3	0.006	60
18IN_7/15/2016_D1	18IN	2016-07-15	2016	18IN_7/15/2016_D1_C	C	50	10	500	SHEEPSHEAD PORGY	CALAMUS PENNA	SPARIDAE	3	7	0	0	3	0	0	0	0	0	13	0.026	260
18IN_7/15/2016_D1	18IN	2016-07-15	2016	18IN_7/15/2016_D1_C	C	50	10	500	SLIPPERY DICK	HALICHOERES BIVITTATUS	LABRIDAE	39	0	0	0	0	0	0	0	0	0	39	0.078	780
18IN_7/15/2016_D1	18IN	2016-07-15	2016	18IN_7/15/2016_D1_C	C	50	10	500	TOMTATE	HAEMULON AUROLINEATUM	HAEMULIDAE	15	35	0	0	0	0	0	0	0	0	50	0.1	1000
19ALTOUT_7/10/2016_D1	19ALTOUT	2016-07-10	2016	19ALTOUT_7/10/2016_D1_C	C	50	10	500	ATLANTIC SPADEFISH	CHAETODIPTERUS FABER	EPHIPPIDAE	10	20	0	0	0	0	0	0	0	0	30	0.06	600
19ALTOUT_7/10/2016_D1	19ALTOUT	2016-07-10	2016	19ALTOUT_7/10/2016_D1_C	C	50	10	500	BLACK SEA BASS	CENTROPRISTIS STRIATA	SERRANIDAE	20	20	5	0	0	0	0	0	0	0	45	0.09	900
19ALTOUT_7/10/2016_D1	19ALTOUT	2016-07-10	2016	19ALTOUT_7/10/2016_D1_C	C	50	10	500	CUBBYU	PAREQUES UMBROSUS	SCIAENIDAE	20	125	0	0	0	0	0	0	0	0	145	0.29	2900
19ALTOUT_7/10/2016_D1	19ALTOUT	2016-07-10	2016	19ALTOUT_7/10/2016_D1_C	C	50	10	500	GAG	MYCTEROPERCA MICROLEPIS	SERRANIDAE	0	0	0	1	0	1	0	0	0	0	2	0.004	40
19ALTOUT_7/10/2016_D1	19ALTOUT	2016-07-10	2016	19ALTOUT_7/10/2016_D1_C	C	50	10	500	GRAY TRIGGERFISH	BALISTES CAPRISCUS	BALISTIDAE	0	0	2	1	0	0	0	0	0	0	3	0.006	60
19ALTOUT_7/10/2016_D1	19ALTOUT	2016-07-10	2016	19ALTOUT_7/10/2016_D1_C	C	50	10	500	JACKKNIFE FISH	EQUETUS LANCEOLATUS	SCIAENIDAE	0	0	1	0	0	0	0	0	0	0	1	0.002	20
19ALTOUT_7/10/2016_D1	19ALTOUT	2016-07-10	2016	19ALTOUT_7/10/2016_D1_C	C	50	10	500	LONGSPINE PORGY	STENOTOMUS CAPRINUS	SPARIDAE	10	100	0	0	0	0	0	0	0	0	110	0.22	2200
19ALTOUT_7/10/2016_D1	19ALTOUT	2016-07-10	2016	19ALTOUT_7/10/2016_D1_C	C	50	10	500	PIGFISH	ORTHOPRISTIS CHRYSOPTERA	HAEMULIDAE	50	150	0	0	0	0	0	0	0	0	200	0.4	4000
19ALTOUT_7/10/2016_D1	19ALTOUT	2016-07-10	2016	19ALTOUT_7/10/2016_D1_C	C	50	10	500	PORCUPINEFISH	DIODON HYSTRIX	TETRAODONTIDAE	0	0	0	0	1	0	0	0	0	0	1	0.002	20
19ALTOUT_7/10/2016_D1	19ALTOUT	2016-07-10	2016	19ALTOUT_7/10/2016_D1_C	C	50	10	500	RED SNAPPER	LUTJANUS CAMPECHANUS	LUTJANIDAE	0	8	7	0	0	2	3	1	0	0	21	0.042	420
19ALTOUT_7/10/2016_D1	19ALTOUT	2016-07-10	2016	19ALTOUT_7/10/2016_D1_C	C	50	10	500	SHEEPSHEAD	ARCHOSARGUS PROBATOCEPHALUS	SPARIDAE	0	0	2	2	1	0	0	0	0	0	5	0.01	100
19ALTOUT_7/10/2016_D1	19ALTOUT	2016-07-10	2016	19ALTOUT_7/10/2016_D1_C	C	50	10	500	SLIPPERY DICK	HALICHOERES BIVITTATUS	LABRIDAE	10	0	0	0	0	0	0	0	0	0	10	0.02	200
19ALTOUT_7/10/2016_D1	19ALTOUT	2016-07-10	2016	19ALTOUT_7/10/2016_D1_C	C	50	10	500	SPOTTAIL PINFISH	DIPLODUS HOLBROOKII	SPARIDAE	0	20	0	0	0	0	0	0	0	0	20	0.04	400
19ALTOUT_7/10/2016_D1	19ALTOUT	2016-07-10	2016	19ALTOUT_7/10/2016_D1_C	C	50	10	500	TOMTATE	HAEMULON AUROLINEATUM	HAEMULIDAE	100	250	0	0	0	0	0	0	0	0	350	0.7	7000
19ALTOUT_7/10/2016_D1	19ALTOUT	2016-07-10	2016	19ALTOUT_7/10/2016_D1_C	C	50	10	500	WHITE GRUNT	HAEMULON PLUMIERII	HAEMULIDAE	0	0	2	3	0	0	0	0	0	0	5	0.01	100
19ALTOUT_7/10/2016_D1	19ALTOUT	2016-07-10	2016	19ALTOUT_7/10/2016_D1_C	C	50	10	500	WHITESPOTTED SOAPFISH	RYPTICUS MACULATUS	SERRANIDAE	3	8	0	0	0	0	0	0	0	0	11	0.022	220
19OUT_7/13/2016_D1	19OUT	2016-07-13	2016	19OUT_7/13/2016_D1_C	C	50	10	500	ATLANTIC GUITARFISH	RHINOBATOS LENTIGINOSUS	RHINOBATIDAE	0	0	0	1	0	0	0	0	0	0	1	0.002	20
19OUT_7/13/2016_D1	19OUT	2016-07-13	2016	19OUT_7/13/2016_D1_C	C	50	10	500	BANK SEA BASS	CENTROPRISTIS OCYURUS	SERRANIDAE	1	0	0	0	0	0	0	0	0	0	1	0.002	20
19OUT_7/13/2016_D1	19OUT	2016-07-13	2016	19OUT_7/13/2016_D1_C	C	50	10	500	BELTED SANDFISH	SERRANUS SUBLIGARIUS	SERRANIDAE	9	0	0	0	0	0	0	0	0	0	9	0.018	180
19OUT_7/13/2016_D1	19OUT	2016-07-13	2016	19OUT_7/13/2016_D1_C	C	50	10	500	BLACK SEA BASS	CENTROPRISTIS STRIATA	SERRANIDAE	18	2	10	2	0	0	0	0	0	0	32	0.064	640
19OUT_7/13/2016_D1	19OUT	2016-07-13	2016	19OUT_7/13/2016_D1_C	C	50	10	500	COCOA DAMSELFISH	STEGASTES VARIABILIS	POMACENTRIDAE	3	0	0	0	0	0	0	0	0	0	3	0.006	60
19OUT_7/13/2016_D1	19OUT	2016-07-13	2016	19OUT_7/13/2016_D1_C	C	50	10	500	CUBBYU	PAREQUES UMBROSUS	SCIAENIDAE	1	0	0	0	0	0	0	0	0	0	1	0.002	20
19OUT_7/13/2016_D1	19OUT	2016-07-13	2016	19OUT_7/13/2016_D1_C	C	50	10	500	EMERALD PARROTFISH	NICHOLSINA USTA	SCARIDAE	0	1	0	0	0	0	0	0	0	0	1	0.002	20
19OUT_7/13/2016_D1	19OUT	2016-07-13	2016	19OUT_7/13/2016_D1_C	C	50	10	500	LONGSPINE PORGY	STENOTOMUS CAPRINUS	SPARIDAE	21	52	0	0	0	0	0	0	0	0	73	0.146	1460
19OUT_7/13/2016_D1	19OUT	2016-07-13	2016	19OUT_7/13/2016_D1_C	C	50	10	500	OYSTER TOAD	OPSANUS TAU	BATRACHOIDIDAE	1	1	0	0	0	0	0	0	0	0	2	0.004	40
19OUT_7/13/2016_D1	19OUT	2016-07-13	2016	19OUT_7/13/2016_D1_C	C	50	10	500	PAINTED WRASSE	HALICHOERES CAUDALIS	LABRIDAE	7	1	0	0	0	0	0	0	0	0	8	0.002	20
19OUT_7/13/2016_D1	19OUT	2016-07-13	2016	19OUT_7/13/2016_D1_C	C	50	10	500	SAND PERCH	DIPLECTRUM FORMOSUM	SERRANIDAE	3	1	0	0	0	0	0	0	0	0	4	0.008	80
19OUT_7/13/2016_D1	19OUT	2016-07-13	2016	19OUT_7/13/2016_D1_C	C	50	10	500	SEAWEED BLENNY	PARABLENNIUS MARMOREUS	BLENNIIDAE	3	0	0	0	0	0	0	0	0	0	3	0.006	60
19OUT_7/13/2016_D1	19OUT	2016-07-13	2016	19OUT_7/13/2016_D1_C	C	50	10	500	SLIPPERY DICK	HALICHOERES BIVITTATUS	LABRIDAE	54	7	0	0	0	0	0	0	0	0	61	0.014	140
19OUT_7/13/2016_D1	19OUT	2016-07-13	2016	19OUT_7/13/2016_D1_C	C	50	10	500	TOMTATE	HAEMULON AUROLINEATUM	HAEMULIDAE	0	9	2	0	0	0	0	0	0	0	11	0.022	220
19OUT_7/13/2016_D1	19OUT	2016-07-13	2016	19OUT_7/13/2016_D1_C	C	50	10	500	TWOSPOT CARDINALFISH	APOGON PSEUDOMACULATUS	APOGONIDAE	1	0	0	0	0	0	0	0	0	0	1	0.002	20
19OUT_7/13/2016_D1	19OUT	2016-07-13	2016	19OUT_7/13/2016_D1_C	C	50	10	500	WHITESPOTTED SOAPFISH	RYPTICUS MACULATUS	SERRANIDAE	3	0	0	0	0	0	0	0	0	0	3	0.006	60
20OUT_7/10/2016_D1	20OUT	2016-07-10	2016	20OUT_7/10/2016_D1_C	C	50	10	500	ATLANTIC SPADEFISH	CHAETODIPTERUS FABER	EPHIPPIDAE	0	30	0	0	0	0	0	0	0	0	30	0.06	600
20OUT_7/10/2016_D1	20OUT	2016-07-10	2016	20OUT_7/10/2016_D1_C	C	50	10	500	BLACK GROUPER	MYCTEROPERCA BONACI	SERRANIDAE	0	0	1	0	0	0	0	0	0	0	1	0.002	20
20OUT_7/10/2016_D1	20OUT	2016-07-10	2016	20OUT_7/10/2016_D1_C	C	50	10	500	BLACK SEA BASS	CENTROPRISTIS STRIATA	SERRANIDAE	20	10	10	3	0	0	0	0	0	0	43	0.086	860
20OUT_7/10/2016_D1	20OUT	2016-07-10	2016	20OUT_7/10/2016_D1_C	C	50	10	500	BLUE ANGELFISH	HOLACANTHUS BERMUDENSIS	POMACANTHIDAE	2	0	0	0	0	0	0	0	0	0	2	0.004	40
20OUT_7/10/2016_D1	20OUT	2016-07-10	2016	20OUT_7/10/2016_D1_C	C	50	10	500	CUBBYU	PAREQUES UMBROSUS	SCIAENIDAE	10	15	3	0	0	0	0	0	0	0	28	0.056	560
20OUT_7/10/2016_D1	20OUT	2016-07-10	2016	20OUT_7/10/2016_D1_C	C	50	10	500	GRAY TRIGGERFISH	BALISTES CAPRISCUS	BALISTIDAE	0	0	1	0	0	0	0	0	0	0	1	0.002	20
20OUT_7/10/2016_D1	20OUT	2016-07-10	2016	20OUT_7/10/2016_D1_C	C	50	10	500	LONGSPINE PORGY	STENOTOMUS CAPRINUS	SPARIDAE	25	0	0	0	0	0	0	0	0	0	25	0.05	500
20OUT_7/10/2016_D1	20OUT	2016-07-10	2016	20OUT_7/10/2016_D1_C	C	50	10	500	MORAY	GYMNOTHORAX SPECIES	MURAENIDAE	0	0	0	1	0	0	0	0	0	0	1	0.002	20
20OUT_7/10/2016_D1	20OUT	2016-07-10	2016	20OUT_7/10/2016_D1_C	C	50	10	500	PIGFISH	ORTHOPRISTIS CHRYSOPTERA	HAEMULIDAE	6	12	0	0	0	0	0	0	0	0	18	0.036	360
20OUT_7/10/2016_D1	20OUT	2016-07-10	2016	20OUT_7/10/2016_D1_C	C	50	10	500	PLANEHEAD FILEFISH	STEPHANOLEPIS HISPIDUS	BALISTIDAE	0	1	0	0	0	0	0	0	0	0	1	0.002	20
20OUT_7/10/2016_D1	20OUT	2016-07-10	2016	20OUT_7/10/2016_D1_C	C	50	10	500	QUEEN TRIGGERFISH	BALISTES VETULA	BALISTIDAE	1	0	0	0	0	0	0	0	0	0	1	0.002	20
20OUT_7/10/2016_D1	20OUT	2016-07-10	2016	20OUT_7/10/2016_D1_C	C	50	10	500	RED SNAPPER	LUTJANUS CAMPECHANUS	LUTJANIDAE	0	0	3	0	0	0	0	0	0	0	3	0.006	60
20OUT_7/10/2016_D1	20OUT	2016-07-10	2016	20OUT_7/10/2016_D1_C	C	50	10	500	SHEEPSHEAD	ARCHOSARGUS PROBATOCEPHALUS	SPARIDAE	0	0	4	2	0	0	0	0	0	0	6	0.012	120
20OUT_7/10/2016_D1	20OUT	2016-07-10	2016	20OUT_7/10/2016_D1_C	C	50	10	500	SHEEPSHEAD PORGY	CALAMUS PENNA	SPARIDAE	0	0	1	0	0	0	0	0	0	0	1	0.002	20
20OUT_7/10/2016_D1	20OUT	2016-07-10	2016	20OUT_7/10/2016_D1_C	C	50	10	500	SPOTFIN BUTTERFLYFISH	CHAETODON OCELLATUS	CHAETODONTIDAE	2	0	0	0	0	0	0	0	0	0	2	0.004	40
20OUT_7/10/2016_D1	20OUT	2016-07-10	2016	20OUT_7/10/2016_D1_C	C	50	10	500	TOMTATE	HAEMULON AUROLINEATUM	HAEMULIDAE	20	100	5	0	0	0	0	0	0	0	125	0.25	2500
20OUT_7/10/2016_D1	20OUT	2016-07-10	2016	20OUT_7/10/2016_D1_C	C	50	10	500	WHITESPOTTED SOAPFISH	RYPTICUS MACULATUS	SERRANIDAE	1	2	1	0	0	0	0	0	0	0	4	0.008	80
21ALTOUT_7/13/2016_D1	21ALTOUT	2016-07-13	2016	21ALTOUT_7/13/2016_D1_C	C	50	10	500	BANDTAIL PUFFER	SPHOEROIDES SPENGLERI	TETRAODONTIDAE	1	0	0	0	0	0	0	0	0	0	1	0.002	20
21ALTOUT_7/13/2016_D1	21ALTOUT	2016-07-13	2016	21ALTOUT_7/13/2016_D1_C	C	50	10	500	BELTED SANDFISH	SERRANUS SUBLIGARIUS	SERRANIDAE	6	0	0	0	0	0	0	0	0	0	6	0.012	120
21ALTOUT_7/13/2016_D1	21ALTOUT	2016-07-13	2016	21ALTOUT_7/13/2016_D1_C	C	50	10	500	BLACK SEA BASS	CENTROPRISTIS STRIATA	SERRANIDAE	7	10	1	1	0	0	0	0	0	0	19	0.038	380
21ALTOUT_7/13/2016_D1	21ALTOUT	2016-07-13	2016	21ALTOUT_7/13/2016_D1_C	C	50	10	500	CRESTED BLENNY	HYPLEUROCHILUS GEMINATUS	BLENNIIDAE	1	0	0	0	0	0	0	0	0	0	1	0.002	20
21ALTOUT_7/13/2016_D1	21ALTOUT	2016-07-13	2016	21ALTOUT_7/13/2016_D1_C	C	50	10	500	EMERALD PARROTFISH	NICHOLSINA USTA	SCARIDAE	3	0	0	0	0	0	0	0	0	0	3	0.006	60
21ALTOUT_7/13/2016_D1	21ALTOUT	2016-07-13	2016	21ALTOUT_7/13/2016_D1_C	C	50	10	500	LONGSPINE PORGY	STENOTOMUS CAPRINUS	SPARIDAE	19	0	0	0	0	0	0	0	0	0	19	0.038	380
21ALTOUT_7/13/2016_D1	21ALTOUT	2016-07-13	2016	21ALTOUT_7/13/2016_D1_C	C	50	10	500	OYSTER TOAD	OPSANUS TAU	BATRACHOIDIDAE	0	2	0	0	0	0	0	0	0	0	2	0.004	40
21ALTOUT_7/13/2016_D1	21ALTOUT	2016-07-13	2016	21ALTOUT_7/13/2016_D1_C	C	50	10	500	PAINTED WRASSE	HALICHOERES CAUDALIS	LABRIDAE	26	0	0	0	0	0	0	0	0	0	26	0.01	100
21ALTOUT_7/13/2016_D1	21ALTOUT	2016-07-13	2016	21ALTOUT_7/13/2016_D1_C	C	50	10	500	SAND PERCH	DIPLECTRUM FORMOSUM	SERRANIDAE	6	2	0	0	0	0	0	0	0	0	8	0.016	160
21ALTOUT_7/13/2016_D1	21ALTOUT	2016-07-13	2016	21ALTOUT_7/13/2016_D1_C	C	50	10	500	SCAD	DECAPTERUS .	CARANGIDAE	0	42	0	0	0	0	0	0	0	0	42	0.084	840
21ALTOUT_7/13/2016_D1	21ALTOUT	2016-07-13	2016	21ALTOUT_7/13/2016_D1_C	C	50	10	500	SEAWEED BLENNY	PARABLENNIUS MARMOREUS	BLENNIIDAE	2	0	0	0	0	0	0	0	0	0	2	0.004	40
21ALTOUT_7/13/2016_D1	21ALTOUT	2016-07-13	2016	21ALTOUT_7/13/2016_D1_C	C	50	10	500	SLIPPERY DICK	HALICHOERES BIVITTATUS	LABRIDAE	39	0	0	0	0	0	0	0	0	0	39	0.002	20
21ALTOUT_7/13/2016_D1	21ALTOUT	2016-07-13	2016	21ALTOUT_7/13/2016_D1_C	C	50	10	500	TOMTATE	HAEMULON AUROLINEATUM	HAEMULIDAE	25	0	0	0	0	0	0	0	0	0	25	0.05	500
22IN_7/11/2016_D1	22IN	2016-07-11	2016	22IN_7/11/2016_D1_C	C	50	10	500	BANDTAIL PUFFER	SPHOEROIDES SPENGLERI	TETRAODONTIDAE	1	0	0	0	0	0	0	0	0	0	1	0.002	20
22IN_7/11/2016_D1	22IN	2016-07-11	2016	22IN_7/11/2016_D1_C	C	50	10	500	BANK SEA BASS	CENTROPRISTIS OCYURUS	SERRANIDAE	2	0	0	0	0	0	0	0	0	0	2	0.004	40
22IN_7/11/2016_D1	22IN	2016-07-11	2016	22IN_7/11/2016_D1_C	C	50	10	500	BELTED SANDFISH	SERRANUS SUBLIGARIUS	SERRANIDAE	2	0	0	0	0	0	0	0	0	0	2	0.004	40
22IN_7/11/2016_D1	22IN	2016-07-11	2016	22IN_7/11/2016_D1_C	C	50	10	500	BLACK SEA BASS	CENTROPRISTIS STRIATA	SERRANIDAE	4	1	32	1	0	0	0	0	0	0	38	0.076	760
22IN_7/11/2016_D1	22IN	2016-07-11	2016	22IN_7/11/2016_D1_C	C	50	10	500	LONGSPINE PORGY	STENOTOMUS CAPRINUS	SPARIDAE	44	20	0	0	0	0	0	0	0	0	64	0.128	1280
22IN_7/11/2016_D1	22IN	2016-07-11	2016	22IN_7/11/2016_D1_C	C	50	10	500	OYSTER TOAD	OPSANUS TAU	BATRACHOIDIDAE	0	0	2	0	0	0	0	0	0	0	2	0.004	40
22IN_7/11/2016_D1	22IN	2016-07-11	2016	22IN_7/11/2016_D1_C	C	50	10	500	PAINTED WRASSE	HALICHOERES CAUDALIS	LABRIDAE	46	7	0	0	0	0	0	0	0	0	53	0.092	920
22IN_7/11/2016_D1	22IN	2016-07-11	2016	22IN_7/11/2016_D1_C	C	50	10	500	PLANEHEAD FILEFISH	STEPHANOLEPIS HISPIDUS	BALISTIDAE	1	0	0	0	0	0	0	0	0	0	1	0.002	20
22IN_7/11/2016_D1	22IN	2016-07-11	2016	22IN_7/11/2016_D1_C	C	50	10	500	SAND PERCH	DIPLECTRUM FORMOSUM	SERRANIDAE	6	0	0	0	0	0	0	0	0	0	6	0.012	120
22IN_7/11/2016_D1	22IN	2016-07-11	2016	22IN_7/11/2016_D1_C	C	50	10	500	SCAD	DECAPTERUS .	CARANGIDAE	0	220	0	0	0	0	0	0	0	0	220	0.44	4400
22IN_7/11/2016_D1	22IN	2016-07-11	2016	22IN_7/11/2016_D1_C	C	50	10	500	SLIPPERY DICK	HALICHOERES BIVITTATUS	LABRIDAE	62	15	0	0	0	0	0	0	0	0	77	0.122	1220
22IN_7/11/2016_D1	22IN	2016-07-11	2016	22IN_7/11/2016_D1_C	C	50	10	500	TOMTATE	HAEMULON AUROLINEATUM	HAEMULIDAE	1	0	0	0	0	0	0	0	0	0	1	0.002	20
23IN_7/10/2016_D1	23IN	2016-07-10	2016	23IN_7/10/2016_D1_C	C	50	10	500	BELTED SANDFISH	SERRANUS SUBLIGARIUS	SERRANIDAE	10	0	0	0	0	0	0	0	0	0	10	0.02	200
23IN_7/10/2016_D1	23IN	2016-07-10	2016	23IN_7/10/2016_D1_C	C	50	10	500	BLACK SEA BASS	CENTROPRISTIS STRIATA	SERRANIDAE	7	0	0	12	0	0	0	0	0	0	19	0.038	380
23IN_7/10/2016_D1	23IN	2016-07-10	2016	23IN_7/10/2016_D1_C	C	50	10	500	BLUE ANGELFISH	HOLACANTHUS BERMUDENSIS	POMACANTHIDAE	1	0	0	0	0	0	0	0	0	0	1	0.002	20
23IN_7/10/2016_D1	23IN	2016-07-10	2016	23IN_7/10/2016_D1_C	C	50	10	500	BLUE DARTFISH	PTERELEOTRIS CALLIURA	MICRODESMIDAE	11	0	0	0	0	0	0	0	0	0	11	0.022	220
23IN_7/10/2016_D1	23IN	2016-07-10	2016	23IN_7/10/2016_D1_C	C	50	10	500	COCOA DAMSELFISH	STEGASTES VARIABILIS	POMACENTRIDAE	10	0	0	0	0	0	0	0	0	0	10	0.02	200
23IN_7/10/2016_D1	23IN	2016-07-10	2016	23IN_7/10/2016_D1_C	C	50	10	500	CRESTED BLENNY	HYPLEUROCHILUS GEMINATUS	BLENNIIDAE	1	0	0	0	0	0	0	0	0	0	1	0.002	20
23IN_7/10/2016_D1	23IN	2016-07-10	2016	23IN_7/10/2016_D1_C	C	50	10	500	CUBBYU	PAREQUES UMBROSUS	SCIAENIDAE	2	0	0	0	0	0	0	0	0	0	2	0.004	40
23IN_7/10/2016_D1	23IN	2016-07-10	2016	23IN_7/10/2016_D1_C	C	50	10	500	GREAT BARRACUDA	SPHYRAENA BARRACUDA	SPHYRAENIDAE	0	0	0	0	0	0	1	0	0	0	1	0.002	20
23IN_7/10/2016_D1	23IN	2016-07-10	2016	23IN_7/10/2016_D1_C	C	50	10	500	LONGSPINE PORGY	STENOTOMUS CAPRINUS	SPARIDAE	24	22	0	0	0	0	0	0	0	0	46	0.092	920
23IN_7/10/2016_D1	23IN	2016-07-10	2016	23IN_7/10/2016_D1_C	C	50	10	500	MACKERAL SPECIES	SCOMBEROMORUS	SCOMBRIDAE	0	0	0	0	0	1	0	0	0	0	1	0.002	20
23IN_7/10/2016_D1	23IN	2016-07-10	2016	23IN_7/10/2016_D1_C	C	50	10	500	NURSE SHARK	GINGLYMOSTOMA CIRRATUM	ORECTOLOBIDAE	0	0	0	0	0	0	0	0	0	1	1	0.002	20
23IN_7/10/2016_D1	23IN	2016-07-10	2016	23IN_7/10/2016_D1_C	C	50	10	500	PAINTED WRASSE	HALICHOERES CAUDALIS	LABRIDAE	3	2	0	0	0	0	0	0	0	0	5	0.006	60
23IN_7/10/2016_D1	23IN	2016-07-10	2016	23IN_7/10/2016_D1_C	C	50	10	500	SCAD	DECAPTERUS .	CARANGIDAE	1000	0	0	0	0	0	0	0	0	0	1000	2	20000
23IN_7/10/2016_D1	23IN	2016-07-10	2016	23IN_7/10/2016_D1_C	C	50	10	500	SLIPPERY DICK	HALICHOERES BIVITTATUS	LABRIDAE	14	10	0	0	0	0	0	0	0	0	24	0.034	340
23IN_7/10/2016_D1	23IN	2016-07-10	2016	23IN_7/10/2016_D1_C	C	50	10	500	TOMTATE	HAEMULON AUROLINEATUM	HAEMULIDAE	1000	0	0	0	0	0	0	0	0	0	1000	2	20000
23IN_7/10/2016_D1	23IN	2016-07-10	2016	23IN_7/10/2016_D1_C	C	50	10	500	TWOSPOT CARDINALFISH	APOGON PSEUDOMACULATUS	APOGONIDAE	1	0	0	0	0	0	0	0	0	0	1	0.002	20
23OUT_7/10/2016_D1	23OUT	2016-07-10	2016	23OUT_7/10/2016_D1_C	C	50	10	500	BANK SEA BASS	CENTROPRISTIS OCYURUS	SERRANIDAE	9	9	0	0	0	0	0	0	0	0	18	0.036	360
23OUT_7/10/2016_D1	23OUT	2016-07-10	2016	23OUT_7/10/2016_D1_C	C	50	10	500	BELTED SANDFISH	SERRANUS SUBLIGARIUS	SERRANIDAE	8	0	0	0	0	0	0	0	0	0	8	0.016	160
23OUT_7/10/2016_D1	23OUT	2016-07-10	2016	23OUT_7/10/2016_D1_C	C	50	10	500	BLACK SEA BASS	CENTROPRISTIS STRIATA	SERRANIDAE	4	2	0	6	0	0	0	0	0	0	12	0.024	240
23OUT_7/10/2016_D1	23OUT	2016-07-10	2016	23OUT_7/10/2016_D1_C	C	50	10	500	BLUE ANGELFISH	HOLACANTHUS BERMUDENSIS	POMACANTHIDAE	0	2	0	0	0	0	0	0	0	0	2	0.004	40
23OUT_7/10/2016_D1	23OUT	2016-07-10	2016	23OUT_7/10/2016_D1_C	C	50	10	500	CAROLINA HAKE	UROPHYCIS EARLLII	GADIDAE	0	1	0	0	0	0	0	0	0	0	1	0.002	20
23OUT_7/10/2016_D1	23OUT	2016-07-10	2016	23OUT_7/10/2016_D1_C	C	50	10	500	COCOA DAMSELFISH	STEGASTES VARIABILIS	POMACENTRIDAE	5	0	0	0	0	0	0	0	0	0	5	0.01	100
23OUT_7/10/2016_D1	23OUT	2016-07-10	2016	23OUT_7/10/2016_D1_C	C	50	10	500	CUBBYU	PAREQUES UMBROSUS	SCIAENIDAE	0	1	0	0	0	0	0	0	0	0	1	0.002	20
23OUT_7/10/2016_D1	23OUT	2016-07-10	2016	23OUT_7/10/2016_D1_C	C	50	10	500	DWARF GOATFISH	UPENEUS PARVUS	MULLIDAE	0	3	0	0	0	0	0	0	0	0	3	0.006	60
23OUT_7/10/2016_D1	23OUT	2016-07-10	2016	23OUT_7/10/2016_D1_C	C	50	10	500	GREAT BARRACUDA	SPHYRAENA BARRACUDA	SPHYRAENIDAE	0	2	0	0	0	0	0	0	0	1	3	0.006	60
23OUT_7/10/2016_D1	23OUT	2016-07-10	2016	23OUT_7/10/2016_D1_C	C	50	10	500	LONGSPINE PORGY	STENOTOMUS CAPRINUS	SPARIDAE	16	34	0	0	0	0	0	0	0	0	50	0.1	1000
23OUT_7/10/2016_D1	23OUT	2016-07-10	2016	23OUT_7/10/2016_D1_C	C	50	10	500	MACKERAL SPECIES	SCOMBEROMORUS	SCOMBRIDAE	0	0	0	0	0	1	0	0	0	0	1	0.002	20
23OUT_7/10/2016_D1	23OUT	2016-07-10	2016	23OUT_7/10/2016_D1_C	C	50	10	500	OYSTER TOAD	OPSANUS TAU	BATRACHOIDIDAE	0	1	0	0	0	0	0	0	0	0	1	0.002	20
23OUT_7/10/2016_D1	23OUT	2016-07-10	2016	23OUT_7/10/2016_D1_C	C	50	10	500	PAINTED WRASSE	HALICHOERES CAUDALIS	LABRIDAE	3	0	0	0	0	0	0	0	0	0	3	0.006	60
23OUT_7/10/2016_D1	23OUT	2016-07-10	2016	23OUT_7/10/2016_D1_C	C	50	10	500	PIGFISH	ORTHOPRISTIS CHRYSOPTERA	HAEMULIDAE	0	2	0	0	0	0	0	0	0	0	2	0.004	40
23OUT_7/10/2016_D1	23OUT	2016-07-10	2016	23OUT_7/10/2016_D1_C	C	50	10	500	PINFISH	LAGODON RHOMBOIDES	SPARIDAE	0	1	0	0	0	0	0	0	0	0	1	0.002	20
23OUT_7/10/2016_D1	23OUT	2016-07-10	2016	23OUT_7/10/2016_D1_C	C	50	10	500	RED SNAPPER	LUTJANUS CAMPECHANUS	LUTJANIDAE	0	1	0	0	0	0	0	0	0	0	1	0.002	20
23OUT_7/10/2016_D1	23OUT	2016-07-10	2016	23OUT_7/10/2016_D1_C	C	50	10	500	SAND PERCH	DIPLECTRUM FORMOSUM	SERRANIDAE	1	0	0	0	0	0	0	0	0	0	1	0.002	20
23OUT_7/10/2016_D1	23OUT	2016-07-10	2016	23OUT_7/10/2016_D1_C	C	50	10	500	SCRAWLED COWFISH	ACANTHOSTRACION QUADRICORNIS	OSTRACIIDAE	0	0	1	0	0	0	0	0	0	0	1	0.002	20
23OUT_7/10/2016_D1	23OUT	2016-07-10	2016	23OUT_7/10/2016_D1_C	C	50	10	500	SHEEPSHEAD	ARCHOSARGUS PROBATOCEPHALUS	SPARIDAE	0	0	0	1	0	0	0	0	0	0	1	0.002	20
23OUT_7/10/2016_D1	23OUT	2016-07-10	2016	23OUT_7/10/2016_D1_C	C	50	10	500	SLIPPERY DICK	HALICHOERES BIVITTATUS	LABRIDAE	17	3	0	0	0	0	0	0	0	0	20	0.006	60
23OUT_7/10/2016_D1	23OUT	2016-07-10	2016	23OUT_7/10/2016_D1_C	C	50	10	500	SPOTTAIL PINFISH	DIPLODUS HOLBROOKII	SPARIDAE	0	0	2	0	0	0	0	0	0	0	2	0.004	40
23OUT_7/10/2016_D1	23OUT	2016-07-10	2016	23OUT_7/10/2016_D1_C	C	50	10	500	TOMTATE	HAEMULON AUROLINEATUM	HAEMULIDAE	100	0	27	0	0	0	0	0	0	0	127	0.254	2540
24OUT_7/8/2016_D1	24OUT	2016-07-08	2016	24OUT_7/8/2016_D1_C	C	50	10	500	BELTED SANDFISH	SERRANUS SUBLIGARIUS	SERRANIDAE	11	0	0	0	0	0	0	0	0	0	11	0.022	220
24OUT_7/8/2016_D1	24OUT	2016-07-08	2016	24OUT_7/8/2016_D1_C	C	50	10	500	BLACK SEA BASS	CENTROPRISTIS STRIATA	SERRANIDAE	2	6	7	2	0	0	0	0	0	0	17	0.034	340
24OUT_7/8/2016_D1	24OUT	2016-07-08	2016	24OUT_7/8/2016_D1_C	C	50	10	500	BLUE ANGELFISH	HOLACANTHUS BERMUDENSIS	POMACANTHIDAE	1	0	0	0	0	0	0	0	0	0	1	0.002	20
24OUT_7/8/2016_D1	24OUT	2016-07-08	2016	24OUT_7/8/2016_D1_C	C	50	10	500	COCOA DAMSELFISH	STEGASTES VARIABILIS	POMACENTRIDAE	4	0	0	0	0	0	0	0	0	0	4	0.008	80
24OUT_7/8/2016_D1	24OUT	2016-07-08	2016	24OUT_7/8/2016_D1_C	C	50	10	500	CUBBYU	PAREQUES UMBROSUS	SCIAENIDAE	10	26	0	0	0	0	0	0	0	0	36	0.072	720
24OUT_7/8/2016_D1	24OUT	2016-07-08	2016	24OUT_7/8/2016_D1_C	C	50	10	500	JACKKNIFE FISH	EQUETUS LANCEOLATUS	SCIAENIDAE	0	0	13	0	0	0	0	0	0	0	13	0.026	260
24OUT_7/8/2016_D1	24OUT	2016-07-08	2016	24OUT_7/8/2016_D1_C	C	50	10	500	LONGSPINE PORGY	STENOTOMUS CAPRINUS	SPARIDAE	0	62	0	0	0	0	0	0	0	0	62	0.124	1240
24OUT_7/8/2016_D1	24OUT	2016-07-08	2016	24OUT_7/8/2016_D1_C	C	50	10	500	OYSTER TOAD	OPSANUS TAU	BATRACHOIDIDAE	0	0	1	0	0	0	0	0	0	0	1	0.002	20
24OUT_7/8/2016_D1	24OUT	2016-07-08	2016	24OUT_7/8/2016_D1_C	C	50	10	500	PAINTED WRASSE	HALICHOERES CAUDALIS	LABRIDAE	4	0	0	0	0	0	0	0	0	0	4	0.008	80
24OUT_7/8/2016_D1	24OUT	2016-07-08	2016	24OUT_7/8/2016_D1_C	C	50	10	500	SEAWEED BLENNY	PARABLENNIUS MARMOREUS	BLENNIIDAE	2	0	0	0	0	0	0	0	0	0	2	0.004	40
24OUT_7/8/2016_D1	24OUT	2016-07-08	2016	24OUT_7/8/2016_D1_C	C	50	10	500	SLIPPERY DICK	HALICHOERES BIVITTATUS	LABRIDAE	20	6	0	0	0	0	0	0	0	0	26	0.04	400
24OUT_7/8/2016_D1	24OUT	2016-07-08	2016	24OUT_7/8/2016_D1_C	C	50	10	500	TOMTATE	HAEMULON AUROLINEATUM	HAEMULIDAE	0	23	0	0	0	0	0	0	0	0	23	0.046	460
24OUT_7/8/2016_D1	24OUT	2016-07-08	2016	24OUT_7/8/2016_D1_C	C	50	10	500	TWOSPOT CARDINALFISH	APOGON PSEUDOMACULATUS	APOGONIDAE	8	0	0	0	0	0	0	0	0	0	8	0.016	160
24OUT_7/8/2016_D1	24OUT	2016-07-08	2016	24OUT_7/8/2016_D1_C	C	50	10	500	WHITESPOTTED SOAPFISH	RYPTICUS MACULATUS	SERRANIDAE	2	0	0	0	0	0	0	0	0	0	2	0.004	40
25IN_7/11/2016_D1	25IN	2016-07-11	2016	25IN_7/11/2016_D1_C	C	50	10	500	BLACK SEA BASS	CENTROPRISTIS STRIATA	SERRANIDAE	20	20	8	0	0	0	0	0	0	0	48	0.096	960
25IN_7/11/2016_D1	25IN	2016-07-11	2016	25IN_7/11/2016_D1_C	C	50	10	500	CAROLINA HAKE	UROPHYCIS EARLLII	GADIDAE	0	3	0	0	0	0	0	0	0	0	3	0.006	60
25IN_7/11/2016_D1	25IN	2016-07-11	2016	25IN_7/11/2016_D1_C	C	50	10	500	COCOA DAMSELFISH	STEGASTES VARIABILIS	POMACENTRIDAE	2	0	0	0	0	0	0	0	0	0	2	0.004	40
25IN_7/11/2016_D1	25IN	2016-07-11	2016	25IN_7/11/2016_D1_C	C	50	10	500	LONGSPINE PORGY	STENOTOMUS CAPRINUS	SPARIDAE	7	0	0	0	0	0	0	0	0	0	7	0.014	140
25IN_7/11/2016_D1	25IN	2016-07-11	2016	25IN_7/11/2016_D1_C	C	50	10	500	OYSTER TOAD	OPSANUS TAU	BATRACHOIDIDAE	0	1	0	1	0	0	0	0	0	0	2	0.004	40
25IN_7/11/2016_D1	25IN	2016-07-11	2016	25IN_7/11/2016_D1_C	C	50	10	500	PAINTED WRASSE	HALICHOERES CAUDALIS	LABRIDAE	33	7	0	0	0	0	0	0	0	0	40	0.08	800
25IN_7/11/2016_D1	25IN	2016-07-11	2016	25IN_7/11/2016_D1_C	C	50	10	500	SCAD	DECAPTERUS .	CARANGIDAE	25	0	0	0	0	0	0	0	0	0	25	0.05	500
25IN_7/11/2016_D1	25IN	2016-07-11	2016	25IN_7/11/2016_D1_C	C	50	10	500	SEAWEED BLENNY	PARABLENNIUS MARMOREUS	BLENNIIDAE	4	0	0	0	0	0	0	0	0	0	4	0.008	80
25IN_7/11/2016_D1	25IN	2016-07-11	2016	25IN_7/11/2016_D1_C	C	50	10	500	SEMINOLE GOBY	MICROGOBIUS CARRI	GOBIIDAE	2	0	0	0	0	0	0	0	0	0	2	0.004	40
25IN_7/11/2016_D1	25IN	2016-07-11	2016	25IN_7/11/2016_D1_C	C	50	10	500	SLIPPERY DICK	HALICHOERES BIVITTATUS	LABRIDAE	58	13	0	0	0	0	0	0	0	0	71	0.142	1420
25OUT_7/9/2016_D1	25OUT	2016-07-09	2016	25OUT_7/9/2016_D1_C	C	50	10	500	BAR JACK	CARANGOIDES RUBER	CARANGIDAE	6	0	0	0	0	0	0	0	0	0	6	0.012	120
25OUT_7/9/2016_D1	25OUT	2016-07-09	2016	25OUT_7/9/2016_D1_C	C	50	10	500	BLACK SEA BASS	CENTROPRISTIS STRIATA	SERRANIDAE	0	0	26	0	0	0	0	0	0	0	26	0.052	520
25OUT_7/9/2016_D1	25OUT	2016-07-09	2016	25OUT_7/9/2016_D1_C	C	50	10	500	CAROLINA HAKE	UROPHYCIS EARLLII	GADIDAE	0	1	0	0	0	0	0	0	0	0	1	0.002	20
25OUT_7/9/2016_D1	25OUT	2016-07-09	2016	25OUT_7/9/2016_D1_C	C	50	10	500	COCOA DAMSELFISH	STEGASTES VARIABILIS	POMACENTRIDAE	5	0	0	0	0	0	0	0	0	0	5	0.006	60
25OUT_7/9/2016_D1	25OUT	2016-07-09	2016	25OUT_7/9/2016_D1_C	C	50	10	500	CUBBYU	PAREQUES UMBROSUS	SCIAENIDAE	0	100	0	0	0	0	0	0	0	0	100	0.2	2000
25OUT_7/9/2016_D1	25OUT	2016-07-09	2016	25OUT_7/9/2016_D1_C	C	50	10	500	GAG	MYCTEROPERCA MICROLEPIS	SERRANIDAE	0	0	0	0	1	0	1	0	0	0	2	0.004	40
25OUT_7/9/2016_D1	25OUT	2016-07-09	2016	25OUT_7/9/2016_D1_C	C	50	10	500	LONGSPINE PORGY	STENOTOMUS CAPRINUS	SPARIDAE	0	4	0	0	0	0	0	0	0	0	4	0.008	80
25OUT_7/9/2016_D1	25OUT	2016-07-09	2016	25OUT_7/9/2016_D1_C	C	50	10	500	MACKERAL SPECIES	SCOMBEROMORUS	SCOMBRIDAE	0	0	0	1	0	0	0	0	0	0	1	0.002	20
25OUT_7/9/2016_D1	25OUT	2016-07-09	2016	25OUT_7/9/2016_D1_C	C	50	10	500	PAINTED WRASSE	HALICHOERES CAUDALIS	LABRIDAE	0	1	0	0	0	0	0	0	0	0	1	0.002	20
25OUT_7/9/2016_D1	25OUT	2016-07-09	2016	25OUT_7/9/2016_D1_C	C	50	10	500	RED SNAPPER	LUTJANUS CAMPECHANUS	LUTJANIDAE	0	0	0	0	0	0	1	0	0	0	1	0.002	20
25OUT_7/9/2016_D1	25OUT	2016-07-09	2016	25OUT_7/9/2016_D1_C	C	50	10	500	SCAD	DECAPTERUS .	CARANGIDAE	0	170	0	0	0	0	0	0	0	0	170	0.34	3400
25OUT_7/9/2016_D1	25OUT	2016-07-09	2016	25OUT_7/9/2016_D1_C	C	50	10	500	SCAMP	MYCTEROPERCA PHENAX	SERRANIDAE	0	0	0	0	0	1	0	0	0	0	1	0.002	20
25OUT_7/9/2016_D1	25OUT	2016-07-09	2016	25OUT_7/9/2016_D1_C	C	50	10	500	SHEEPSHEAD PORGY	CALAMUS PENNA	SPARIDAE	0	0	6	1	0	0	0	0	0	0	7	0.014	140
25OUT_7/9/2016_D1	25OUT	2016-07-09	2016	25OUT_7/9/2016_D1_C	C	50	10	500	SLIPPERY DICK	HALICHOERES BIVITTATUS	LABRIDAE	40	15	0	0	0	0	0	0	0	0	55	0.08	800
25OUT_7/9/2016_D1	25OUT	2016-07-09	2016	25OUT_7/9/2016_D1_C	C	50	10	500	SPOTFIN BUTTERFLYFISH	CHAETODON OCELLATUS	CHAETODONTIDAE	1	0	0	0	0	0	0	0	0	0	1	0.002	20
25OUT_7/9/2016_D1	25OUT	2016-07-09	2016	25OUT_7/9/2016_D1_C	C	50	10	500	TOMTATE	HAEMULON AUROLINEATUM	HAEMULIDAE	0	100	0	0	0	0	0	0	0	0	100	0.2	2000
27IN_7/10/2016_D1	27IN	2016-07-10	2016	27IN_7/10/2016_D1_C	C	50	10	500	BANK SEA BASS	CENTROPRISTIS OCYURUS	SERRANIDAE	0	2	0	0	0	0	0	0	0	0	2	0.004	40
27IN_7/10/2016_D1	27IN	2016-07-10	2016	27IN_7/10/2016_D1_C	C	50	10	500	BELTED SANDFISH	SERRANUS SUBLIGARIUS	SERRANIDAE	3	0	0	0	0	0	0	0	0	0	3	0.006	60
27IN_7/10/2016_D1	27IN	2016-07-10	2016	27IN_7/10/2016_D1_C	C	50	10	500	BLACK SEA BASS	CENTROPRISTIS STRIATA	SERRANIDAE	9	4	9	4	0	0	0	0	0	0	26	0.052	520
27IN_7/10/2016_D1	27IN	2016-07-10	2016	27IN_7/10/2016_D1_C	C	50	10	500	CUBBYU	PAREQUES UMBROSUS	SCIAENIDAE	3	0	0	0	0	0	0	0	0	0	3	0.006	60
27IN_7/10/2016_D1	27IN	2016-07-10	2016	27IN_7/10/2016_D1_C	C	50	10	500	LONGSPINE PORGY	STENOTOMUS CAPRINUS	SPARIDAE	7	38	0	0	0	0	0	0	0	0	45	0.09	900
27IN_7/10/2016_D1	27IN	2016-07-10	2016	27IN_7/10/2016_D1_C	C	50	10	500	OYSTER TOAD	OPSANUS TAU	BATRACHOIDIDAE	0	0	1	0	0	0	0	0	0	0	1	0.002	20
27IN_7/10/2016_D1	27IN	2016-07-10	2016	27IN_7/10/2016_D1_C	C	50	10	500	PAINTED WRASSE	HALICHOERES CAUDALIS	LABRIDAE	13	2	0	0	0	0	0	0	0	0	15	0.004	40
27IN_7/10/2016_D1	27IN	2016-07-10	2016	27IN_7/10/2016_D1_C	C	50	10	500	SAND PERCH	DIPLECTRUM FORMOSUM	SERRANIDAE	2	2	0	0	0	0	0	0	0	0	4	0.008	80
27IN_7/10/2016_D1	27IN	2016-07-10	2016	27IN_7/10/2016_D1_C	C	50	10	500	SLIPPERY DICK	HALICHOERES BIVITTATUS	LABRIDAE	20	11	0	0	0	0	0	0	0	0	31	0.04	400
27IN_7/10/2016_D1	27IN	2016-07-10	2016	27IN_7/10/2016_D1_C	C	50	10	500	TOMTATE	HAEMULON AUROLINEATUM	HAEMULIDAE	0	7	0	0	0	0	0	0	0	0	7	0.014	140
28IN_7/9/2016_D1	28IN	2016-07-09	2016	28IN_7/9/2016_D1_C	C	50	10	500	BANK SEA BASS	CENTROPRISTIS OCYURUS	SERRANIDAE	1	0	0	0	0	0	0	0	0	0	1	0.002	20
28IN_7/9/2016_D1	28IN	2016-07-09	2016	28IN_7/9/2016_D1_C	C	50	10	500	BLACK SEA BASS	CENTROPRISTIS STRIATA	SERRANIDAE	4	2	3	0	0	0	0	0	0	0	9	0.018	180
28IN_7/9/2016_D1	28IN	2016-07-09	2016	28IN_7/9/2016_D1_C	C	50	10	500	EMERALD PARROTFISH	NICHOLSINA USTA	SCARIDAE	2	0	0	0	0	0	0	0	0	0	2	0.004	40
28IN_7/9/2016_D1	28IN	2016-07-09	2016	28IN_7/9/2016_D1_C	C	50	10	500	LONGSPINE PORGY	STENOTOMUS CAPRINUS	SPARIDAE	9	0	0	0	0	0	0	0	0	0	9	0.018	180
28IN_7/9/2016_D1	28IN	2016-07-09	2016	28IN_7/9/2016_D1_C	C	50	10	500	PAINTED WRASSE	HALICHOERES CAUDALIS	LABRIDAE	37	7	0	0	0	0	0	0	0	0	44	0.014	140
28IN_7/9/2016_D1	28IN	2016-07-09	2016	28IN_7/9/2016_D1_C	C	50	10	500	SAND PERCH	DIPLECTRUM FORMOSUM	SERRANIDAE	8	0	0	0	0	0	0	0	0	0	8	0.016	160
28IN_7/9/2016_D1	28IN	2016-07-09	2016	28IN_7/9/2016_D1_C	C	50	10	500	SCAD	DECAPTERUS .	CARANGIDAE	0	24	0	0	0	0	0	0	0	0	24	0.048	480
28IN_7/9/2016_D1	28IN	2016-07-09	2016	28IN_7/9/2016_D1_C	C	50	10	500	SEA ROBINS	TRIGLIDAE SPECIES	TRIGLIDAE	0	1	0	0	0	0	0	0	0	0	1	0.002	20
28IN_7/9/2016_D1	28IN	2016-07-09	2016	28IN_7/9/2016_D1_C	C	50	10	500	SLIPPERY DICK	HALICHOERES BIVITTATUS	LABRIDAE	40	0	0	0	0	0	0	0	0	0	40	0.08	800
28OUT_7/11/2016_D1	28OUT	2016-07-11	2016	28OUT_7/11/2016_D1_C	C	50	10	500	BANK SEA BASS	CENTROPRISTIS OCYURUS	SERRANIDAE	1	0	0	0	0	0	0	0	0	0	1	0.002	20
28OUT_7/11/2016_D1	28OUT	2016-07-11	2016	28OUT_7/11/2016_D1_C	C	50	10	500	BELTED SANDFISH	SERRANUS SUBLIGARIUS	SERRANIDAE	7	0	0	0	0	0	0	0	0	0	7	0.014	140
28OUT_7/11/2016_D1	28OUT	2016-07-11	2016	28OUT_7/11/2016_D1_C	C	50	10	500	BLACK SEA BASS	CENTROPRISTIS STRIATA	SERRANIDAE	7	0	6	5	0	0	0	0	0	0	18	0.036	360
28OUT_7/11/2016_D1	28OUT	2016-07-11	2016	28OUT_7/11/2016_D1_C	C	50	10	500	COCOA DAMSELFISH	STEGASTES VARIABILIS	POMACENTRIDAE	1	0	0	0	0	0	0	0	0	0	1	0.002	20
28OUT_7/11/2016_D1	28OUT	2016-07-11	2016	28OUT_7/11/2016_D1_C	C	50	10	500	LONGSPINE PORGY	STENOTOMUS CAPRINUS	SPARIDAE	24	0	0	0	0	0	0	0	0	0	24	0.048	480
28OUT_7/11/2016_D1	28OUT	2016-07-11	2016	28OUT_7/11/2016_D1_C	C	50	10	500	OYSTER TOAD	OPSANUS TAU	BATRACHOIDIDAE	0	1	0	0	0	0	0	0	0	0	1	0.002	20
28OUT_7/11/2016_D1	28OUT	2016-07-11	2016	28OUT_7/11/2016_D1_C	C	50	10	500	PAINTED WRASSE	HALICHOERES CAUDALIS	LABRIDAE	17	4	0	0	0	0	0	0	0	0	21	0.006	60
28OUT_7/11/2016_D1	28OUT	2016-07-11	2016	28OUT_7/11/2016_D1_C	C	50	10	500	SAND PERCH	DIPLECTRUM FORMOSUM	SERRANIDAE	4	1	0	0	0	0	0	0	0	0	5	0.01	100
28OUT_7/11/2016_D1	28OUT	2016-07-11	2016	28OUT_7/11/2016_D1_C	C	50	10	500	SCAD	DECAPTERUS .	CARANGIDAE	0	20	0	0	0	0	0	0	0	0	20	0.04	400
28OUT_7/11/2016_D1	28OUT	2016-07-11	2016	28OUT_7/11/2016_D1_C	C	50	10	500	SEAWEED BLENNY	PARABLENNIUS MARMOREUS	BLENNIIDAE	3	0	0	0	0	0	0	0	0	0	3	0.006	60
28OUT_7/11/2016_D1	28OUT	2016-07-11	2016	28OUT_7/11/2016_D1_C	C	50	10	500	SHEEPSHEAD	ARCHOSARGUS PROBATOCEPHALUS	SPARIDAE	0	0	1	0	0	0	0	0	0	0	1	0.002	20
28OUT_7/11/2016_D1	28OUT	2016-07-11	2016	28OUT_7/11/2016_D1_C	C	50	10	500	SLIPPERY DICK	HALICHOERES BIVITTATUS	LABRIDAE	48	5	0	0	0	0	0	0	0	0	53	0.01	100
28OUT_7/11/2016_D1	28OUT	2016-07-11	2016	28OUT_7/11/2016_D1_C	C	50	10	500	TOMTATE	HAEMULON AUROLINEATUM	HAEMULIDAE	0	78	0	0	0	0	0	0	0	0	78	0.156	1560
29IN_7/11/2016_D1	29IN	2016-07-11	2016	29IN_7/11/2016_D1_C	C	50	10	500	BLACK SEA BASS	CENTROPRISTIS STRIATA	SERRANIDAE	30	13	8	0	0	0	0	0	0	0	51	0.102	1020
29IN_7/11/2016_D1	29IN	2016-07-11	2016	29IN_7/11/2016_D1_C	C	50	10	500	LIZARDFISH SPECIES	SYNODUS SPECIES	SYNODONTIDAE	0	1	0	0	0	0	0	0	0	0	1	0.002	20
29IN_7/11/2016_D1	29IN	2016-07-11	2016	29IN_7/11/2016_D1_C	C	50	10	500	LONGSPINE PORGY	STENOTOMUS CAPRINUS	SPARIDAE	35	20	0	0	0	0	0	0	0	0	55	0.11	1100
29IN_7/11/2016_D1	29IN	2016-07-11	2016	29IN_7/11/2016_D1_C	C	50	10	500	OYSTER TOAD	OPSANUS TAU	BATRACHOIDIDAE	0	0	4	0	0	0	0	0	0	0	4	0.008	80
29IN_7/11/2016_D1	29IN	2016-07-11	2016	29IN_7/11/2016_D1_C	C	50	10	500	PAINTED WRASSE	HALICHOERES CAUDALIS	LABRIDAE	60	7	0	0	0	0	0	0	0	0	67	0.134	1340
29IN_7/11/2016_D1	29IN	2016-07-11	2016	29IN_7/11/2016_D1_C	C	50	10	500	PLANEHEAD FILEFISH	STEPHANOLEPIS HISPIDUS	BALISTIDAE	0	0	1	0	0	0	0	0	0	0	1	0.002	20
29IN_7/11/2016_D1	29IN	2016-07-11	2016	29IN_7/11/2016_D1_C	C	50	10	500	SAND PERCH	DIPLECTRUM FORMOSUM	SERRANIDAE	4	0	0	0	0	0	0	0	0	0	4	0.008	80
29IN_7/11/2016_D1	29IN	2016-07-11	2016	29IN_7/11/2016_D1_C	C	50	10	500	SCAD	DECAPTERUS .	CARANGIDAE	550	0	0	0	0	0	0	0	0	0	550	1.1	11000
29IN_7/11/2016_D1	29IN	2016-07-11	2016	29IN_7/11/2016_D1_C	C	50	10	500	SEAROBIN SPECIES	PRIONOTUS SPECIES	TRIGLIDAE	0	1	0	0	0	0	0	0	0	0	1	0.002	20
29IN_7/11/2016_D1	29IN	2016-07-11	2016	29IN_7/11/2016_D1_C	C	50	10	500	SHEEPSHEAD PORGY	CALAMUS PENNA	SPARIDAE	0	1	0	0	0	0	0	0	0	0	1	0.002	20
29IN_7/11/2016_D1	29IN	2016-07-11	2016	29IN_7/11/2016_D1_C	C	50	10	500	SLIPPERY DICK	HALICHOERES BIVITTATUS	LABRIDAE	42	9	0	0	0	0	0	0	0	0	51	0.102	1020
29IN_7/11/2016_D1	29IN	2016-07-11	2016	29IN_7/11/2016_D1_C	C	50	10	500	SPANISH MACKERAL	SCOMBEROMORUS MACULATUS	SCOMBRIDAE	0	0	0	0	1	0	0	0	0	0	1	0.002	20
29IN_7/11/2016_D1	29IN	2016-07-11	2016	29IN_7/11/2016_D1_C	C	50	10	500	TOMTATE	HAEMULON AUROLINEATUM	HAEMULIDAE	200	0	0	0	0	0	0	0	0	0	200	0.4	4000
29OUT_7/14/2016_D1	29OUT	2016-07-14	2016	29OUT_7/14/2016_D1_C	C	50	10	500	BANDTAIL PUFFER	SPHOEROIDES SPENGLERI	TETRAODONTIDAE	1	0	0	0	0	0	0	0	0	0	1	0.002	20
29OUT_7/14/2016_D1	29OUT	2016-07-14	2016	29OUT_7/14/2016_D1_C	C	50	10	500	BLACK SEA BASS	CENTROPRISTIS STRIATA	SERRANIDAE	22	21	32	19	13	0	0	0	0	0	107	0.214	2140
29OUT_7/14/2016_D1	29OUT	2016-07-14	2016	29OUT_7/14/2016_D1_C	C	50	10	500	BLUE ANGELFISH	HOLACANTHUS BERMUDENSIS	POMACANTHIDAE	2	1	0	0	0	0	0	0	0	0	3	0.006	60
29OUT_7/14/2016_D1	29OUT	2016-07-14	2016	29OUT_7/14/2016_D1_C	C	50	10	500	BLUE RUNNER	CARANX CRYSOS	CARANGIDAE	0	0	0	0	5	0	0	0	0	0	5	0.01	100
29OUT_7/14/2016_D1	29OUT	2016-07-14	2016	29OUT_7/14/2016_D1_C	C	50	10	500	CUBBYU	PAREQUES UMBROSUS	SCIAENIDAE	20	55	0	0	0	0	0	0	0	0	75	0.15	1500
29OUT_7/14/2016_D1	29OUT	2016-07-14	2016	29OUT_7/14/2016_D1_C	C	50	10	500	GAG	MYCTEROPERCA MICROLEPIS	SERRANIDAE	0	0	0	1	0	0	0	0	0	0	1	0.002	20
29OUT_7/14/2016_D1	29OUT	2016-07-14	2016	29OUT_7/14/2016_D1_C	C	50	10	500	GRAY TRIGGERFISH	BALISTES CAPRISCUS	BALISTIDAE	0	0	0	1	2	0	0	0	0	0	3	0.006	60
29OUT_7/14/2016_D1	29OUT	2016-07-14	2016	29OUT_7/14/2016_D1_C	C	50	10	500	GREAT BARRACUDA	SPHYRAENA BARRACUDA	SPHYRAENIDAE	0	0	0	0	0	0	0	0	0	1	1	0.002	20
29OUT_7/14/2016_D1	29OUT	2016-07-14	2016	29OUT_7/14/2016_D1_C	C	50	10	500	JACKKNIFE FISH	EQUETUS LANCEOLATUS	SCIAENIDAE	1	0	2	3	0	0	0	0	0	0	6	0.012	120
29OUT_7/14/2016_D1	29OUT	2016-07-14	2016	29OUT_7/14/2016_D1_C	C	50	10	500	LIONFISH	PTEROIS VOLITANS	SCORPAENIDAE	0	1	0	0	0	0	0	0	0	0	1	0.002	20
29OUT_7/14/2016_D1	29OUT	2016-07-14	2016	29OUT_7/14/2016_D1_C	C	50	10	500	LONGSPINE PORGY	STENOTOMUS CAPRINUS	SPARIDAE	25	5	0	0	0	0	0	0	0	0	30	0.06	600
29OUT_7/14/2016_D1	29OUT	2016-07-14	2016	29OUT_7/14/2016_D1_C	C	50	10	500	PIGFISH	ORTHOPRISTIS CHRYSOPTERA	HAEMULIDAE	10	2	0	0	0	0	0	0	0	0	12	0.024	240
29OUT_7/14/2016_D1	29OUT	2016-07-14	2016	29OUT_7/14/2016_D1_C	C	50	10	500	SCAD	DECAPTERUS .	CARANGIDAE	500	0	0	0	0	0	0	0	0	0	500	1	10000
29OUT_7/14/2016_D1	29OUT	2016-07-14	2016	29OUT_7/14/2016_D1_C	C	50	10	500	SHEEPSHEAD PORGY	CALAMUS PENNA	SPARIDAE	0	5	0	0	1	0	0	0	0	0	6	0.012	120
29OUT_7/14/2016_D1	29OUT	2016-07-14	2016	29OUT_7/14/2016_D1_C	C	50	10	500	SLIPPERY DICK	HALICHOERES BIVITTATUS	LABRIDAE	10	6	0	0	0	0	0	0	0	0	16	0.032	320
29OUT_7/14/2016_D1	29OUT	2016-07-14	2016	29OUT_7/14/2016_D1_C	C	50	10	500	SPANISH GRUNT	HAEMULON MACROSTOMUM	HAEMULIDAE	0	0	0	0	0	15	0	0	0	0	15	0.03	300
29OUT_7/14/2016_D1	29OUT	2016-07-14	2016	29OUT_7/14/2016_D1_C	C	50	10	500	VERMILION SNAPPER	RHOMBOPLITES AURORUBENS	LUTJANIDAE	0	0	10	0	0	0	0	0	0	0	10	0.02	200
29OUT_7/14/2016_D1	29OUT	2016-07-14	2016	29OUT_7/14/2016_D1_C	C	50	10	500	WHITESPOTTED SOAPFISH	RYPTICUS MACULATUS	SERRANIDAE	2	9	0	0	0	0	0	0	0	0	11	0.022	220
30IN_7/15/2016_D1	30IN	2016-07-15	2016	30IN_7/15/2016_D1_C	C	50	10	500	BAR JACK	CARANGOIDES RUBER	CARANGIDAE	10	0	0	0	0	0	0	0	0	0	10	0.02	200
30IN_7/15/2016_D1	30IN	2016-07-15	2016	30IN_7/15/2016_D1_C	C	50	10	500	BLACK SEA BASS	CENTROPRISTIS STRIATA	SERRANIDAE	30	3	15	21	8	0	0	0	0	0	77	0.154	1540
30IN_7/15/2016_D1	30IN	2016-07-15	2016	30IN_7/15/2016_D1_C	C	50	10	500	BLUE ANGELFISH	HOLACANTHUS BERMUDENSIS	POMACANTHIDAE	0	0	0	2	1	0	0	0	0	0	3	0.006	60
30IN_7/15/2016_D1	30IN	2016-07-15	2016	30IN_7/15/2016_D1_C	C	50	10	500	COCOA DAMSELFISH	STEGASTES VARIABILIS	POMACENTRIDAE	4	0	0	0	0	0	0	0	0	0	4	0.008	80
30IN_7/15/2016_D1	30IN	2016-07-15	2016	30IN_7/15/2016_D1_C	C	50	10	500	CUBBYU	PAREQUES UMBROSUS	SCIAENIDAE	4	70	25	0	0	0	0	0	0	0	99	0.198	1980
30IN_7/15/2016_D1	30IN	2016-07-15	2016	30IN_7/15/2016_D1_C	C	50	10	500	GRAY TRIGGERFISH	BALISTES CAPRISCUS	BALISTIDAE	0	0	0	1	0	2	0	0	0	0	3	0.006	60
30IN_7/15/2016_D1	30IN	2016-07-15	2016	30IN_7/15/2016_D1_C	C	50	10	500	LONGSPINE PORGY	STENOTOMUS CAPRINUS	SPARIDAE	32	0	0	0	0	0	0	0	0	0	32	0.064	640
30IN_7/15/2016_D1	30IN	2016-07-15	2016	30IN_7/15/2016_D1_C	C	50	10	500	PAINTED WRASSE	HALICHOERES CAUDALIS	LABRIDAE	22	3	0	0	0	0	0	0	0	0	25	0.05	500
30IN_7/15/2016_D1	30IN	2016-07-15	2016	30IN_7/15/2016_D1_C	C	50	10	500	RED SNAPPER	LUTJANUS CAMPECHANUS	LUTJANIDAE	0	0	0	0	0	0	0	1	0	0	1	0.002	20
30IN_7/15/2016_D1	30IN	2016-07-15	2016	30IN_7/15/2016_D1_C	C	50	10	500	SCAMP	MYCTEROPERCA PHENAX	SERRANIDAE	0	0	0	0	0	0	1	2	0	0	3	0.006	60
30IN_7/15/2016_D1	30IN	2016-07-15	2016	30IN_7/15/2016_D1_C	C	50	10	500	SHEEPSHEAD PORGY	CALAMUS PENNA	SPARIDAE	0	0	0	0	2	0	0	0	0	0	2	0.004	40
30IN_7/15/2016_D1	30IN	2016-07-15	2016	30IN_7/15/2016_D1_C	C	50	10	500	SLIPPERY DICK	HALICHOERES BIVITTATUS	LABRIDAE	31	5	0	0	0	0	0	0	0	0	36	0.072	720
30IN_7/15/2016_D1	30IN	2016-07-15	2016	30IN_7/15/2016_D1_C	C	50	10	500	SPANISH MACKERAL	SCOMBEROMORUS MACULATUS	SCOMBRIDAE	0	0	0	0	2	0	0	0	0	0	2	0.004	40
30IN_7/15/2016_D1	30IN	2016-07-15	2016	30IN_7/15/2016_D1_C	C	50	10	500	TOMTATE	HAEMULON AUROLINEATUM	HAEMULIDAE	50	0	0	0	0	0	0	0	0	0	50	0.1	1000
30IN_7/15/2016_D1	30IN	2016-07-15	2016	30IN_7/15/2016_D1_C	C	50	10	500	WHITESPOTTED SOAPFISH	RYPTICUS MACULATUS	SERRANIDAE	2	5	0	0	0	0	0	0	0	0	7	0.014	140
30OUT_7/11/2016_D1	30OUT	2016-07-11	2016	30OUT_7/11/2016_D1_C	C	50	10	500	ATLANTIC SPADEFISH	CHAETODIPTERUS FABER	EPHIPPIDAE	0	30	0	0	0	0	0	0	0	0	30	0.06	600
30OUT_7/11/2016_D1	30OUT	2016-07-11	2016	30OUT_7/11/2016_D1_C	C	50	10	500	BAR JACK	CARANGOIDES RUBER	CARANGIDAE	20	0	0	0	0	0	0	0	0	0	20	0.04	400
30OUT_7/11/2016_D1	30OUT	2016-07-11	2016	30OUT_7/11/2016_D1_C	C	50	10	500	BELTED SANDFISH	SERRANUS SUBLIGARIUS	SERRANIDAE	7	0	0	0	0	0	0	0	0	0	7	0.014	140
30OUT_7/11/2016_D1	30OUT	2016-07-11	2016	30OUT_7/11/2016_D1_C	C	50	10	500	BLACK SEA BASS	CENTROPRISTIS STRIATA	SERRANIDAE	3	0	0	9	0	0	0	0	0	0	12	0.024	240
30OUT_7/11/2016_D1	30OUT	2016-07-11	2016	30OUT_7/11/2016_D1_C	C	50	10	500	BLUE ANGELFISH	HOLACANTHUS BERMUDENSIS	POMACANTHIDAE	0	0	0	2	0	0	0	0	0	0	2	0.004	40
30OUT_7/11/2016_D1	30OUT	2016-07-11	2016	30OUT_7/11/2016_D1_C	C	50	10	500	CUBBYU	PAREQUES UMBROSUS	SCIAENIDAE	0	100	0	0	0	0	0	0	0	0	100	0.2	2000
30OUT_7/11/2016_D1	30OUT	2016-07-11	2016	30OUT_7/11/2016_D1_C	C	50	10	500	GAG	MYCTEROPERCA MICROLEPIS	SERRANIDAE	0	0	7	0	1	0	0	0	0	0	8	0.016	160
30OUT_7/11/2016_D1	30OUT	2016-07-11	2016	30OUT_7/11/2016_D1_C	C	50	10	500	GRAY TRIGGERFISH	BALISTES CAPRISCUS	BALISTIDAE	0	2	0	0	0	0	0	0	0	0	2	0.004	40
30OUT_7/11/2016_D1	30OUT	2016-07-11	2016	30OUT_7/11/2016_D1_C	C	50	10	500	GREAT BARRACUDA	SPHYRAENA BARRACUDA	SPHYRAENIDAE	0	0	0	0	4	5	1	0	0	0	10	0.02	200
30OUT_7/11/2016_D1	30OUT	2016-07-11	2016	30OUT_7/11/2016_D1_C	C	50	10	500	OYSTER TOAD	OPSANUS TAU	BATRACHOIDIDAE	0	0	1	0	0	0	0	0	0	0	1	0.002	20
30OUT_7/11/2016_D1	30OUT	2016-07-11	2016	30OUT_7/11/2016_D1_C	C	50	10	500	PAINTED WRASSE	HALICHOERES CAUDALIS	LABRIDAE	8	0	0	0	0	0	0	0	0	0	8	0.002	20
30OUT_7/11/2016_D1	30OUT	2016-07-11	2016	30OUT_7/11/2016_D1_C	C	50	10	500	RED SNAPPER	LUTJANUS CAMPECHANUS	LUTJANIDAE	0	6	20	3	4	0	7	0	0	0	40	0.08	800
30OUT_7/11/2016_D1	30OUT	2016-07-11	2016	30OUT_7/11/2016_D1_C	C	50	10	500	SCAD	DECAPTERUS .	CARANGIDAE	1000	0	0	0	0	0	0	0	0	0	1000	2	20000
30OUT_7/11/2016_D1	30OUT	2016-07-11	2016	30OUT_7/11/2016_D1_C	C	50	10	500	SCAMP	MYCTEROPERCA PHENAX	SERRANIDAE	0	0	3	0	0	0	0	0	0	0	3	0.006	60
30OUT_7/11/2016_D1	30OUT	2016-07-11	2016	30OUT_7/11/2016_D1_C	C	50	10	500	SHEEPSHEAD	ARCHOSARGUS PROBATOCEPHALUS	SPARIDAE	0	0	0	23	0	0	0	0	0	0	23	0.046	460
30OUT_7/11/2016_D1	30OUT	2016-07-11	2016	30OUT_7/11/2016_D1_C	C	50	10	500	SHEEPSHEAD PORGY	CALAMUS PENNA	SPARIDAE	0	11	0	0	0	0	0	0	0	0	11	0.022	220
30OUT_7/11/2016_D1	30OUT	2016-07-11	2016	30OUT_7/11/2016_D1_C	C	50	10	500	SLIPPERY DICK	HALICHOERES BIVITTATUS	LABRIDAE	12	2	0	0	0	0	0	0	0	0	14	0.024	240
30OUT_7/11/2016_D1	30OUT	2016-07-11	2016	30OUT_7/11/2016_D1_C	C	50	10	500	SPOTTAIL PINFISH	DIPLODUS HOLBROOKII	SPARIDAE	0	3	0	0	0	0	0	0	0	0	3	0.006	60
30OUT_7/11/2016_D1	30OUT	2016-07-11	2016	30OUT_7/11/2016_D1_C	C	50	10	500	TOMTATE	HAEMULON AUROLINEATUM	HAEMULIDAE	1000	200	0	0	0	0	0	0	0	0	1200	2	20000
30OUT_7/11/2016_D1	30OUT	2016-07-11	2016	30OUT_7/11/2016_D1_C	C	50	10	500	WHITE GRUNT	HAEMULON PLUMIERII	HAEMULIDAE	0	1	0	0	0	0	0	0	0	0	1	0.002	20
30OUT_7/11/2016_D1	30OUT	2016-07-11	2016	30OUT_7/11/2016_D1_C	C	50	10	500	WHITESPOTTED SOAPFISH	RYPTICUS MACULATUS	SERRANIDAE	2	0	0	0	0	0	0	0	0	0	2	0.004	40
31OUT_7/10/2016_D1	31OUT	2016-07-10	2016	31OUT_7/10/2016_D1_C	C	50	10	500	ALMACO JACK	SERIOLA RIVOLIANA	CARANGIDAE	0	0	0	2	0	0	0	0	0	0	2	0.004	40
31OUT_7/10/2016_D1	31OUT	2016-07-10	2016	31OUT_7/10/2016_D1_C	C	50	10	500	ATLANTIC SPADEFISH	CHAETODIPTERUS FABER	EPHIPPIDAE	0	4	8	0	0	0	0	0	0	0	12	0.024	240
31OUT_7/10/2016_D1	31OUT	2016-07-10	2016	31OUT_7/10/2016_D1_C	C	50	10	500	BAR JACK	CARANGOIDES RUBER	CARANGIDAE	10	0	0	0	0	0	0	0	0	0	10	0.02	200
31OUT_7/10/2016_D1	31OUT	2016-07-10	2016	31OUT_7/10/2016_D1_C	C	50	10	500	BLACK SEA BASS	CENTROPRISTIS STRIATA	SERRANIDAE	0	15	5	7	0	0	0	0	0	0	27	0.054	540
31OUT_7/10/2016_D1	31OUT	2016-07-10	2016	31OUT_7/10/2016_D1_C	C	50	10	500	GAG	MYCTEROPERCA MICROLEPIS	SERRANIDAE	0	0	0	0	0	1	1	0	0	0	2	0.004	40
31OUT_7/10/2016_D1	31OUT	2016-07-10	2016	31OUT_7/10/2016_D1_C	C	50	10	500	GREAT BARRACUDA	SPHYRAENA BARRACUDA	SPHYRAENIDAE	0	0	0	0	0	0	0	1	0	0	1	0.002	20
31OUT_7/10/2016_D1	31OUT	2016-07-10	2016	31OUT_7/10/2016_D1_C	C	50	10	500	NURSE SHARK	GINGLYMOSTOMA CIRRATUM	ORECTOLOBIDAE	0	0	0	0	0	0	0	0	0	1	1	0.002	20
31OUT_7/10/2016_D1	31OUT	2016-07-10	2016	31OUT_7/10/2016_D1_C	C	50	10	500	PIGFISH	ORTHOPRISTIS CHRYSOPTERA	HAEMULIDAE	0	70	0	0	0	0	0	0	0	0	70	0.14	1400
31OUT_7/10/2016_D1	31OUT	2016-07-10	2016	31OUT_7/10/2016_D1_C	C	50	10	500	RED SNAPPER	LUTJANUS CAMPECHANUS	LUTJANIDAE	0	0	0	2	2	0	2	1	0	0	7	0.014	140
31OUT_7/10/2016_D1	31OUT	2016-07-10	2016	31OUT_7/10/2016_D1_C	C	50	10	500	SHEEPSHEAD	ARCHOSARGUS PROBATOCEPHALUS	SPARIDAE	0	3	2	1	1	0	0	0	0	0	7	0.014	140
31OUT_7/10/2016_D1	31OUT	2016-07-10	2016	31OUT_7/10/2016_D1_C	C	50	10	500	SLIPPERY DICK	HALICHOERES BIVITTATUS	LABRIDAE	50	0	0	0	0	0	0	0	0	0	50	0.1	1000
31OUT_7/10/2016_D1	31OUT	2016-07-10	2016	31OUT_7/10/2016_D1_C	C	50	10	500	SPOTTAIL PINFISH	DIPLODUS HOLBROOKII	SPARIDAE	30	35	0	0	0	0	0	0	0	0	65	0.13	1300
31OUT_7/10/2016_D1	31OUT	2016-07-10	2016	31OUT_7/10/2016_D1_C	C	50	10	500	TOMTATE	HAEMULON AUROLINEATUM	HAEMULIDAE	50	165	0	0	0	0	0	0	0	0	215	0.43	4300
31OUT_7/10/2016_D1	31OUT	2016-07-10	2016	31OUT_7/10/2016_D1_C	C	50	10	500	WHITE GRUNT	HAEMULON PLUMIERII	HAEMULIDAE	0	3	2	4	0	0	0	0	0	0	9	0.018	180
32IN_7/12/2016_D1	32IN	2016-07-12	2016	32IN_7/12/2016_D1_C	C	50	10	500	BLACK SEA BASS	CENTROPRISTIS STRIATA	SERRANIDAE	25	15	2	0	0	0	0	0	0	0	42	0.084	840
32IN_7/12/2016_D1	32IN	2016-07-12	2016	32IN_7/12/2016_D1_C	C	50	10	500	BLUE DARTFISH	PTERELEOTRIS CALLIURA	MICRODESMIDAE	7	0	0	0	0	0	0	0	0	0	7	0.014	140
32IN_7/12/2016_D1	32IN	2016-07-12	2016	32IN_7/12/2016_D1_C	C	50	10	500	EMERALD PARROTFISH	NICHOLSINA USTA	SCARIDAE	3	0	0	0	0	0	0	0	0	0	3	0.006	60
32IN_7/12/2016_D1	32IN	2016-07-12	2016	32IN_7/12/2016_D1_C	C	50	10	500	LONGSPINE PORGY	STENOTOMUS CAPRINUS	SPARIDAE	9	3	0	0	0	0	0	0	0	0	12	0.024	240
32IN_7/12/2016_D1	32IN	2016-07-12	2016	32IN_7/12/2016_D1_C	C	50	10	500	PAINTED WRASSE	HALICHOERES CAUDALIS	LABRIDAE	3	5	0	0	0	0	0	0	0	0	8	0.016	160
32IN_7/12/2016_D1	32IN	2016-07-12	2016	32IN_7/12/2016_D1_C	C	50	10	500	PYGMY SEA BASS	SERRANICULUS PUMILIO	SERRANIDAE	1	0	0	0	0	0	0	0	0	0	1	0.002	20
32IN_7/12/2016_D1	32IN	2016-07-12	2016	32IN_7/12/2016_D1_C	C	50	10	500	SAND PERCH	DIPLECTRUM FORMOSUM	SERRANIDAE	4	2	0	0	0	0	0	0	0	0	6	0.012	120
32IN_7/12/2016_D1	32IN	2016-07-12	2016	32IN_7/12/2016_D1_C	C	50	10	500	SLIPPERY DICK	HALICHOERES BIVITTATUS	LABRIDAE	44	4	0	0	0	0	0	0	0	0	48	0.096	960
32IN_7/12/2016_D1	32IN	2016-07-12	2016	32IN_7/12/2016_D1_C	C	50	10	500	WHITESPOTTED SOAPFISH	RYPTICUS MACULATUS	SERRANIDAE	1	0	0	0	0	0	0	0	0	0	1	0.002	20
33OUT_7/12/2016_D1	33OUT	2016-07-12	2016	33OUT_7/12/2016_D1_C	C	50	10	500	ATLANTIC SPADEFISH	CHAETODIPTERUS FABER	EPHIPPIDAE	0	5	1	0	0	0	0	0	0	0	6	0.012	120
33OUT_7/12/2016_D1	33OUT	2016-07-12	2016	33OUT_7/12/2016_D1_C	C	50	10	500	BLACK SEA BASS	CENTROPRISTIS STRIATA	SERRANIDAE	11	15	9	3	1	0	0	0	0	0	39	0.078	780
33OUT_7/12/2016_D1	33OUT	2016-07-12	2016	33OUT_7/12/2016_D1_C	C	50	10	500	BLUE ANGELFISH	HOLACANTHUS BERMUDENSIS	POMACANTHIDAE	0	0	3	0	0	0	0	0	0	0	3	0.006	60
33OUT_7/12/2016_D1	33OUT	2016-07-12	2016	33OUT_7/12/2016_D1_C	C	50	10	500	COCOA DAMSELFISH	STEGASTES VARIABILIS	POMACENTRIDAE	3	0	0	0	0	0	0	0	0	0	3	0.006	60
33OUT_7/12/2016_D1	33OUT	2016-07-12	2016	33OUT_7/12/2016_D1_C	C	50	10	500	CUBBYU	PAREQUES UMBROSUS	SCIAENIDAE	3	105	0	0	0	0	0	0	0	0	108	0.216	2160
33OUT_7/12/2016_D1	33OUT	2016-07-12	2016	33OUT_7/12/2016_D1_C	C	50	10	500	GRAY TRIGGERFISH	BALISTES CAPRISCUS	BALISTIDAE	0	4	0	0	0	0	0	0	0	0	4	0.008	80
33OUT_7/12/2016_D1	33OUT	2016-07-12	2016	33OUT_7/12/2016_D1_C	C	50	10	500	JACKKNIFE FISH	EQUETUS LANCEOLATUS	SCIAENIDAE	1	0	2	0	0	0	0	0	0	0	3	0.006	60
33OUT_7/12/2016_D1	33OUT	2016-07-12	2016	33OUT_7/12/2016_D1_C	C	50	10	500	LONGSPINE PORGY	STENOTOMUS CAPRINUS	SPARIDAE	0	130	0	0	0	0	0	0	0	0	130	0.26	2600
33OUT_7/12/2016_D1	33OUT	2016-07-12	2016	33OUT_7/12/2016_D1_C	C	50	10	500	PAINTED WRASSE	HALICHOERES CAUDALIS	LABRIDAE	1	0	0	0	0	0	0	0	0	0	1	0.002	20
33OUT_7/12/2016_D1	33OUT	2016-07-12	2016	33OUT_7/12/2016_D1_C	C	50	10	500	PIGFISH	ORTHOPRISTIS CHRYSOPTERA	HAEMULIDAE	0	2	0	0	0	0	0	0	0	0	2	0.004	40
33OUT_7/12/2016_D1	33OUT	2016-07-12	2016	33OUT_7/12/2016_D1_C	C	50	10	500	SCAD	DECAPTERUS .	CARANGIDAE	0	150	0	0	0	0	0	0	0	0	150	0.3	3000
33OUT_7/12/2016_D1	33OUT	2016-07-12	2016	33OUT_7/12/2016_D1_C	C	50	10	500	SHEEPSHEAD	ARCHOSARGUS PROBATOCEPHALUS	SPARIDAE	0	0	2	9	2	0	0	0	0	0	13	0.026	260
33OUT_7/12/2016_D1	33OUT	2016-07-12	2016	33OUT_7/12/2016_D1_C	C	50	10	500	SHEEPSHEAD PORGY	CALAMUS PENNA	SPARIDAE	0	1	4	0	0	0	0	0	0	0	5	0.01	100
33OUT_7/12/2016_D1	33OUT	2016-07-12	2016	33OUT_7/12/2016_D1_C	C	50	10	500	SLIPPERY DICK	HALICHOERES BIVITTATUS	LABRIDAE	0	4	0	0	0	0	0	0	0	0	4	0.008	80
33OUT_7/12/2016_D1	33OUT	2016-07-12	2016	33OUT_7/12/2016_D1_C	C	50	10	500	SPOTFIN BUTTERFLYFISH	CHAETODON OCELLATUS	CHAETODONTIDAE	2	0	0	0	0	0	0	0	0	0	2	0.004	40
33OUT_7/12/2016_D1	33OUT	2016-07-12	2016	33OUT_7/12/2016_D1_C	C	50	10	500	SPOTTAIL PINFISH	DIPLODUS HOLBROOKII	SPARIDAE	0	5	0	0	0	0	0	0	0	0	5	0.01	100
33OUT_7/12/2016_D1	33OUT	2016-07-12	2016	33OUT_7/12/2016_D1_C	C	50	10	500	TOMTATE	HAEMULON AUROLINEATUM	HAEMULIDAE	0	86	0	0	0	0	0	0	0	0	86	0.172	1720
33OUT_7/12/2016_D1	33OUT	2016-07-12	2016	33OUT_7/12/2016_D1_C	C	50	10	500	WHITE GRUNT	HAEMULON PLUMIERII	HAEMULIDAE	0	4	0	0	0	0	0	0	0	0	4	0.008	80
34ALTOUT_7/5/2016_D1	34ALTOUT	2016-07-05	2016	34ALTOUT_7/5/2016_D1_C	C	50	10	500	GIANT MANTA	MANTA BIROSTRIS	MYLIOBATIDAE	7	0	0	0	0	0	0	0	0	0	7	0.014	140
34ALTOUT_7/5/2016_D1	34ALTOUT	2016-07-05	2016	34ALTOUT_7/5/2016_D1_C	C	50	10	500	GRAY SNAPPER	LUTJANUS GRISEUS	LUTJANIDAE	0	2	4	6	8	10	12	14	16	18	90	0.18	1800
34ALTOUT_7/5/2016_D1	34ALTOUT	2016-07-05	2016	34ALTOUT_7/5/2016_D1_C	C	50	10	500	GREAT WHITE SHARK	CARCHARODON CARCHARIAS	LAMNIDAE	2	0	0	0	0	0	0	0	0	0	2	0.004	40
34ALTOUT_7/5/2016_D1	34ALTOUT	2016-07-05	2016	34ALTOUT_7/5/2016_D1_C	C	50	10	500	GREEN MORAY	GYMNOTHORAX FUNEBRIS	MURAENIDAE	2	0	0	0	0	0	0	0	0	0	2	0.004	40
34ALTOUT_7/5/2016_D1	34ALTOUT	2016-07-05	2016	34ALTOUT_7/5/2016_D1_C	C	50	10	500	SANDBAR SHARK	CARCHARHINUS PLUMBEUS	CARCHARHINIDAE	0	0	0	0	0	0	6	0	0	0	6	0.012	120
34ALTOUT_7/5/2016_D1	34ALTOUT	2016-07-05	2016	34ALTOUT_7/5/2016_D1_C	C	50	10	500	STOPLIGHT PARROTFISH	SPARISOMA VIRIDE	SCARIDAE	0	0	0	0	0	0	0	0	0	10	10	0.02	200
34ALTOUT_7/5/2016_D1	34ALTOUT	2016-07-05	2016	34ALTOUT_7/5/2016_D1_C	C	50	10	500	TIGER SHARK	GALEOCERDO CUVIER	CARCHARHINIDAE	10	0	0	0	0	0	0	0	0	0	10	0.02	200
36OUT_7/9/2016_D1	36OUT	2016-07-09	2016	36OUT_7/9/2016_D1_C	C	50	10	500	BLACK SEA BASS	CENTROPRISTIS STRIATA	SERRANIDAE	0	1	1	0	0	0	0	0	0	0	2	0.004	40
36OUT_7/9/2016_D1	36OUT	2016-07-09	2016	36OUT_7/9/2016_D1_C	C	50	10	500	CUBBYU	PAREQUES UMBROSUS	SCIAENIDAE	20	75	0	0	0	0	0	0	0	0	95	0.19	1900
36OUT_7/9/2016_D1	36OUT	2016-07-09	2016	36OUT_7/9/2016_D1_C	C	50	10	500	GAG	MYCTEROPERCA MICROLEPIS	SERRANIDAE	0	0	1	0	0	0	0	0	0	0	1	0.002	20
36OUT_7/9/2016_D1	36OUT	2016-07-09	2016	36OUT_7/9/2016_D1_C	C	50	10	500	GRAY TRIGGERFISH	BALISTES CAPRISCUS	BALISTIDAE	0	0	0	1	0	0	0	0	0	0	1	0.002	20
36OUT_7/9/2016_D1	36OUT	2016-07-09	2016	36OUT_7/9/2016_D1_C	C	50	10	500	LONGSPINE PORGY	STENOTOMUS CAPRINUS	SPARIDAE	15	40	0	0	0	0	0	0	0	0	55	0.11	1100
36OUT_7/9/2016_D1	36OUT	2016-07-09	2016	36OUT_7/9/2016_D1_C	C	50	10	500	SHEEPSHEAD	ARCHOSARGUS PROBATOCEPHALUS	SPARIDAE	0	0	1	5	2	1	0	0	0	0	9	0.018	180
36OUT_7/9/2016_D1	36OUT	2016-07-09	2016	36OUT_7/9/2016_D1_C	C	50	10	500	SHEEPSHEAD PORGY	CALAMUS PENNA	SPARIDAE	0	3	0	1	0	0	0	0	0	0	4	0.008	80
36OUT_7/9/2016_D1	36OUT	2016-07-09	2016	36OUT_7/9/2016_D1_C	C	50	10	500	SLIPPERY DICK	HALICHOERES BIVITTATUS	LABRIDAE	50	5	0	0	0	0	0	0	0	0	55	0.11	1100
36OUT_7/9/2016_D1	36OUT	2016-07-09	2016	36OUT_7/9/2016_D1_C	C	50	10	500	SPOTFIN BUTTERFLYFISH	CHAETODON OCELLATUS	CHAETODONTIDAE	0	1	0	0	0	0	0	0	0	0	1	0.002	20
36OUT_7/9/2016_D1	36OUT	2016-07-09	2016	36OUT_7/9/2016_D1_C	C	50	10	500	SPOTTAIL PINFISH	DIPLODUS HOLBROOKII	SPARIDAE	0	2	0	0	0	0	0	0	0	0	2	0.004	40
36OUT_7/9/2016_D1	36OUT	2016-07-09	2016	36OUT_7/9/2016_D1_C	C	50	10	500	TOMTATE	HAEMULON AUROLINEATUM	HAEMULIDAE	10	15	0	0	0	0	0	0	0	0	25	0.05	500
36OUT_7/9/2016_D1	36OUT	2016-07-09	2016	36OUT_7/9/2016_D1_C	C	50	10	500	WHITESPOTTED SOAPFISH	RYPTICUS MACULATUS	SERRANIDAE	1	0	0	0	0	0	0	0	0	0	1	0.002	20
37IN_7/8/2016_D1	37IN	2016-07-08	2016	37IN_7/8/2016_D1_C	C	50	10	500	BELTED SANDFISH	SERRANUS SUBLIGARIUS	SERRANIDAE	2	0	0	0	0	0	0	0	0	0	2	0.004	40
37IN_7/8/2016_D1	37IN	2016-07-08	2016	37IN_7/8/2016_D1_C	C	50	10	500	BLACK SEA BASS	CENTROPRISTIS STRIATA	SERRANIDAE	6	18	0	0	0	0	0	0	0	0	24	0.048	480
37IN_7/8/2016_D1	37IN	2016-07-08	2016	37IN_7/8/2016_D1_C	C	50	10	500	EMERALD PARROTFISH	NICHOLSINA USTA	SCARIDAE	1	0	0	0	0	0	0	0	0	0	1	0.002	20
37IN_7/8/2016_D1	37IN	2016-07-08	2016	37IN_7/8/2016_D1_C	C	50	10	500	FLYING GURNARD	DACTYLOPTERUS VOLITANS	DACTYLOPTERIDAE	0	0	1	0	0	0	0	0	0	0	1	0.002	20
37IN_7/8/2016_D1	37IN	2016-07-08	2016	37IN_7/8/2016_D1_C	C	50	10	500	LONGSPINE PORGY	STENOTOMUS CAPRINUS	SPARIDAE	0	109	0	0	0	0	0	0	0	0	109	0.218	2180
37IN_7/8/2016_D1	37IN	2016-07-08	2016	37IN_7/8/2016_D1_C	C	50	10	500	PAINTED WRASSE	HALICHOERES CAUDALIS	LABRIDAE	0	3	0	0	0	0	0	0	0	0	3	0.006	60
37IN_7/8/2016_D1	37IN	2016-07-08	2016	37IN_7/8/2016_D1_C	C	50	10	500	PLANEHEAD FILEFISH	STEPHANOLEPIS HISPIDUS	BALISTIDAE	0	1	0	0	0	0	0	0	0	0	1	0.002	20
37IN_7/8/2016_D1	37IN	2016-07-08	2016	37IN_7/8/2016_D1_C	C	50	10	500	SLIPPERY DICK	HALICHOERES BIVITTATUS	LABRIDAE	11	4	0	0	0	0	0	0	0	0	15	0.022	220
37IN_7/8/2016_D1	37IN	2016-07-08	2016	37IN_7/8/2016_D1_C	C	50	10	500	TOMTATE	HAEMULON AUROLINEATUM	HAEMULIDAE	0	1	0	0	0	0	0	0	0	0	1	0.002	20
37OUT_7/11/2016_D1	37OUT	2016-07-11	2016	37OUT_7/11/2016_D1_C	C	50	10	500	BANK SEA BASS	CENTROPRISTIS OCYURUS	SERRANIDAE	2	0	0	0	0	0	0	0	0	0	2	0.004	40
37OUT_7/11/2016_D1	37OUT	2016-07-11	2016	37OUT_7/11/2016_D1_C	C	50	10	500	BELTED SANDFISH	SERRANUS SUBLIGARIUS	SERRANIDAE	1	0	0	0	0	0	0	0	0	0	1	0.002	20
37OUT_7/11/2016_D1	37OUT	2016-07-11	2016	37OUT_7/11/2016_D1_C	C	50	10	500	BLACK SEA BASS	CENTROPRISTIS STRIATA	SERRANIDAE	10	0	2	10	0	0	0	0	0	0	22	0.044	440
37OUT_7/11/2016_D1	37OUT	2016-07-11	2016	37OUT_7/11/2016_D1_C	C	50	10	500	CAROLINA HAKE	UROPHYCIS EARLLII	GADIDAE	0	0	1	0	0	0	0	0	0	0	1	0.002	20
37OUT_7/11/2016_D1	37OUT	2016-07-11	2016	37OUT_7/11/2016_D1_C	C	50	10	500	CRESTED BLENNY	HYPLEUROCHILUS GEMINATUS	BLENNIIDAE	1	0	0	0	0	0	0	0	0	0	1	0.002	20
37OUT_7/11/2016_D1	37OUT	2016-07-11	2016	37OUT_7/11/2016_D1_C	C	50	10	500	CUBBYU	PAREQUES UMBROSUS	SCIAENIDAE	1	0	0	0	0	0	0	0	0	0	1	0.002	20
37OUT_7/11/2016_D1	37OUT	2016-07-11	2016	37OUT_7/11/2016_D1_C	C	50	10	500	FLOUNDER SPECIES	PARALICHTHYS SPECIES	PARALICHTHYIDAE	0	0	0	1	0	0	0	0	0	0	1	0.002	20
37OUT_7/11/2016_D1	37OUT	2016-07-11	2016	37OUT_7/11/2016_D1_C	C	50	10	500	JACKKNIFE FISH	EQUETUS LANCEOLATUS	SCIAENIDAE	1	0	0	0	0	0	0	0	0	0	1	0.002	20
37OUT_7/11/2016_D1	37OUT	2016-07-11	2016	37OUT_7/11/2016_D1_C	C	50	10	500	LIZARDFISH SPECIES	SYNODUS SPECIES	SYNODONTIDAE	1	0	0	0	0	0	0	0	0	0	1	0.002	20
37OUT_7/11/2016_D1	37OUT	2016-07-11	2016	37OUT_7/11/2016_D1_C	C	50	10	500	LONGSPINE PORGY	STENOTOMUS CAPRINUS	SPARIDAE	7	70	0	0	0	0	0	0	0	0	77	0.154	1540
37OUT_7/11/2016_D1	37OUT	2016-07-11	2016	37OUT_7/11/2016_D1_C	C	50	10	500	PAINTED WRASSE	HALICHOERES CAUDALIS	LABRIDAE	9	0	0	0	0	0	0	0	0	0	9	0.004	40
37OUT_7/11/2016_D1	37OUT	2016-07-11	2016	37OUT_7/11/2016_D1_C	C	50	10	500	SAND PERCH	DIPLECTRUM FORMOSUM	SERRANIDAE	4	0	0	0	0	0	0	0	0	0	4	0.008	80
37OUT_7/11/2016_D1	37OUT	2016-07-11	2016	37OUT_7/11/2016_D1_C	C	50	10	500	SEAWEED BLENNY	PARABLENNIUS MARMOREUS	BLENNIIDAE	3	0	0	0	0	0	0	0	0	0	3	0.006	60
37OUT_7/11/2016_D1	37OUT	2016-07-11	2016	37OUT_7/11/2016_D1_C	C	50	10	500	SLIPPERY DICK	HALICHOERES BIVITTATUS	LABRIDAE	13	12	0	0	0	0	0	0	0	0	25	0.024	240
37OUT_7/11/2016_D1	37OUT	2016-07-11	2016	37OUT_7/11/2016_D1_C	C	50	10	500	TOMTATE	HAEMULON AUROLINEATUM	HAEMULIDAE	1000	0	11	0	0	0	0	0	0	0	1011	2.022	20220
38ALTOUT_7/5/2016_D1	38ALTOUT	2016-07-05	2016	38ALTOUT_7/5/2016_D1_C	C	50	10	500	GRAY TRIGGERFISH	BALISTES CAPRISCUS	BALISTIDAE	40	0	0	0	0	0	0	0	0	0	40	0.08	800
38ALTOUT_7/5/2016_D1	38ALTOUT	2016-07-05	2016	38ALTOUT_7/5/2016_D1_C	C	50	10	500	REDTAIL PARROTFISH	SPARISOMA CHRYSOPTERUM	SCARIDAE	20	0	0	0	0	0	0	0	0	0	20	0.04	400
38IN_7/12/2016_D1	38IN	2016-07-12	2016	38IN_7/12/2016_D1_C	C	50	10	500	BLACK SEA BASS	CENTROPRISTIS STRIATA	SERRANIDAE	20	10	3	0	0	0	0	0	0	0	33	0.066	660
38IN_7/12/2016_D1	38IN	2016-07-12	2016	38IN_7/12/2016_D1_C	C	50	10	500	BLUE DARTFISH	PTERELEOTRIS CALLIURA	MICRODESMIDAE	2	0	0	0	0	0	0	0	0	0	2	0.004	40
38IN_7/12/2016_D1	38IN	2016-07-12	2016	38IN_7/12/2016_D1_C	C	50	10	500	EMERALD PARROTFISH	NICHOLSINA USTA	SCARIDAE	3	0	0	0	0	0	0	0	0	0	3	0.006	60
38IN_7/12/2016_D1	38IN	2016-07-12	2016	38IN_7/12/2016_D1_C	C	50	10	500	LONGSPINE PORGY	STENOTOMUS CAPRINUS	SPARIDAE	45	0	0	0	0	0	0	0	0	0	45	0.09	900
38IN_7/12/2016_D1	38IN	2016-07-12	2016	38IN_7/12/2016_D1_C	C	50	10	500	PAINTED WRASSE	HALICHOERES CAUDALIS	LABRIDAE	2	0	0	0	0	0	0	0	0	0	2	0.004	40
38IN_7/12/2016_D1	38IN	2016-07-12	2016	38IN_7/12/2016_D1_C	C	50	10	500	SAND PERCH	DIPLECTRUM FORMOSUM	SERRANIDAE	4	1	0	0	0	0	0	0	0	0	5	0.01	100
38IN_7/12/2016_D1	38IN	2016-07-12	2016	38IN_7/12/2016_D1_C	C	50	10	500	SCAD	DECAPTERUS .	CARANGIDAE	1000	0	0	0	0	0	0	0	0	0	1000	2	20000
38IN_7/12/2016_D1	38IN	2016-07-12	2016	38IN_7/12/2016_D1_C	C	50	10	500	SEAROBIN SPECIES	PRIONOTUS SPECIES	TRIGLIDAE	1	1	0	0	0	0	0	0	0	0	2	0.004	40
38IN_7/12/2016_D1	38IN	2016-07-12	2016	38IN_7/12/2016_D1_C	C	50	10	500	SLIPPERY DICK	HALICHOERES BIVITTATUS	LABRIDAE	32	0	0	0	0	0	0	0	0	0	32	0.064	640
38IN_7/12/2016_D1	38IN	2016-07-12	2016	38IN_7/12/2016_D1_C	C	50	10	500	TOMTATE	HAEMULON AUROLINEATUM	HAEMULIDAE	1000	0	0	0	0	0	0	0	0	0	1000	2	20000
38OUT_7/12/2016_D1	38OUT	2016-07-12	2016	38OUT_7/12/2016_D1_C	C	50	10	500	BLACK SEA BASS	CENTROPRISTIS STRIATA	SERRANIDAE	30	33	8	0	0	0	0	0	0	0	71	0.142	1420
38OUT_7/12/2016_D1	38OUT	2016-07-12	2016	38OUT_7/12/2016_D1_C	C	50	10	500	BLUE ANGELFISH	HOLACANTHUS BERMUDENSIS	POMACANTHIDAE	2	0	0	0	0	0	0	0	0	0	2	0.004	40
38OUT_7/12/2016_D1	38OUT	2016-07-12	2016	38OUT_7/12/2016_D1_C	C	50	10	500	CAROLINA HAKE	UROPHYCIS EARLLII	GADIDAE	0	3	0	0	0	0	0	0	0	0	3	0.006	60
38OUT_7/12/2016_D1	38OUT	2016-07-12	2016	38OUT_7/12/2016_D1_C	C	50	10	500	COCOA DAMSELFISH	STEGASTES VARIABILIS	POMACENTRIDAE	4	0	0	0	0	0	0	0	0	0	4	0.008	80
38OUT_7/12/2016_D1	38OUT	2016-07-12	2016	38OUT_7/12/2016_D1_C	C	50	10	500	CUBBYU	PAREQUES UMBROSUS	SCIAENIDAE	55	0	0	0	0	0	0	0	0	0	55	0.11	1100
38OUT_7/12/2016_D1	38OUT	2016-07-12	2016	38OUT_7/12/2016_D1_C	C	50	10	500	JACKKNIFE FISH	EQUETUS LANCEOLATUS	SCIAENIDAE	0	4	0	0	0	0	0	0	0	0	4	0.008	80
38OUT_7/12/2016_D1	38OUT	2016-07-12	2016	38OUT_7/12/2016_D1_C	C	50	10	500	LONGSPINE PORGY	STENOTOMUS CAPRINUS	SPARIDAE	41	0	0	0	0	0	0	0	0	0	41	0.082	820
38OUT_7/12/2016_D1	38OUT	2016-07-12	2016	38OUT_7/12/2016_D1_C	C	50	10	500	MORAY	GYMNOTHORAX SPECIES	MURAENIDAE	0	0	1	0	0	0	0	0	0	0	1	0.002	20
38OUT_7/12/2016_D1	38OUT	2016-07-12	2016	38OUT_7/12/2016_D1_C	C	50	10	500	PAINTED WRASSE	HALICHOERES CAUDALIS	LABRIDAE	10	0	0	0	0	0	0	0	0	0	10	0.02	200
38OUT_7/12/2016_D1	38OUT	2016-07-12	2016	38OUT_7/12/2016_D1_C	C	50	10	500	SAND PERCH	DIPLECTRUM FORMOSUM	SERRANIDAE	1	0	0	0	0	0	0	0	0	0	1	0.002	20
38OUT_7/12/2016_D1	38OUT	2016-07-12	2016	38OUT_7/12/2016_D1_C	C	50	10	500	SLIPPERY DICK	HALICHOERES BIVITTATUS	LABRIDAE	15	0	0	0	0	0	0	0	0	0	15	0.03	300
38OUT_7/12/2016_D1	38OUT	2016-07-12	2016	38OUT_7/12/2016_D1_C	C	50	10	500	TOMTATE	HAEMULON AUROLINEATUM	HAEMULIDAE	28	23	0	0	0	0	0	0	0	0	51	0.102	1020
38OUT_7/12/2016_D1	38OUT	2016-07-12	2016	38OUT_7/12/2016_D1_C	C	50	10	500	WHITESPOTTED SOAPFISH	RYPTICUS MACULATUS	SERRANIDAE	4	0	0	0	0	0	0	0	0	0	4	0.008	80
39IN_7/12/2016_D1	39IN	2016-07-12	2016	39IN_7/12/2016_D1_C	C	50	10	500	BLACK SEA BASS	CENTROPRISTIS STRIATA	SERRANIDAE	40	28	15	2	0	0	0	0	0	0	85	0.17	1700
39IN_7/12/2016_D1	39IN	2016-07-12	2016	39IN_7/12/2016_D1_C	C	50	10	500	BLUE ANGELFISH	HOLACANTHUS BERMUDENSIS	POMACANTHIDAE	2	0	0	0	0	0	0	0	0	0	2	0.004	40
39IN_7/12/2016_D1	39IN	2016-07-12	2016	39IN_7/12/2016_D1_C	C	50	10	500	CUBBYU	PAREQUES UMBROSUS	SCIAENIDAE	8	0	0	0	0	0	0	0	0	0	8	0.016	160
39IN_7/12/2016_D1	39IN	2016-07-12	2016	39IN_7/12/2016_D1_C	C	50	10	500	GREAT BARRACUDA	SPHYRAENA BARRACUDA	SPHYRAENIDAE	0	0	0	0	0	0	0	0	0	1	1	0.002	20
39IN_7/12/2016_D1	39IN	2016-07-12	2016	39IN_7/12/2016_D1_C	C	50	10	500	JACKKNIFE FISH	EQUETUS LANCEOLATUS	SCIAENIDAE	1	0	0	0	0	0	0	0	0	0	1	0.002	20
39IN_7/12/2016_D1	39IN	2016-07-12	2016	39IN_7/12/2016_D1_C	C	50	10	500	LIONFISH	PTEROIS VOLITANS	SCORPAENIDAE	1	0	0	0	0	0	0	0	0	0	1	0.002	20
39IN_7/12/2016_D1	39IN	2016-07-12	2016	39IN_7/12/2016_D1_C	C	50	10	500	LIZARDFISH SPECIES	SYNODUS SPECIES	SYNODONTIDAE	0	1	1	0	0	0	0	0	0	0	2	0.004	40
39IN_7/12/2016_D1	39IN	2016-07-12	2016	39IN_7/12/2016_D1_C	C	50	10	500	LONGSPINE PORGY	STENOTOMUS CAPRINUS	SPARIDAE	55	0	0	0	0	0	0	0	0	0	55	0.11	1100
39IN_7/12/2016_D1	39IN	2016-07-12	2016	39IN_7/12/2016_D1_C	C	50	10	500	MORAY	GYMNOTHORAX SPECIES	MURAENIDAE	0	0	1	0	0	0	0	0	0	0	1	0.002	20
39IN_7/12/2016_D1	39IN	2016-07-12	2016	39IN_7/12/2016_D1_C	C	50	10	500	OYSTER TOAD	OPSANUS TAU	BATRACHOIDIDAE	0	2	0	0	0	0	0	0	0	0	2	0.004	40
39IN_7/12/2016_D1	39IN	2016-07-12	2016	39IN_7/12/2016_D1_C	C	50	10	500	PIGFISH	ORTHOPRISTIS CHRYSOPTERA	HAEMULIDAE	0	2	0	0	0	0	0	0	0	0	2	0.004	40
39IN_7/12/2016_D1	39IN	2016-07-12	2016	39IN_7/12/2016_D1_C	C	50	10	500	QUEEN TRIGGERFISH	BALISTES VETULA	BALISTIDAE	1	0	0	0	0	0	0	0	0	0	1	0.002	20
39IN_7/12/2016_D1	39IN	2016-07-12	2016	39IN_7/12/2016_D1_C	C	50	10	500	SAND PERCH	DIPLECTRUM FORMOSUM	SERRANIDAE	2	1	0	0	0	0	0	0	0	0	3	0.006	60
39IN_7/12/2016_D1	39IN	2016-07-12	2016	39IN_7/12/2016_D1_C	C	50	10	500	SLIPPERY DICK	HALICHOERES BIVITTATUS	LABRIDAE	15	0	0	0	0	0	0	0	0	0	15	0.03	300
39IN_7/12/2016_D1	39IN	2016-07-12	2016	39IN_7/12/2016_D1_C	C	50	10	500	TOMTATE	HAEMULON AUROLINEATUM	HAEMULIDAE	85	0	0	0	0	0	0	0	0	0	85	0.17	1700
39IN_7/12/2016_D1	39IN	2016-07-12	2016	39IN_7/12/2016_D1_C	C	50	10	500	WHITESPOTTED SOAPFISH	RYPTICUS MACULATUS	SERRANIDAE	1	0	0	0	0	0	0	0	0	0	1	0.002	20
40IN_7/12/2016_D1	40IN	2016-07-12	2016	40IN_7/12/2016_D1_C	C	50	10	500	BAR JACK	CARANGOIDES RUBER	CARANGIDAE	4	0	0	0	0	0	0	0	0	0	4	0.008	80
40IN_7/12/2016_D1	40IN	2016-07-12	2016	40IN_7/12/2016_D1_C	C	50	10	500	BLACK SEA BASS	CENTROPRISTIS STRIATA	SERRANIDAE	13	3	5	20	24	0	0	0	0	0	65	0.13	1300
40IN_7/12/2016_D1	40IN	2016-07-12	2016	40IN_7/12/2016_D1_C	C	50	10	500	COCOA DAMSELFISH	STEGASTES VARIABILIS	POMACENTRIDAE	2	0	0	0	0	0	0	0	0	0	2	0.004	40
40IN_7/12/2016_D1	40IN	2016-07-12	2016	40IN_7/12/2016_D1_C	C	50	10	500	CUBBYU	PAREQUES UMBROSUS	SCIAENIDAE	8	0	0	0	0	0	0	0	0	0	8	0.016	160
40IN_7/12/2016_D1	40IN	2016-07-12	2016	40IN_7/12/2016_D1_C	C	50	10	500	JACKKNIFE FISH	EQUETUS LANCEOLATUS	SCIAENIDAE	0	0	4	0	0	0	0	0	0	0	4	0.008	80
40IN_7/12/2016_D1	40IN	2016-07-12	2016	40IN_7/12/2016_D1_C	C	50	10	500	LIZARDFISH SPECIES	SYNODUS SPECIES	SYNODONTIDAE	1	0	0	0	0	0	0	0	0	0	1	0.002	20
40IN_7/12/2016_D1	40IN	2016-07-12	2016	40IN_7/12/2016_D1_C	C	50	10	500	PAINTED WRASSE	HALICHOERES CAUDALIS	LABRIDAE	3	0	0	0	0	0	0	0	0	0	3	0.006	60
40IN_7/12/2016_D1	40IN	2016-07-12	2016	40IN_7/12/2016_D1_C	C	50	10	500	RED SNAPPER	LUTJANUS CAMPECHANUS	LUTJANIDAE	0	0	0	1	0	0	0	0	1	0	2	0.004	40
40IN_7/12/2016_D1	40IN	2016-07-12	2016	40IN_7/12/2016_D1_C	C	50	10	500	SLIPPERY DICK	HALICHOERES BIVITTATUS	LABRIDAE	0	5	0	0	0	0	0	0	0	0	5	0.01	100
40IN_7/12/2016_D1	40IN	2016-07-12	2016	40IN_7/12/2016_D1_C	C	50	10	500	TOMTATE	HAEMULON AUROLINEATUM	HAEMULIDAE	4000	150	0	0	0	0	0	0	0	0	4150	8.3	83000
40IN_7/12/2016_D1	40IN	2016-07-12	2016	40IN_7/12/2016_D1_C	C	50	10	500	TWOSPOT CARDINALFISH	APOGON PSEUDOMACULATUS	APOGONIDAE	15	0	0	0	0	0	0	0	0	0	15	0.03	300
40IN_7/12/2016_D1	40IN	2016-07-12	2016	40IN_7/12/2016_D1_C	C	50	10	500	VERMILION SNAPPER	RHOMBOPLITES AURORUBENS	LUTJANIDAE	400	0	0	0	0	0	0	0	0	0	400	0.8	8000
40OUT_7/13/2016_D1	40OUT	2016-07-13	2016	40OUT_7/13/2016_D1_C	C	50	10	500	BLACK SEA BASS	CENTROPRISTIS STRIATA	SERRANIDAE	7	5	2	0	0	0	0	0	0	0	14	0.028	280
40OUT_7/13/2016_D1	40OUT	2016-07-13	2016	40OUT_7/13/2016_D1_C	C	50	10	500	EMERALD PARROTFISH	NICHOLSINA USTA	SCARIDAE	2	0	0	0	0	0	0	0	0	0	2	0.004	40
40OUT_7/13/2016_D1	40OUT	2016-07-13	2016	40OUT_7/13/2016_D1_C	C	50	10	500	LONGSPINE PORGY	STENOTOMUS CAPRINUS	SPARIDAE	27	0	0	0	0	0	0	0	0	0	27	0.054	540
40OUT_7/13/2016_D1	40OUT	2016-07-13	2016	40OUT_7/13/2016_D1_C	C	50	10	500	OYSTER TOAD	OPSANUS TAU	BATRACHOIDIDAE	0	1	0	0	0	0	0	0	0	0	1	0.002	20
40OUT_7/13/2016_D1	40OUT	2016-07-13	2016	40OUT_7/13/2016_D1_C	C	50	10	500	PAINTED WRASSE	HALICHOERES CAUDALIS	LABRIDAE	23	0	0	0	0	0	0	0	0	0	23	0.046	460
40OUT_7/13/2016_D1	40OUT	2016-07-13	2016	40OUT_7/13/2016_D1_C	C	50	10	500	SAND PERCH	DIPLECTRUM FORMOSUM	SERRANIDAE	4	0	0	0	0	0	0	0	0	0	4	0.008	80
40OUT_7/13/2016_D1	40OUT	2016-07-13	2016	40OUT_7/13/2016_D1_C	C	50	10	500	SCAD	DECAPTERUS .	CARANGIDAE	12	0	0	0	0	0	0	0	0	0	12	0.024	240
40OUT_7/13/2016_D1	40OUT	2016-07-13	2016	40OUT_7/13/2016_D1_C	C	50	10	500	SLIPPERY DICK	HALICHOERES BIVITTATUS	LABRIDAE	18	0	0	0	0	0	0	0	0	0	18	0.036	360
41OUT_7/8/2016_D1	41OUT	2016-07-08	2016	41OUT_7/8/2016_D1_C	C	50	10	500	ALMACO JACK	SERIOLA RIVOLIANA	CARANGIDAE	0	0	0	0	0	2	0	0	0	0	2	0.004	40
41OUT_7/8/2016_D1	41OUT	2016-07-08	2016	41OUT_7/8/2016_D1_C	C	50	10	500	ATLANTIC SPADEFISH	CHAETODIPTERUS FABER	EPHIPPIDAE	0	0	0	10	30	0	0	0	0	0	40	0.08	800
41OUT_7/8/2016_D1	41OUT	2016-07-08	2016	41OUT_7/8/2016_D1_C	C	50	10	500	BAR JACK	CARANGOIDES RUBER	CARANGIDAE	30	0	0	0	0	0	0	0	0	0	30	0.06	600
41OUT_7/8/2016_D1	41OUT	2016-07-08	2016	41OUT_7/8/2016_D1_C	C	50	10	500	BLACK SEA BASS	CENTROPRISTIS STRIATA	SERRANIDAE	3	17	15	3	0	0	0	0	0	0	38	0.076	760
41OUT_7/8/2016_D1	41OUT	2016-07-08	2016	41OUT_7/8/2016_D1_C	C	50	10	500	BLUE ANGELFISH	HOLACANTHUS BERMUDENSIS	POMACANTHIDAE	0	0	0	0	1	0	0	0	0	0	1	0.002	20
41OUT_7/8/2016_D1	41OUT	2016-07-08	2016	41OUT_7/8/2016_D1_C	C	50	10	500	CUBBYU	PAREQUES UMBROSUS	SCIAENIDAE	30	40	2	0	0	0	0	0	0	0	72	0.144	1440
41OUT_7/8/2016_D1	41OUT	2016-07-08	2016	41OUT_7/8/2016_D1_C	C	50	10	500	GAG	MYCTEROPERCA MICROLEPIS	SERRANIDAE	0	0	0	0	1	0	0	0	0	0	1	0.002	20
41OUT_7/8/2016_D1	41OUT	2016-07-08	2016	41OUT_7/8/2016_D1_C	C	50	10	500	GRAY TRIGGERFISH	BALISTES CAPRISCUS	BALISTIDAE	0	0	0	2	0	0	0	0	0	0	2	0.004	40
41OUT_7/8/2016_D1	41OUT	2016-07-08	2016	41OUT_7/8/2016_D1_C	C	50	10	500	GREAT BARRACUDA	SPHYRAENA BARRACUDA	SPHYRAENIDAE	0	0	0	0	0	0	1	1	0	1	3	0.006	60
41OUT_7/8/2016_D1	41OUT	2016-07-08	2016	41OUT_7/8/2016_D1_C	C	50	10	500	GREATER AMBERJACK	SERIOLA DUMERILI	CARANGIDAE	0	0	0	0	0	0	0	0	0	5	5	0.01	100
41OUT_7/8/2016_D1	41OUT	2016-07-08	2016	41OUT_7/8/2016_D1_C	C	50	10	500	LANE SNAPPER	LUTJANUS SYNAGRIS	LUTJANIDAE	0	0	2	0	0	0	0	0	0	0	2	0.004	40
41OUT_7/8/2016_D1	41OUT	2016-07-08	2016	41OUT_7/8/2016_D1_C	C	50	10	500	PLANEHEAD FILEFISH	STEPHANOLEPIS HISPIDUS	BALISTIDAE	0	1	0	0	0	0	0	0	0	0	1	0.002	20
41OUT_7/8/2016_D1	41OUT	2016-07-08	2016	41OUT_7/8/2016_D1_C	C	50	10	500	RED SNAPPER	LUTJANUS CAMPECHANUS	LUTJANIDAE	0	0	1	2	1	0	0	0	0	0	4	0.008	80
41OUT_7/8/2016_D1	41OUT	2016-07-08	2016	41OUT_7/8/2016_D1_C	C	50	10	500	SHEEPSHEAD	ARCHOSARGUS PROBATOCEPHALUS	SPARIDAE	0	0	4	1	1	0	0	0	0	0	6	0.012	120
41OUT_7/8/2016_D1	41OUT	2016-07-08	2016	41OUT_7/8/2016_D1_C	C	50	10	500	SPOTTAIL PINFISH	DIPLODUS HOLBROOKII	SPARIDAE	0	0	30	20	0	0	0	0	0	0	50	0.1	1000
41OUT_7/8/2016_D1	41OUT	2016-07-08	2016	41OUT_7/8/2016_D1_C	C	50	10	500	TOMTATE	HAEMULON AUROLINEATUM	HAEMULIDAE	500	200	110	0	0	0	0	0	0	0	810	1.62	16200
41OUT_7/8/2016_D1	41OUT	2016-07-08	2016	41OUT_7/8/2016_D1_C	C	50	10	500	VERMILION SNAPPER	RHOMBOPLITES AURORUBENS	LUTJANIDAE	40	0	0	0	0	0	0	0	0	0	40	0.08	800
41OUT_7/8/2016_D1	41OUT	2016-07-08	2016	41OUT_7/8/2016_D1_C	C	50	10	500	WHITE GRUNT	HAEMULON PLUMIERII	HAEMULIDAE	0	3	2	1	0	0	0	0	0	0	6	0.012	120
41OUT_7/8/2016_D1	41OUT	2016-07-08	2016	41OUT_7/8/2016_D1_C	C	50	10	500	WHITESPOTTED SOAPFISH	RYPTICUS MACULATUS	SERRANIDAE	0	3	0	0	0	0	0	0	0	0	3	0.006	60
RECON3_7/15/2016_D1	RECON3	2016-07-15	2016	RECON3_7/15/2016_D1_C	C	50	10	500	BAR JACK	CARANGOIDES RUBER	CARANGIDAE	1	0	0	0	0	0	0	0	0	0	1	0.002	20
RECON3_7/15/2016_D1	RECON3	2016-07-15	2016	RECON3_7/15/2016_D1_C	C	50	10	500	BLACK SEA BASS	CENTROPRISTIS STRIATA	SERRANIDAE	0	0	30	56	0	0	0	0	0	0	86	0.172	1720
RECON3_7/15/2016_D1	RECON3	2016-07-15	2016	RECON3_7/15/2016_D1_C	C	50	10	500	CUBBYU	PAREQUES UMBROSUS	SCIAENIDAE	0	50	0	0	0	0	0	0	0	0	50	0.1	1000
RECON3_7/15/2016_D1	RECON3	2016-07-15	2016	RECON3_7/15/2016_D1_C	C	50	10	500	EMERALD PARROTFISH	NICHOLSINA USTA	SCARIDAE	2	0	0	0	0	0	0	0	0	0	2	0.004	40
RECON3_7/15/2016_D1	RECON3	2016-07-15	2016	RECON3_7/15/2016_D1_C	C	50	10	500	JACKKNIFE FISH	EQUETUS LANCEOLATUS	SCIAENIDAE	0	0	0	5	0	0	0	0	0	0	5	0.01	100
RECON3_7/15/2016_D1	RECON3	2016-07-15	2016	RECON3_7/15/2016_D1_C	C	50	10	500	OYSTER TOAD	OPSANUS TAU	BATRACHOIDIDAE	0	1	0	0	0	0	0	0	0	0	1	0.002	20
RECON3_7/15/2016_D1	RECON3	2016-07-15	2016	RECON3_7/15/2016_D1_C	C	50	10	500	RED SNAPPER	LUTJANUS CAMPECHANUS	LUTJANIDAE	0	0	0	0	0	0	0	0	0	2	2	0.004	40
RECON3_7/15/2016_D1	RECON3	2016-07-15	2016	RECON3_7/15/2016_D1_C	C	50	10	500	SLIPPERY DICK	HALICHOERES BIVITTATUS	LABRIDAE	3	0	0	0	0	0	0	0	0	0	3	0.006	60
RECON3_7/15/2016_D1	RECON3	2016-07-15	2016	RECON3_7/15/2016_D1_C	C	50	10	500	TOMTATE	HAEMULON AUROLINEATUM	HAEMULIDAE	0	200	0	0	0	0	0	0	0	0	200	0.4	4000
RECON4_7/15/2016_D1	RECON4	2016-07-15	2016	RECON4_7/15/2016_D1_C	C	50	10	500	BLACK SEA BASS	CENTROPRISTIS STRIATA	SERRANIDAE	2	19	12	0	0	0	0	0	0	0	33	0.066	660
RECON4_7/15/2016_D1	RECON4	2016-07-15	2016	RECON4_7/15/2016_D1_C	C	50	10	500	BLUE ANGELFISH	HOLACANTHUS BERMUDENSIS	POMACANTHIDAE	1	0	0	0	0	0	0	0	0	0	1	0.002	20
RECON4_7/15/2016_D1	RECON4	2016-07-15	2016	RECON4_7/15/2016_D1_C	C	50	10	500	COCOA DAMSELFISH	STEGASTES VARIABILIS	POMACENTRIDAE	2	0	0	0	0	0	0	0	0	0	2	0.004	40
RECON4_7/15/2016_D1	RECON4	2016-07-15	2016	RECON4_7/15/2016_D1_C	C	50	10	500	DWARF GOATFISH	UPENEUS PARVUS	MULLIDAE	1	0	0	0	0	0	0	0	0	0	1	0.002	20
RECON4_7/15/2016_D1	RECON4	2016-07-15	2016	RECON4_7/15/2016_D1_C	C	50	10	500	EMERALD PARROTFISH	NICHOLSINA USTA	SCARIDAE	1	0	0	0	0	0	0	0	0	0	1	0.002	20
RECON4_7/15/2016_D1	RECON4	2016-07-15	2016	RECON4_7/15/2016_D1_C	C	50	10	500	GRAY TRIGGERFISH	BALISTES CAPRISCUS	BALISTIDAE	0	1	0	0	0	0	0	0	0	0	1	0.002	20
RECON4_7/15/2016_D1	RECON4	2016-07-15	2016	RECON4_7/15/2016_D1_C	C	50	10	500	GREAT BARRACUDA	SPHYRAENA BARRACUDA	SPHYRAENIDAE	0	0	0	0	0	0	0	0	0	1	1	0.002	20
RECON4_7/15/2016_D1	RECON4	2016-07-15	2016	RECON4_7/15/2016_D1_C	C	50	10	500	LONGSPINE PORGY	STENOTOMUS CAPRINUS	SPARIDAE	4	24	0	0	0	0	0	0	0	0	28	0.056	560
RECON4_7/15/2016_D1	RECON4	2016-07-15	2016	RECON4_7/15/2016_D1_C	C	50	10	500	OYSTER TOAD	OPSANUS TAU	BATRACHOIDIDAE	0	1	0	0	0	0	0	0	0	0	1	0.002	20
RECON4_7/15/2016_D1	RECON4	2016-07-15	2016	RECON4_7/15/2016_D1_C	C	50	10	500	PAINTED WRASSE	HALICHOERES CAUDALIS	LABRIDAE	9	1	0	0	0	0	0	0	0	0	10	0.008	80
RECON4_7/15/2016_D1	RECON4	2016-07-15	2016	RECON4_7/15/2016_D1_C	C	50	10	500	SEAWEED BLENNY	PARABLENNIUS MARMOREUS	BLENNIIDAE	1	0	0	0	0	0	0	0	0	0	1	0.002	20
RECON4_7/15/2016_D1	RECON4	2016-07-15	2016	RECON4_7/15/2016_D1_C	C	50	10	500	SLIPPERY DICK	HALICHOERES BIVITTATUS	LABRIDAE	7	10	0	0	0	0	0	0	0	0	17	0.014	140
RECON4_7/15/2016_D1	RECON4	2016-07-15	2016	RECON4_7/15/2016_D1_C	C	50	10	500	TOMTATE	HAEMULON AUROLINEATUM	HAEMULIDAE	0	40	0	0	0	0	0	0	0	0	40	0.08	800

## Sheet: small size prey
siteid	site	fished	Res_Area	ledge_ht	location	Date	Year	transectID	type	TransectA	common	SumOf<2	SumOf2to5	SumOf5to7	SumOf7to10	total	SumOf10to15	SumOf15to20	CountOfcommon	preyN_m2	preyN_ha	keep
01ALTIN_7/8/2016_D1	01ALTIN	FALSE	IN	tall		2016-07-08	2016	01ALTIN_7/8/2016_D1_P	P	50	BELTED SANDFISH	0	0	5	0	5	0	0	1	0.1	1000	TRUE
01ALTIN_7/8/2016_D1	01ALTIN	FALSE	IN	tall		2016-07-08	2016	01ALTIN_7/8/2016_D1_P	P	50	BLACK SEA BASS	0	0	2	5	12	5	0	1	0.24	2400	TRUE
01ALTIN_7/8/2016_D1	01ALTIN	FALSE	IN	tall		2016-07-08	2016	01ALTIN_7/8/2016_D1_P	P	50	COCOA DAMSELFISH	0	0	1	2	3	0	0	1	0.06	600	TRUE
01ALTIN_7/8/2016_D1	01ALTIN	FALSE	IN	tall		2016-07-08	2016	01ALTIN_7/8/2016_D1_P	P	50	CUBBYU	0	5	10	0	15	0	0	1	0.3	3000	TRUE
01ALTIN_7/8/2016_D1	01ALTIN	FALSE	IN	tall		2016-07-08	2016	01ALTIN_7/8/2016_D1_P	P	50	GOBIES	0	0	5	5	10	0	0	1	0.2	2000	TRUE
01ALTIN_7/8/2016_D1	01ALTIN	FALSE	IN	tall		2016-07-08	2016	01ALTIN_7/8/2016_D1_P	P	50	SAND PERCH	0	0	0	1	1	0	0	1	0.02	200	TRUE
01ALTIN_7/8/2016_D1	01ALTIN	FALSE	IN	tall		2016-07-08	2016	01ALTIN_7/8/2016_D1_P	P	50	SEAWEED BLENNY	0	0	2	2	4	0	0	1	0.08	800	TRUE
01ALTIN_7/8/2016_D1	01ALTIN	FALSE	IN	tall		2016-07-08	2016	01ALTIN_7/8/2016_D1_P	P	50	SLIPPERY DICK	0	10	15	6	31	0	0	1	0.62	6200	TRUE
01ALTIN_7/8/2016_D1	01ALTIN	FALSE	IN	tall		2016-07-08	2016	01ALTIN_7/8/2016_D1_P	P	50	TWOSPOT CARDINALFISH	0	0	5	0	5	0	0	1	0.1	1000	TRUE
01IN_7/14/2016_D1	01IN	FALSE	IN	short		2016-07-14	2016	01IN_7/14/2016_D1_P	P	50	BELTED SANDFISH	0	0	14	10	24	0	0	1	0.48	4800	TRUE
01IN_7/14/2016_D1	01IN	FALSE	IN	short		2016-07-14	2016	01IN_7/14/2016_D1_P	P	50	BLACK SEA BASS	0	0	5	11	16	0	0	1	0.32	3200	TRUE
01IN_7/14/2016_D1	01IN	FALSE	IN	short		2016-07-14	2016	01IN_7/14/2016_D1_P	P	50	COCOA DAMSELFISH	0	2	0	0	2	0	0	1	0.04	400	TRUE
01IN_7/14/2016_D1	01IN	FALSE	IN	short		2016-07-14	2016	01IN_7/14/2016_D1_P	P	50	CUBBYU	0	0	3	9	12	0	0	1	0.24	2400	TRUE
01IN_7/14/2016_D1	01IN	FALSE	IN	short		2016-07-14	2016	01IN_7/14/2016_D1_P	P	50	GOBIES	0	0	15	0	15	0	0	1	0.3	3000	TRUE
01IN_7/14/2016_D1	01IN	FALSE	IN	short		2016-07-14	2016	01IN_7/14/2016_D1_P	P	50	JACKKNIFE FISH	0	1	0	2	3	0	0	1	0.06	600	TRUE
01IN_7/14/2016_D1	01IN	FALSE	IN	short		2016-07-14	2016	01IN_7/14/2016_D1_P	P	50	SAND PERCH	0	0	0	1	1	0	0	1	0.02	200	TRUE
01IN_7/14/2016_D1	01IN	FALSE	IN	short		2016-07-14	2016	01IN_7/14/2016_D1_P	P	50	SEAWEED BLENNY	0	0	8	2	10	0	0	1	0.2	2000	TRUE
01IN_7/14/2016_D1	01IN	FALSE	IN	short		2016-07-14	2016	01IN_7/14/2016_D1_P	P	50	SLIPPERY DICK	0	5	42	14	64	3	0	1	1.28	12800	TRUE
01IN_7/14/2016_D1	01IN	FALSE	IN	short		2016-07-14	2016	01IN_7/14/2016_D1_P	P	50	TWOSPOT CARDINALFISH	0	0	22	15	37	0	0	1	0.74	7400	TRUE
01OUT_7/8/2016_D1	01OUT	TRUE	OUT	tall		2016-07-08	2016	01OUT_7/8/2016_D1_P	P	50	BELTED SANDFISH	0	0	3	2	5	0	0	1	0.1	1000	TRUE
01OUT_7/8/2016_D1	01OUT	TRUE	OUT	tall		2016-07-08	2016	01OUT_7/8/2016_D1_P	P	50	BLACK SEA BASS	0	0	10	10	20	0	0	1	0.4	4000	TRUE
01OUT_7/8/2016_D1	01OUT	TRUE	OUT	tall		2016-07-08	2016	01OUT_7/8/2016_D1_P	P	50	COCOA DAMSELFISH	0	2	3	0	5	0	0	1	0.1	1000	TRUE
01OUT_7/8/2016_D1	01OUT	TRUE	OUT	tall		2016-07-08	2016	01OUT_7/8/2016_D1_P	P	50	DWARF GOATFISH	0	0	3	0	3	0	0	1	0.06	600	TRUE
01OUT_7/8/2016_D1	01OUT	TRUE	OUT	tall		2016-07-08	2016	01OUT_7/8/2016_D1_P	P	50	SEAWEED BLENNY	0	0	3	2	7	2	0	1	0.14	1400	TRUE
01OUT_7/8/2016_D1	01OUT	TRUE	OUT	tall		2016-07-08	2016	01OUT_7/8/2016_D1_P	P	50	SLIPPERY DICK	0	15	15	5	35	0	0	1	0.7	7000	TRUE
01OUT_7/8/2016_D1	01OUT	TRUE	OUT	tall		2016-07-08	2016	01OUT_7/8/2016_D1_P	P	50	TOMTATE	0	1000	0	0	1000	0	0	1	20	200000	TRUE
01OUT_7/8/2016_D1	01OUT	TRUE	OUT	tall		2016-07-08	2016	01OUT_7/8/2016_D1_P	P	50	TWOSPOT CARDINALFISH	0	2	5	1	8	0	0	1	0.16	1600	TRUE
02ALTIN_7/12/2016_D1	02ALTIN	FALSE	IN	short		2016-07-12	2016	02ALTIN_7/12/2016_D1_P	P	50	BELTED SANDFISH	0	0	20	4	24	0	0	1	0.48	4800	TRUE
02ALTIN_7/12/2016_D1	02ALTIN	FALSE	IN	short		2016-07-12	2016	02ALTIN_7/12/2016_D1_P	P	50	BLACK SEA BASS	0	0	17	5	22	0	0	1	0.44	4400	TRUE
02ALTIN_7/12/2016_D1	02ALTIN	FALSE	IN	short		2016-07-12	2016	02ALTIN_7/12/2016_D1_P	P	50	PAINTED WRASSE	0	15	8	0	23	0	0	1	0.46	4600	TRUE
02ALTIN_7/12/2016_D1	02ALTIN	FALSE	IN	short		2016-07-12	2016	02ALTIN_7/12/2016_D1_P	P	50	SEAWEED BLENNY	0	0	5	0	5	0	0	1	0.1	1000	TRUE
02ALTIN_7/12/2016_D1	02ALTIN	FALSE	IN	short		2016-07-12	2016	02ALTIN_7/12/2016_D1_P	P	50	SLIPPERY DICK	0	22	38	0	60	0	0	1	1.2	12000	TRUE
02ALTIN_7/12/2016_D1	02ALTIN	FALSE	IN	short		2016-07-12	2016	02ALTIN_7/12/2016_D1_P	P	50	TWOSPOT CARDINALFISH	0	0	2	3	5	0	0	1	0.1	1000	TRUE
02IN_7/12/2016_D1	02IN	FALSE	IN	tall		2016-07-12	2016	02IN_7/12/2016_D1_P	P	26	BANDTAIL PUFFER	0	0	1	0	1	0	0	1	0.0384615	384.615	TRUE
02IN_7/12/2016_D1	02IN	FALSE	IN	tall		2016-07-12	2016	02IN_7/12/2016_D1_P	P	26	BELTED SANDFISH	0	7	0	0	7	0	0	1	0.269231	2692.31	TRUE
02IN_7/12/2016_D1	02IN	FALSE	IN	tall		2016-07-12	2016	02IN_7/12/2016_D1_P	P	26	BLACK SEA BASS	0	0	1	0	1	0	0	1	0.0384615	384.615	TRUE
02IN_7/12/2016_D1	02IN	FALSE	IN	tall		2016-07-12	2016	02IN_7/12/2016_D1_P	P	26	BLUE DARTFISH	0	0	3	0	3	0	0	1	0.115385	1153.85	TRUE
02IN_7/12/2016_D1	02IN	FALSE	IN	tall		2016-07-12	2016	02IN_7/12/2016_D1_P	P	26	COCOA DAMSELFISH	0	2	0	0	2	0	0	1	0.0769231	769.231	TRUE
02IN_7/12/2016_D1	02IN	FALSE	IN	tall		2016-07-12	2016	02IN_7/12/2016_D1_P	P	26	CRESTED BLENNY	0	1	0	0	1	0	0	1	0.0384615	384.615	TRUE
02IN_7/12/2016_D1	02IN	FALSE	IN	tall		2016-07-12	2016	02IN_7/12/2016_D1_P	P	26	CUBBYU	0	2	0	0	2	0	0	1	0.0769231	769.231	TRUE
02IN_7/12/2016_D1	02IN	FALSE	IN	tall		2016-07-12	2016	02IN_7/12/2016_D1_P	P	26	SEAWEED BLENNY	0	1	0	0	1	0	0	1	0.0384615	384.615	TRUE
02IN_7/12/2016_D1	02IN	FALSE	IN	tall		2016-07-12	2016	02IN_7/12/2016_D1_P	P	26	SLIPPERY DICK	0	10	5	2	18	1	0	2	0.692308	6923.08	TRUE
02IN_7/12/2016_D1	02IN	FALSE	IN	tall		2016-07-12	2016	02IN_7/12/2016_D1_P	P	26	WHITESPOTTED SOAPFISH	0	0	2	0	2	0	0	1	0.0769231	769.231	TRUE
02OUT_7/14/2016_D1	02OUT	TRUE	OUT	tall		2016-07-14	2016	02OUT_7/14/2016_D1_P	P	36	BANDTAIL PUFFER	0	1	0	0	1	0	0	1	0.0277778	277.778	TRUE
02OUT_7/14/2016_D1	02OUT	TRUE	OUT	tall		2016-07-14	2016	02OUT_7/14/2016_D1_P	P	36	BELTED SANDFISH	0	9	0	0	9	0	0	1	0.25	2500	TRUE
02OUT_7/14/2016_D1	02OUT	TRUE	OUT	tall		2016-07-14	2016	02OUT_7/14/2016_D1_P	P	36	BLACK SEA BASS	0	1	1	0	2	0	0	1	0.0555556	555.556	TRUE
02OUT_7/14/2016_D1	02OUT	TRUE	OUT	tall		2016-07-14	2016	02OUT_7/14/2016_D1_P	P	36	COCOA DAMSELFISH	3	5	0	0	8	0	0	1	0.222222	2222.22	TRUE
02OUT_7/14/2016_D1	02OUT	TRUE	OUT	tall		2016-07-14	2016	02OUT_7/14/2016_D1_P	P	36	CUBBYU	0	7	0	0	7	0	0	1	0.194444	1944.44	TRUE
02OUT_7/14/2016_D1	02OUT	TRUE	OUT	tall		2016-07-14	2016	02OUT_7/14/2016_D1_P	P	36	PAINTED WRASSE	0	0	0	1	1	0	0	1	0.0277778	277.778	TRUE
02OUT_7/14/2016_D1	02OUT	TRUE	OUT	tall		2016-07-14	2016	02OUT_7/14/2016_D1_P	P	36	SEAWEED BLENNY	0	2	0	0	2	0	0	1	0.0555556	555.556	TRUE
02OUT_7/14/2016_D1	02OUT	TRUE	OUT	tall		2016-07-14	2016	02OUT_7/14/2016_D1_P	P	36	SLIPPERY DICK	0	14	4	11	31	2	0	2	0.861111	8611.11	TRUE
02OUT_7/14/2016_D1	02OUT	TRUE	OUT	tall		2016-07-14	2016	02OUT_7/14/2016_D1_P	P	36	SPOTFIN BUTTERFLYFISH	0	0	1	0	1	0	0	1	0.0277778	277.778	TRUE
02OUT_7/14/2016_D1	02OUT	TRUE	OUT	tall		2016-07-14	2016	02OUT_7/14/2016_D1_P	P	36	SPOTTED GOBY	0	2	0	0	2	0	0	1	0.0555556	555.556	TRUE
02OUT_7/14/2016_D1	02OUT	TRUE	OUT	tall		2016-07-14	2016	02OUT_7/14/2016_D1_P	P	36	TWOSPOT CARDINALFISH	0	2	0	0	2	0	0	1	0.0555556	555.556	TRUE
02OUT_7/14/2016_D1	02OUT	TRUE	OUT	tall		2016-07-14	2016	02OUT_7/14/2016_D1_P	P	36	WHITESPOTTED SOAPFISH	0	0	0	1	2	1	0	1	0.0555556	555.556	TRUE
03ALTIN_7/11/2016_D1	03ALTIN	FALSE	IN	short		2016-07-11	2016	03ALTIN_7/11/2016_D1_P	P	50	BELTED SANDFISH	0	14	0	0	14	0	0	1	0.28	2800	TRUE
03ALTIN_7/11/2016_D1	03ALTIN	FALSE	IN	short		2016-07-11	2016	03ALTIN_7/11/2016_D1_P	P	50	BLACK SEA BASS	0	9	0	2	11	0	0	1	0.22	2200	TRUE
03ALTIN_7/11/2016_D1	03ALTIN	FALSE	IN	short		2016-07-11	2016	03ALTIN_7/11/2016_D1_P	P	50	DOCTORFISH	0	1	0	0	1	0	0	1	0.02	200	TRUE
03ALTIN_7/11/2016_D1	03ALTIN	FALSE	IN	short		2016-07-11	2016	03ALTIN_7/11/2016_D1_P	P	50	JACKKNIFE FISH	0	2	0	0	2	0	0	1	0.04	400	TRUE
03ALTIN_7/11/2016_D1	03ALTIN	FALSE	IN	short		2016-07-11	2016	03ALTIN_7/11/2016_D1_P	P	50	LONGSPINE PORGY	0	0	0	3	3	0	0	1	0.06	600	TRUE
03ALTIN_7/11/2016_D1	03ALTIN	FALSE	IN	short		2016-07-11	2016	03ALTIN_7/11/2016_D1_P	P	50	PAINTED WRASSE	0	6	3	2	11	0	0	1	0.22	2200	TRUE
03ALTIN_7/11/2016_D1	03ALTIN	FALSE	IN	short		2016-07-11	2016	03ALTIN_7/11/2016_D1_P	P	50	SAND PERCH	0	1	0	0	1	0	0	1	0.02	200	TRUE
03ALTIN_7/11/2016_D1	03ALTIN	FALSE	IN	short		2016-07-11	2016	03ALTIN_7/11/2016_D1_P	P	50	SEAWEED BLENNY	0	3	0	0	3	0	0	1	0.06	600	TRUE
03ALTIN_7/11/2016_D1	03ALTIN	FALSE	IN	short		2016-07-11	2016	03ALTIN_7/11/2016_D1_P	P	50	SLIPPERY DICK	0	29	14	0	44	1	0	2	0.88	8800	TRUE
03ALTIN_7/11/2016_D1	03ALTIN	FALSE	IN	short		2016-07-11	2016	03ALTIN_7/11/2016_D1_P	P	50	SPOTTED GOBY	0	1	0	0	1	0	0	1	0.02	200	TRUE
03ALTIN_7/11/2016_D1	03ALTIN	FALSE	IN	short		2016-07-11	2016	03ALTIN_7/11/2016_D1_P	P	50	TOMTATE	0	200	0	0	200	0	0	1	4	40000	TRUE
03ALTOUT_7/9/2016_D1	03ALTOUT	TRUE	OUT	tall		2016-07-09	2016	03ALTOUT_7/9/2016_D1_P	P	32	BELTED SANDFISH	0	3	0	0	3	0	0	1	0.09375	937.5	TRUE
03ALTOUT_7/9/2016_D1	03ALTOUT	TRUE	OUT	tall		2016-07-09	2016	03ALTOUT_7/9/2016_D1_P	P	32	BLACK SEA BASS	0	0	3	0	3	0	0	1	0.09375	937.5	TRUE
03ALTOUT_7/9/2016_D1	03ALTOUT	TRUE	OUT	tall		2016-07-09	2016	03ALTOUT_7/9/2016_D1_P	P	32	COCOA DAMSELFISH	0	1	0	0	1	0	0	1	0.03125	312.5	TRUE
03ALTOUT_7/9/2016_D1	03ALTOUT	TRUE	OUT	tall		2016-07-09	2016	03ALTOUT_7/9/2016_D1_P	P	32	CUBBYU	0	1	0	0	1	0	0	1	0.03125	312.5	TRUE
03ALTOUT_7/9/2016_D1	03ALTOUT	TRUE	OUT	tall		2016-07-09	2016	03ALTOUT_7/9/2016_D1_P	P	32	PAINTED WRASSE	0	0	1	1	2	0	0	1	0.0625	625	TRUE
03ALTOUT_7/9/2016_D1	03ALTOUT	TRUE	OUT	tall		2016-07-09	2016	03ALTOUT_7/9/2016_D1_P	P	32	SAND PERCH	0	2	0	0	2	0	0	1	0.0625	625	TRUE
03ALTOUT_7/9/2016_D1	03ALTOUT	TRUE	OUT	tall		2016-07-09	2016	03ALTOUT_7/9/2016_D1_P	P	32	SEAWEED BLENNY	0	1	0	0	1	0	0	1	0.03125	312.5	TRUE
03ALTOUT_7/9/2016_D1	03ALTOUT	TRUE	OUT	tall		2016-07-09	2016	03ALTOUT_7/9/2016_D1_P	P	32	SLIPPERY DICK	56	0	0	0	58	2	0	2	1.8125	18125	TRUE
03IN_7/8/2016_D1	03IN	FALSE	IN	tall		2016-07-08	2016	03IN_7/8/2016_D1_P	P	50	BELTED SANDFISH	0	0	5	10	15	0	0	1	0.3	3000	TRUE
03IN_7/8/2016_D1	03IN	FALSE	IN	tall		2016-07-08	2016	03IN_7/8/2016_D1_P	P	50	BLACK SEA BASS	0	0	5	10	15	0	0	1	0.3	3000	TRUE
03IN_7/8/2016_D1	03IN	FALSE	IN	tall		2016-07-08	2016	03IN_7/8/2016_D1_P	P	50	BLUE ANGELFISH	0	0	0	1	2	1	0	1	0.04	400	TRUE
03IN_7/8/2016_D1	03IN	FALSE	IN	tall		2016-07-08	2016	03IN_7/8/2016_D1_P	P	50	COCOA DAMSELFISH	0	1	2	2	5	0	0	1	0.1	1000	TRUE
03IN_7/8/2016_D1	03IN	FALSE	IN	tall		2016-07-08	2016	03IN_7/8/2016_D1_P	P	50	CUBBYU	0	0	0	0	200	200	0	1	4	40000	TRUE
03IN_7/8/2016_D1	03IN	FALSE	IN	tall		2016-07-08	2016	03IN_7/8/2016_D1_P	P	50	GOBIES	0	0	5	0	5	0	0	1	0.1	1000	TRUE
03IN_7/8/2016_D1	03IN	FALSE	IN	tall		2016-07-08	2016	03IN_7/8/2016_D1_P	P	50	PAINTED WRASSE	0	1	1	2	4	0	0	1	0.08	800	TRUE
03IN_7/8/2016_D1	03IN	FALSE	IN	tall		2016-07-08	2016	03IN_7/8/2016_D1_P	P	50	SEAWEED BLENNY	0	0	3	2	5	0	0	1	0.1	1000	TRUE
03IN_7/8/2016_D1	03IN	FALSE	IN	tall		2016-07-08	2016	03IN_7/8/2016_D1_P	P	50	SLIPPERY DICK	0	0	10	15	30	5	0	1	0.6	6000	TRUE
03IN_7/8/2016_D1	03IN	FALSE	IN	tall		2016-07-08	2016	03IN_7/8/2016_D1_P	P	50	TWOSPOT CARDINALFISH	0	0	2	0	2	0	0	1	0.04	400	TRUE
03OUT_7/14/2016_D1	03OUT	TRUE	OUT	short		2016-07-14	2016	03OUT_7/14/2016_D1_P	P	50	BELTED SANDFISH	0	14	0	0	14	0	0	1	0.28	2800	TRUE
03OUT_7/14/2016_D1	03OUT	TRUE	OUT	short		2016-07-14	2016	03OUT_7/14/2016_D1_P	P	50	BLACK SEA BASS	0	0	1	0	1	0	0	1	0.02	200	TRUE
03OUT_7/14/2016_D1	03OUT	TRUE	OUT	short		2016-07-14	2016	03OUT_7/14/2016_D1_P	P	50	BLUE ANGELFISH	0	0	0	5	6	1	0	1	0.12	1200	TRUE
03OUT_7/14/2016_D1	03OUT	TRUE	OUT	short		2016-07-14	2016	03OUT_7/14/2016_D1_P	P	50	COCOA DAMSELFISH	1	2	0	0	3	0	0	1	0.06	600	TRUE
03OUT_7/14/2016_D1	03OUT	TRUE	OUT	short		2016-07-14	2016	03OUT_7/14/2016_D1_P	P	50	CUBBYU	0	6	0	0	6	0	0	1	0.12	1200	TRUE
03OUT_7/14/2016_D1	03OUT	TRUE	OUT	short		2016-07-14	2016	03OUT_7/14/2016_D1_P	P	50	GRAY TRIGGERFISH	0	0	0	0	1	1	0	1	0.02	200	TRUE
03OUT_7/14/2016_D1	03OUT	TRUE	OUT	short		2016-07-14	2016	03OUT_7/14/2016_D1_P	P	50	PAINTED WRASSE	0	1	0	2	4	1	0	2	0.08	800	TRUE
03OUT_7/14/2016_D1	03OUT	TRUE	OUT	short		2016-07-14	2016	03OUT_7/14/2016_D1_P	P	50	SEAWEED BLENNY	0	4	0	0	4	0	0	1	0.08	800	TRUE
03OUT_7/14/2016_D1	03OUT	TRUE	OUT	short		2016-07-14	2016	03OUT_7/14/2016_D1_P	P	50	SLIPPERY DICK	0	34	1	7	43	1	0	2	0.86	8600	TRUE
03OUT_7/14/2016_D1	03OUT	TRUE	OUT	short		2016-07-14	2016	03OUT_7/14/2016_D1_P	P	50	SPOTTED GOBY	0	7	0	0	7	0	0	1	0.14	1400	TRUE
03OUT_7/14/2016_D1	03OUT	TRUE	OUT	short		2016-07-14	2016	03OUT_7/14/2016_D1_P	P	50	TWOSPOT CARDINALFISH	0	2	0	0	2	0	0	1	0.04	400	TRUE
04IN_7/14/2016_D1	04IN	FALSE	IN	short		2016-07-14	2016	04IN_7/14/2016_D1_P	P	40	BELTED SANDFISH	0	13	0	0	13	0	0	1	0.325	3250	TRUE
04IN_7/14/2016_D1	04IN	FALSE	IN	short		2016-07-14	2016	04IN_7/14/2016_D1_P	P	40	BLACK SEA BASS	0	5	0	0	5	0	0	1	0.125	1250	TRUE
04IN_7/14/2016_D1	04IN	FALSE	IN	short		2016-07-14	2016	04IN_7/14/2016_D1_P	P	40	COCOA DAMSELFISH	0	3	0	0	3	0	0	1	0.075	750	TRUE
04IN_7/14/2016_D1	04IN	FALSE	IN	short		2016-07-14	2016	04IN_7/14/2016_D1_P	P	40	CRESTED BLENNY	0	1	0	0	1	0	0	1	0.025	250	TRUE
04IN_7/14/2016_D1	04IN	FALSE	IN	short		2016-07-14	2016	04IN_7/14/2016_D1_P	P	40	CUBBYU	0	6	0	0	6	0	0	1	0.15	1500	TRUE
04IN_7/14/2016_D1	04IN	FALSE	IN	short		2016-07-14	2016	04IN_7/14/2016_D1_P	P	40	EMERALD PARROTFISH	0	1	0	0	1	0	0	1	0.025	250	TRUE
04IN_7/14/2016_D1	04IN	FALSE	IN	short		2016-07-14	2016	04IN_7/14/2016_D1_P	P	40	SEAWEED BLENNY	0	4	0	0	4	0	0	1	0.1	1000	TRUE
04IN_7/14/2016_D1	04IN	FALSE	IN	short		2016-07-14	2016	04IN_7/14/2016_D1_P	P	40	SLIPPERY DICK	0	38	4	10	53	1	0	2	1.325	13250	TRUE
04IN_7/14/2016_D1	04IN	FALSE	IN	short		2016-07-14	2016	04IN_7/14/2016_D1_P	P	40	SPOTFIN BUTTERFLYFISH	0	0	1	0	1	0	0	1	0.025	250	TRUE
04IN_7/14/2016_D1	04IN	FALSE	IN	short		2016-07-14	2016	04IN_7/14/2016_D1_P	P	40	TOMTATE	0	50	0	0	50	0	0	1	1.25	12500	TRUE
04IN_7/14/2016_D1	04IN	FALSE	IN	short		2016-07-14	2016	04IN_7/14/2016_D1_P	P	40	TWOSPOT CARDINALFISH	0	2	0	0	2	0	0	1	0.05	500	TRUE
04OUT_7/10/2016_D1	04OUT	TRUE	OUT	short		2016-07-10	2016	04OUT_7/10/2016_D1_P	P	50	BELTED SANDFISH	0	0	18	4	22	0	0	1	0.44	4400	TRUE
04OUT_7/10/2016_D1	04OUT	TRUE	OUT	short		2016-07-10	2016	04OUT_7/10/2016_D1_P	P	50	BLACK SEA BASS	0	0	15	5	20	0	0	1	0.4	4000	TRUE
04OUT_7/10/2016_D1	04OUT	TRUE	OUT	short		2016-07-10	2016	04OUT_7/10/2016_D1_P	P	50	BLUE ANGELFISH	0	0	0	0	1	1	0	1	0.02	200	TRUE
04OUT_7/10/2016_D1	04OUT	TRUE	OUT	short		2016-07-10	2016	04OUT_7/10/2016_D1_P	P	50	COCOA DAMSELFISH	0	0	2	0	2	0	0	1	0.04	400	TRUE
04OUT_7/10/2016_D1	04OUT	TRUE	OUT	short		2016-07-10	2016	04OUT_7/10/2016_D1_P	P	50	CUBBYU	0	0	8	2	10	0	0	1	0.2	2000	TRUE
04OUT_7/10/2016_D1	04OUT	TRUE	OUT	short		2016-07-10	2016	04OUT_7/10/2016_D1_P	P	50	PAINTED WRASSE	0	14	18	3	35	0	0	1	0.7	7000	TRUE
04OUT_7/10/2016_D1	04OUT	TRUE	OUT	short		2016-07-10	2016	04OUT_7/10/2016_D1_P	P	50	SAND PERCH	0	0	2	1	3	0	0	1	0.06	600	TRUE
04OUT_7/10/2016_D1	04OUT	TRUE	OUT	short		2016-07-10	2016	04OUT_7/10/2016_D1_P	P	50	SCAD	0	0	500	0	500	0	0	1	10	100000	TRUE
04OUT_7/10/2016_D1	04OUT	TRUE	OUT	short		2016-07-10	2016	04OUT_7/10/2016_D1_P	P	50	SEAWEED BLENNY	0	0	8	3	11	0	0	1	0.22	2200	TRUE
04OUT_7/10/2016_D1	04OUT	TRUE	OUT	short		2016-07-10	2016	04OUT_7/10/2016_D1_P	P	50	SLIPPERY DICK	0	17	45	15	77	0	0	1	1.54	15400	TRUE
04OUT_7/10/2016_D1	04OUT	TRUE	OUT	short		2016-07-10	2016	04OUT_7/10/2016_D1_P	P	50	TOMTATE	0	0	500	0	500	0	0	1	10	100000	TRUE
04OUT_7/10/2016_D1	04OUT	TRUE	OUT	short		2016-07-10	2016	04OUT_7/10/2016_D1_P	P	50	TWOSPOT CARDINALFISH	0	3	7	2	12	0	0	1	0.24	2400	TRUE
05IN_7/12/2016_D1	05IN	FALSE	IN	tall		2016-07-12	2016	05IN_7/12/2016_D1_P	P	22	BELTED SANDFISH	0	15	0	0	15	0	0	1	0.681818	6818.18	TRUE
05IN_7/12/2016_D1	05IN	FALSE	IN	tall		2016-07-12	2016	05IN_7/12/2016_D1_P	P	22	COCOA DAMSELFISH	0	1	0	0	1	0	0	1	0.0454545	454.545	TRUE
05IN_7/12/2016_D1	05IN	FALSE	IN	tall		2016-07-12	2016	05IN_7/12/2016_D1_P	P	22	CRESTED BLENNY	0	1	0	0	1	0	0	1	0.0454545	454.545	TRUE
05IN_7/12/2016_D1	05IN	FALSE	IN	tall		2016-07-12	2016	05IN_7/12/2016_D1_P	P	22	CUBBYU	0	5	0	0	5	0	0	1	0.227273	2272.73	TRUE
05IN_7/12/2016_D1	05IN	FALSE	IN	tall		2016-07-12	2016	05IN_7/12/2016_D1_P	P	22	PAINTED WRASSE	0	1	0	0	1	0	0	1	0.0454545	454.545	TRUE
05IN_7/12/2016_D1	05IN	FALSE	IN	tall		2016-07-12	2016	05IN_7/12/2016_D1_P	P	22	SEAWEED BLENNY	0	1	0	0	1	0	0	1	0.0454545	454.545	TRUE
05IN_7/12/2016_D1	05IN	FALSE	IN	tall		2016-07-12	2016	05IN_7/12/2016_D1_P	P	22	SLIPPERY DICK	1	6	1	0	9	1	0	2	0.409091	4090.91	TRUE
05IN_7/12/2016_D1	05IN	FALSE	IN	tall		2016-07-12	2016	05IN_7/12/2016_D1_P	P	22	TOMTATE	0	500	0	0	500	0	0	1	22.7273	227273	TRUE
05IN_7/12/2016_D1	05IN	FALSE	IN	tall		2016-07-12	2016	05IN_7/12/2016_D1_P	P	22	TWOSPOT CARDINALFISH	0	2	2	0	4	0	0	1	0.181818	1818.18	TRUE
05IN_7/12/2016_D1	05IN	FALSE	IN	tall		2016-07-12	2016	05IN_7/12/2016_D1_P	P	22	WHITESPOTTED SOAPFISH	0	0	0	0	1	1	0	1	0.0454545	454.545	TRUE
05OUT_7/13/2016_D1	05OUT	TRUE	OUT	tall		2016-07-13	2016	05OUT_7/13/2016_D1_P	P	50	BELTED SANDFISH	0	6	14	0	20	0	0	1	0.4	4000	TRUE
05OUT_7/13/2016_D1	05OUT	TRUE	OUT	tall		2016-07-13	2016	05OUT_7/13/2016_D1_P	P	50	BLACK SEA BASS	0	4	1	0	5	0	0	1	0.1	1000	TRUE
05OUT_7/13/2016_D1	05OUT	TRUE	OUT	tall		2016-07-13	2016	05OUT_7/13/2016_D1_P	P	50	CUBBYU	0	0	5	7	12	0	0	1	0.24	2400	TRUE
05OUT_7/13/2016_D1	05OUT	TRUE	OUT	tall		2016-07-13	2016	05OUT_7/13/2016_D1_P	P	50	PAINTED WRASSE	0	0	23	4	27	0	0	1	0.54	5400	TRUE
05OUT_7/13/2016_D1	05OUT	TRUE	OUT	tall		2016-07-13	2016	05OUT_7/13/2016_D1_P	P	50	SCAD	0	0	100	0	100	0	0	1	2	20000	TRUE
05OUT_7/13/2016_D1	05OUT	TRUE	OUT	tall		2016-07-13	2016	05OUT_7/13/2016_D1_P	P	50	SEAWEED BLENNY	0	0	7	0	7	0	0	1	0.14	1400	TRUE
05OUT_7/13/2016_D1	05OUT	TRUE	OUT	tall		2016-07-13	2016	05OUT_7/13/2016_D1_P	P	50	SEMINOLE GOBY	0	0	2	0	2	0	0	1	0.04	400	TRUE
05OUT_7/13/2016_D1	05OUT	TRUE	OUT	tall		2016-07-13	2016	05OUT_7/13/2016_D1_P	P	50	SLIPPERY DICK	0	0	10	2	12	0	0	1	0.24	2400	TRUE
05OUT_7/13/2016_D1	05OUT	TRUE	OUT	tall		2016-07-13	2016	05OUT_7/13/2016_D1_P	P	50	TOMTATE	0	100	250	0	350	0	0	1	7	70000	TRUE
05OUT_7/13/2016_D1	05OUT	TRUE	OUT	tall		2016-07-13	2016	05OUT_7/13/2016_D1_P	P	50	TWOSPOT CARDINALFISH	0	0	17	5	22	0	0	1	0.44	4400	TRUE
06IN_7/14/2016_D1	06IN	FALSE	IN	tall		2016-07-14	2016	06IN_7/14/2016_D1_P	P	34	BANK SEA BASS	0	1	0	0	1	0	0	1	0.0294118	294.118	TRUE
06IN_7/14/2016_D1	06IN	FALSE	IN	tall		2016-07-14	2016	06IN_7/14/2016_D1_P	P	34	BELTED SANDFISH	0	7	0	0	7	0	0	1	0.205882	2058.82	TRUE
06IN_7/14/2016_D1	06IN	FALSE	IN	tall		2016-07-14	2016	06IN_7/14/2016_D1_P	P	34	BLACK SEA BASS	0	1	0	0	1	0	0	1	0.0294118	294.118	TRUE
06IN_7/14/2016_D1	06IN	FALSE	IN	tall		2016-07-14	2016	06IN_7/14/2016_D1_P	P	34	BLUE ANGELFISH	0	0	0	0	1	1	0	1	0.0294118	294.118	TRUE
06IN_7/14/2016_D1	06IN	FALSE	IN	tall		2016-07-14	2016	06IN_7/14/2016_D1_P	P	34	COCOA DAMSELFISH	1	6	0	0	7	0	0	1	0.205882	2058.82	TRUE
06IN_7/14/2016_D1	06IN	FALSE	IN	tall		2016-07-14	2016	06IN_7/14/2016_D1_P	P	34	CRESTED BLENNY	0	2	0	0	2	0	0	1	0.0588235	588.235	TRUE
06IN_7/14/2016_D1	06IN	FALSE	IN	tall		2016-07-14	2016	06IN_7/14/2016_D1_P	P	34	PAINTED WRASSE	0	1	4	1	6	0	0	2	0.176471	1764.71	TRUE
06IN_7/14/2016_D1	06IN	FALSE	IN	tall		2016-07-14	2016	06IN_7/14/2016_D1_P	P	34	SCADS	0	1000	0	0	1000	0	0	1	29.4118	294118	TRUE
06IN_7/14/2016_D1	06IN	FALSE	IN	tall		2016-07-14	2016	06IN_7/14/2016_D1_P	P	34	SEAWEED BLENNY	0	5	0	0	5	0	0	1	0.147059	1470.59	TRUE
06IN_7/14/2016_D1	06IN	FALSE	IN	tall		2016-07-14	2016	06IN_7/14/2016_D1_P	P	34	SLIPPERY DICK	0	10	5	2	20	3	0	2	0.588235	5882.35	TRUE
06IN_7/14/2016_D1	06IN	FALSE	IN	tall		2016-07-14	2016	06IN_7/14/2016_D1_P	P	34	TOMTATE	0	1000	0	0	1000	0	0	1	29.4118	294118	TRUE
06OUT_7/12/2016_D1	06OUT	TRUE	OUT	tall		2016-07-12	2016	06OUT_7/12/2016_D1_P	P	44	BELTED SANDFISH	0	13	0	0	13	0	0	1	0.295455	2954.55	TRUE
06OUT_7/12/2016_D1	06OUT	TRUE	OUT	tall		2016-07-12	2016	06OUT_7/12/2016_D1_P	P	44	COCOA DAMSELFISH	0	6	0	0	6	0	0	1	0.136364	1363.64	TRUE
06OUT_7/12/2016_D1	06OUT	TRUE	OUT	tall		2016-07-12	2016	06OUT_7/12/2016_D1_P	P	44	CUBBYU	0	1	0	0	1	0	0	1	0.0227273	227.273	TRUE
06OUT_7/12/2016_D1	06OUT	TRUE	OUT	tall		2016-07-12	2016	06OUT_7/12/2016_D1_P	P	44	SCAD	0	500	0	0	500	0	0	1	11.3636	113636	TRUE
06OUT_7/12/2016_D1	06OUT	TRUE	OUT	tall		2016-07-12	2016	06OUT_7/12/2016_D1_P	P	44	SEAWEED BLENNY	0	1	0	0	1	0	0	1	0.0227273	227.273	TRUE
06OUT_7/12/2016_D1	06OUT	TRUE	OUT	tall		2016-07-12	2016	06OUT_7/12/2016_D1_P	P	44	SLIPPERY DICK	0	0	20	22	44	2	0	2	1	10000	TRUE
06OUT_7/12/2016_D1	06OUT	TRUE	OUT	tall		2016-07-12	2016	06OUT_7/12/2016_D1_P	P	44	TOMTATE	0	500	0	0	500	0	0	1	11.3636	113636	TRUE
06OUT_7/12/2016_D1	06OUT	TRUE	OUT	tall		2016-07-12	2016	06OUT_7/12/2016_D1_P	P	44	TWOSPOT CARDINALFISH	0	3	0	0	3	0	0	1	0.0681818	681.818	TRUE
07ALTIN_7/9/2016_D1	07ALTIN	FALSE	IN	tall		2016-07-09	2016	07ALTIN_7/9/2016_D1_P	P	50	BELTED SANDFISH	0	0	10	15	25	0	0	1	0.5	5000	TRUE
07ALTIN_7/9/2016_D1	07ALTIN	FALSE	IN	tall		2016-07-09	2016	07ALTIN_7/9/2016_D1_P	P	50	COCOA DAMSELFISH	0	0	4	2	6	0	0	1	0.12	1200	TRUE
07ALTIN_7/9/2016_D1	07ALTIN	FALSE	IN	tall		2016-07-09	2016	07ALTIN_7/9/2016_D1_P	P	50	CUBBYU	0	0	12	5	17	0	0	1	0.34	3400	TRUE
07ALTIN_7/9/2016_D1	07ALTIN	FALSE	IN	tall		2016-07-09	2016	07ALTIN_7/9/2016_D1_P	P	50	GOBIES	0	3	7	0	10	0	0	1	0.2	2000	TRUE
07ALTIN_7/9/2016_D1	07ALTIN	FALSE	IN	tall		2016-07-09	2016	07ALTIN_7/9/2016_D1_P	P	50	PAINTED WRASSE	0	0	2	2	4	0	0	1	0.08	800	TRUE
07ALTIN_7/9/2016_D1	07ALTIN	FALSE	IN	tall		2016-07-09	2016	07ALTIN_7/9/2016_D1_P	P	50	SCAD	0	0	0	1000	1000	0	0	1	20	200000	TRUE
07ALTIN_7/9/2016_D1	07ALTIN	FALSE	IN	tall		2016-07-09	2016	07ALTIN_7/9/2016_D1_P	P	50	SLIPPERY DICK	0	0	50	15	68	3	0	1	1.36	13600	TRUE
07ALTIN_7/9/2016_D1	07ALTIN	FALSE	IN	tall		2016-07-09	2016	07ALTIN_7/9/2016_D1_P	P	50	TOMTATE	0	0	1000	1000	2000	0	0	1	40	400000	TRUE
07ALTIN_7/9/2016_D1	07ALTIN	FALSE	IN	tall		2016-07-09	2016	07ALTIN_7/9/2016_D1_P	P	50	TWOSPOT CARDINALFISH	0	0	8	12	20	0	0	1	0.4	4000	TRUE
07IN_7/9/2016_D1	07IN	FALSE	IN	tall		2016-07-09	2016	07IN_7/9/2016_D1_P	P	50	BELTED SANDFISH	1	15	0	0	16	0	0	1	0.32	3200	TRUE
07IN_7/9/2016_D1	07IN	FALSE	IN	tall		2016-07-09	2016	07IN_7/9/2016_D1_P	P	50	BLACK SEA BASS	0	3	1	0	4	0	0	1	0.08	800	TRUE
07IN_7/9/2016_D1	07IN	FALSE	IN	tall		2016-07-09	2016	07IN_7/9/2016_D1_P	P	50	COCOA DAMSELFISH	0	2	0	0	2	0	0	1	0.04	400	TRUE
07IN_7/9/2016_D1	07IN	FALSE	IN	tall		2016-07-09	2016	07IN_7/9/2016_D1_P	P	50	CUBBYU	0	4	0	12	16	0	0	1	0.32	3200	TRUE
07IN_7/9/2016_D1	07IN	FALSE	IN	tall		2016-07-09	2016	07IN_7/9/2016_D1_P	P	50	LONGSPINE PORGY	0	0	3	0	3	0	0	1	0.06	600	TRUE
07IN_7/9/2016_D1	07IN	FALSE	IN	tall		2016-07-09	2016	07IN_7/9/2016_D1_P	P	50	PAINTED WRASSE	0	1	2	2	5	0	0	2	0.1	1000	TRUE
07IN_7/9/2016_D1	07IN	FALSE	IN	tall		2016-07-09	2016	07IN_7/9/2016_D1_P	P	50	SEAWEED BLENNY	0	1	0	0	1	0	0	1	0.02	200	TRUE
07IN_7/9/2016_D1	07IN	FALSE	IN	tall		2016-07-09	2016	07IN_7/9/2016_D1_P	P	50	SLIPPERY DICK	1	20	1	3	25	0	0	1	0.5	5000	TRUE
07IN_7/9/2016_D1	07IN	FALSE	IN	tall		2016-07-09	2016	07IN_7/9/2016_D1_P	P	50	TWOSPOT CARDINALFISH	0	2	0	0	2	0	0	1	0.04	400	TRUE
07OUT_7/13/2016_D1	07OUT	TRUE	OUT	tall		2016-07-13	2016	07OUT_7/13/2016_D1_P	P	50	BELTED SANDFISH	0	2	10	0	12	0	0	1	0.24	2400	TRUE
07OUT_7/13/2016_D1	07OUT	TRUE	OUT	tall		2016-07-13	2016	07OUT_7/13/2016_D1_P	P	50	BLACK SEA BASS	0	0	7	0	7	0	0	1	0.14	1400	TRUE
07OUT_7/13/2016_D1	07OUT	TRUE	OUT	tall		2016-07-13	2016	07OUT_7/13/2016_D1_P	P	50	CUBBYU	0	0	5	0	5	0	0	1	0.1	1000	TRUE
07OUT_7/13/2016_D1	07OUT	TRUE	OUT	tall		2016-07-13	2016	07OUT_7/13/2016_D1_P	P	50	PAINTED WRASSE	0	10	18	0	28	0	0	1	0.56	5600	TRUE
07OUT_7/13/2016_D1	07OUT	TRUE	OUT	tall		2016-07-13	2016	07OUT_7/13/2016_D1_P	P	50	SAND PERCH	0	0	2	1	3	0	0	1	0.06	600	TRUE
07OUT_7/13/2016_D1	07OUT	TRUE	OUT	tall		2016-07-13	2016	07OUT_7/13/2016_D1_P	P	50	SLIPPERY DICK	0	3	15	0	18	0	0	1	0.36	3600	TRUE
07OUT_7/13/2016_D1	07OUT	TRUE	OUT	tall		2016-07-13	2016	07OUT_7/13/2016_D1_P	P	50	TWOSPOT CARDINALFISH	0	0	3	2	5	0	0	1	0.1	1000	TRUE
08ALTIN_7/13/2016_D1	08ALTIN	FALSE	IN	short		2016-07-13	2016	08ALTIN_7/13/2016_D1_P	P	50	BELTED SANDFISH	0	4	0	0	4	0	0	1	0.08	800	TRUE
08ALTIN_7/13/2016_D1	08ALTIN	FALSE	IN	short		2016-07-13	2016	08ALTIN_7/13/2016_D1_P	P	50	BLACK SEA BASS	0	5	0	0	5	0	0	1	0.1	1000	TRUE
08ALTIN_7/13/2016_D1	08ALTIN	FALSE	IN	short		2016-07-13	2016	08ALTIN_7/13/2016_D1_P	P	50	COCOA DAMSELFISH	1	0	0	0	1	0	0	1	0.02	200	TRUE
08ALTIN_7/13/2016_D1	08ALTIN	FALSE	IN	short		2016-07-13	2016	08ALTIN_7/13/2016_D1_P	P	50	CRESTED BLENNY	0	1	0	0	1	0	0	1	0.02	200	TRUE
08ALTIN_7/13/2016_D1	08ALTIN	FALSE	IN	short		2016-07-13	2016	08ALTIN_7/13/2016_D1_P	P	50	EMERALD PARROTFISH	0	1	0	0	1	0	0	1	0.02	200	TRUE
08ALTIN_7/13/2016_D1	08ALTIN	FALSE	IN	short		2016-07-13	2016	08ALTIN_7/13/2016_D1_P	P	50	LONGSPINE PORGY	0	0	1	1	2	0	0	1	0.04	400	TRUE
08ALTIN_7/13/2016_D1	08ALTIN	FALSE	IN	short		2016-07-13	2016	08ALTIN_7/13/2016_D1_P	P	50	PAINTED WRASSE	0	13	2	5	23	3	0	2	0.46	4600	TRUE
08ALTIN_7/13/2016_D1	08ALTIN	FALSE	IN	short		2016-07-13	2016	08ALTIN_7/13/2016_D1_P	P	50	SAND PERCH	0	5	0	0	5	0	0	1	0.1	1000	TRUE
08ALTIN_7/13/2016_D1	08ALTIN	FALSE	IN	short		2016-07-13	2016	08ALTIN_7/13/2016_D1_P	P	50	SEAWEED BLENNY	0	1	0	0	1	0	0	1	0.02	200	TRUE
08ALTIN_7/13/2016_D1	08ALTIN	FALSE	IN	short		2016-07-13	2016	08ALTIN_7/13/2016_D1_P	P	50	SEMINOLE GOBY	0	1	0	0	1	0	0	1	0.02	200	TRUE
08ALTIN_7/13/2016_D1	08ALTIN	FALSE	IN	short		2016-07-13	2016	08ALTIN_7/13/2016_D1_P	P	50	SLIPPERY DICK	2	14	0	0	20	4	0	2	0.4	4000	TRUE
08ALTIN_7/13/2016_D1	08ALTIN	FALSE	IN	short		2016-07-13	2016	08ALTIN_7/13/2016_D1_P	P	50	TOMTATE	0	1	0	0	1	0	0	1	0.02	200	TRUE
08IN_7/13/2016_D1	08IN	FALSE	IN	short		2016-07-13	2016	08IN_7/13/2016_D1_P	P	50	BELTED SANDFISH	0	7	15	4	26	0	0	1	0.52	5200	TRUE
08IN_7/13/2016_D1	08IN	FALSE	IN	short		2016-07-13	2016	08IN_7/13/2016_D1_P	P	50	COCOA DAMSELFISH	0	1	2	4	7	0	0	1	0.14	1400	TRUE
08IN_7/13/2016_D1	08IN	FALSE	IN	short		2016-07-13	2016	08IN_7/13/2016_D1_P	P	50	CRESTED BLENNY	0	0	0	3	3	0	0	1	0.06	600	TRUE
08IN_7/13/2016_D1	08IN	FALSE	IN	short		2016-07-13	2016	08IN_7/13/2016_D1_P	P	50	JACKKNIFE FISH	4	0	0	0	4	0	0	1	0.08	800	TRUE
08IN_7/13/2016_D1	08IN	FALSE	IN	short		2016-07-13	2016	08IN_7/13/2016_D1_P	P	50	PAINTED WRASSE	0	0	37	24	61	0	0	1	1.22	12200	TRUE
08IN_7/13/2016_D1	08IN	FALSE	IN	short		2016-07-13	2016	08IN_7/13/2016_D1_P	P	50	SAND PERCH	0	0	0	5	5	0	0	1	0.1	1000	TRUE
08IN_7/13/2016_D1	08IN	FALSE	IN	short		2016-07-13	2016	08IN_7/13/2016_D1_P	P	50	SEAWEED BLENNY	0	0	8	0	8	0	0	1	0.16	1600	TRUE
08IN_7/13/2016_D1	08IN	FALSE	IN	short		2016-07-13	2016	08IN_7/13/2016_D1_P	P	50	SLIPPERY DICK	0	15	10	25	50	0	0	1	1	10000	TRUE
08IN_7/13/2016_D1	08IN	FALSE	IN	short		2016-07-13	2016	08IN_7/13/2016_D1_P	P	50	TWOSPOT CARDINALFISH	0	0	10	2	12	0	0	1	0.24	2400	TRUE
09ALTIN_7/10/2016_D1	09ALTIN	FALSE	IN	tall		2016-07-10	2016	09ALTIN_7/10/2016_D1_P	P	50	BELTED SANDFISH	0	0	0	3	3	0	0	1	0.06	600	TRUE
09ALTIN_7/10/2016_D1	09ALTIN	FALSE	IN	tall		2016-07-10	2016	09ALTIN_7/10/2016_D1_P	P	50	BLACK SEA BASS	0	3	25	10	38	0	0	1	0.76	7600	TRUE
09ALTIN_7/10/2016_D1	09ALTIN	FALSE	IN	tall		2016-07-10	2016	09ALTIN_7/10/2016_D1_P	P	50	COCOA DAMSELFISH	0	0	4	3	7	0	0	1	0.14	1400	TRUE
09ALTIN_7/10/2016_D1	09ALTIN	FALSE	IN	tall		2016-07-10	2016	09ALTIN_7/10/2016_D1_P	P	50	PAINTED WRASSE	0	0	2	1	3	0	0	1	0.06	600	TRUE
09ALTIN_7/10/2016_D1	09ALTIN	FALSE	IN	tall		2016-07-10	2016	09ALTIN_7/10/2016_D1_P	P	50	SAND PERCH	0	0	3	0	3	0	0	1	0.06	600	TRUE
09ALTIN_7/10/2016_D1	09ALTIN	FALSE	IN	tall		2016-07-10	2016	09ALTIN_7/10/2016_D1_P	P	50	SEAWEED BLENNY	0	0	5	5	10	0	0	1	0.2	2000	TRUE
09ALTIN_7/10/2016_D1	09ALTIN	FALSE	IN	tall		2016-07-10	2016	09ALTIN_7/10/2016_D1_P	P	50	SLIPPERY DICK	0	20	40	25	85	0	0	1	1.7	17000	TRUE
09ALTIN_7/10/2016_D1	09ALTIN	FALSE	IN	tall		2016-07-10	2016	09ALTIN_7/10/2016_D1_P	P	50	TWOSPOT CARDINALFISH	0	3	2	2	7	0	0	1	0.14	1400	TRUE
09IN_7/13/2016_D1	09IN	FALSE	IN	short		2016-07-13	2016	09IN_7/13/2016_D1_P	P	24	BELTED SANDFISH	0	10	0	0	10	0	0	1	0.416667	4166.67	TRUE
09IN_7/13/2016_D1	09IN	FALSE	IN	short		2016-07-13	2016	09IN_7/13/2016_D1_P	P	24	BLACK SEA BASS	1	7	0	3	11	0	0	1	0.458333	4583.33	TRUE
09IN_7/13/2016_D1	09IN	FALSE	IN	short		2016-07-13	2016	09IN_7/13/2016_D1_P	P	24	GRAY TRIGGERFISH	0	0	0	0	1	1	0	1	0.0416667	416.667	TRUE
09IN_7/13/2016_D1	09IN	FALSE	IN	short		2016-07-13	2016	09IN_7/13/2016_D1_P	P	24	LONGSPINE PORGY	0	0	0	3	3	0	0	1	0.125	1250	TRUE
09IN_7/13/2016_D1	09IN	FALSE	IN	short		2016-07-13	2016	09IN_7/13/2016_D1_P	P	24	PAINTED WRASSE	0	7	2	2	11	0	0	2	0.458333	4583.33	TRUE
09IN_7/13/2016_D1	09IN	FALSE	IN	short		2016-07-13	2016	09IN_7/13/2016_D1_P	P	24	SLIPPERY DICK	0	23	3	1	32	5	0	2	1.33333	13333.3	TRUE
10ALTIN_7/10/2016_D1	10ALTIN	FALSE	IN	short		2016-07-10	2016	10ALTIN_7/10/2016_D1_P	P	50	BELTED SANDFISH	0	0	23	0	23	0	0	1	0.46	4600	TRUE
10ALTIN_7/10/2016_D1	10ALTIN	FALSE	IN	short		2016-07-10	2016	10ALTIN_7/10/2016_D1_P	P	50	BLACK SEA BASS	0	3	3	5	12	1	0	1	0.24	2400	TRUE
10ALTIN_7/10/2016_D1	10ALTIN	FALSE	IN	short		2016-07-10	2016	10ALTIN_7/10/2016_D1_P	P	50	GOBIES	0	0	5	1	6	0	0	1	0.12	1200	TRUE
10ALTIN_7/10/2016_D1	10ALTIN	FALSE	IN	short		2016-07-10	2016	10ALTIN_7/10/2016_D1_P	P	50	SEAWEED BLENNY	0	0	3	2	5	0	0	1	0.1	1000	TRUE
10ALTIN_7/10/2016_D1	10ALTIN	FALSE	IN	short		2016-07-10	2016	10ALTIN_7/10/2016_D1_P	P	50	SEMINOLE GOBY	0	0	5	0	5	0	0	1	0.1	1000	TRUE
10ALTIN_7/10/2016_D1	10ALTIN	FALSE	IN	short		2016-07-10	2016	10ALTIN_7/10/2016_D1_P	P	50	SLIPPERY DICK	0	65	35	7	107	0	0	1	2.14	21400	TRUE
10OUT_7/15/2016_D1	10OUT	TRUE	OUT	short		2016-07-15	2016	10OUT_7/15/2016_D1_P	P	50	BELTED SANDFISH	0	2	15	2	19	0	0	1	0.38	3800	TRUE
10OUT_7/15/2016_D1	10OUT	TRUE	OUT	short		2016-07-15	2016	10OUT_7/15/2016_D1_P	P	50	COCOA DAMSELFISH	0	0	4	0	4	0	0	1	0.08	800	TRUE
10OUT_7/15/2016_D1	10OUT	TRUE	OUT	short		2016-07-15	2016	10OUT_7/15/2016_D1_P	P	50	CRESTED BLENNY	0	0	0	1	1	0	0	1	0.02	200	TRUE
10OUT_7/15/2016_D1	10OUT	TRUE	OUT	short		2016-07-15	2016	10OUT_7/15/2016_D1_P	P	50	CUBBYU	0	0	3	0	3	0	0	1	0.06	600	TRUE
10OUT_7/15/2016_D1	10OUT	TRUE	OUT	short		2016-07-15	2016	10OUT_7/15/2016_D1_P	P	50	GOBIES	0	0	4	0	4	0	0	1	0.08	800	TRUE
10OUT_7/15/2016_D1	10OUT	TRUE	OUT	short		2016-07-15	2016	10OUT_7/15/2016_D1_P	P	50	PAINTED WRASSE	0	8	10	11	29	0	0	1	0.58	5800	TRUE
10OUT_7/15/2016_D1	10OUT	TRUE	OUT	short		2016-07-15	2016	10OUT_7/15/2016_D1_P	P	50	SEAWEED BLENNY	0	0	3	0	3	0	0	1	0.06	600	TRUE
10OUT_7/15/2016_D1	10OUT	TRUE	OUT	short		2016-07-15	2016	10OUT_7/15/2016_D1_P	P	50	SLIPPERY DICK	0	40	41	12	93	0	0	1	1.86	18600	TRUE
12OUT_7/15/2016_D1	12OUT	TRUE	OUT	short		2016-07-15	2016	12OUT_7/15/2016_D1_P	P	50	BANDTAIL PUFFER	0	0	1	0	1	0	0	1	0.02	200	TRUE
12OUT_7/15/2016_D1	12OUT	TRUE	OUT	short		2016-07-15	2016	12OUT_7/15/2016_D1_P	P	50	BANK SEA BASS	0	1	0	0	1	0	0	1	0.02	200	TRUE
12OUT_7/15/2016_D1	12OUT	TRUE	OUT	short		2016-07-15	2016	12OUT_7/15/2016_D1_P	P	50	BELTED SANDFISH	0	10	0	0	10	0	0	1	0.2	2000	TRUE
12OUT_7/15/2016_D1	12OUT	TRUE	OUT	short		2016-07-15	2016	12OUT_7/15/2016_D1_P	P	50	BLACK SEA BASS	0	6	3	1	10	0	0	1	0.2	2000	TRUE
12OUT_7/15/2016_D1	12OUT	TRUE	OUT	short		2016-07-15	2016	12OUT_7/15/2016_D1_P	P	50	COCOA DAMSELFISH	0	1	0	0	1	0	0	1	0.02	200	TRUE
12OUT_7/15/2016_D1	12OUT	TRUE	OUT	short		2016-07-15	2016	12OUT_7/15/2016_D1_P	P	50	LONGSPINE PORGY	0	0	1	0	1	0	0	1	0.02	200	TRUE
12OUT_7/15/2016_D1	12OUT	TRUE	OUT	short		2016-07-15	2016	12OUT_7/15/2016_D1_P	P	50	PAINTED WRASSE	0	5	6	4	17	2	0	2	0.34	3400	TRUE
12OUT_7/15/2016_D1	12OUT	TRUE	OUT	short		2016-07-15	2016	12OUT_7/15/2016_D1_P	P	50	SAND PERCH	0	1	0	0	1	0	0	1	0.02	200	TRUE
12OUT_7/15/2016_D1	12OUT	TRUE	OUT	short		2016-07-15	2016	12OUT_7/15/2016_D1_P	P	50	SEAWEED BLENNY	0	1	0	0	1	0	0	1	0.02	200	TRUE
12OUT_7/15/2016_D1	12OUT	TRUE	OUT	short		2016-07-15	2016	12OUT_7/15/2016_D1_P	P	50	SLIPPERY DICK	1	12	12	12	44	7	0	2	0.88	8800	TRUE
12OUT_7/15/2016_D1	12OUT	TRUE	OUT	short		2016-07-15	2016	12OUT_7/15/2016_D1_P	P	50	TWOSPOT CARDINALFISH	0	1	0	0	1	0	0	1	0.02	200	TRUE
13IN_7/15/2016_D1	13IN	FALSE	IN	short		2016-07-15	2016	13IN_7/15/2016_D1_P	P	50	BELTED SANDFISH	0	0	2	4	6	0	0	1	0.12	1200	TRUE
13IN_7/15/2016_D1	13IN	FALSE	IN	short		2016-07-15	2016	13IN_7/15/2016_D1_P	P	50	BLACK SEA BASS	0	0	7	5	12	0	0	1	0.24	2400	TRUE
13IN_7/15/2016_D1	13IN	FALSE	IN	short		2016-07-15	2016	13IN_7/15/2016_D1_P	P	50	PAINTED WRASSE	0	12	5	11	28	0	0	1	0.56	5600	TRUE
13IN_7/15/2016_D1	13IN	FALSE	IN	short		2016-07-15	2016	13IN_7/15/2016_D1_P	P	50	SCAD	0	0	100	0	100	0	0	1	2	20000	TRUE
13IN_7/15/2016_D1	13IN	FALSE	IN	short		2016-07-15	2016	13IN_7/15/2016_D1_P	P	50	SLIPPERY DICK	0	34	4	9	47	0	0	1	0.94	9400	TRUE
13IN_7/15/2016_D1	13IN	FALSE	IN	short		2016-07-15	2016	13IN_7/15/2016_D1_P	P	50	TOMTATE	0	0	60	0	60	0	0	1	1.2	12000	TRUE
14IN_7/9/2016_D1	14IN	FALSE	IN	short		2016-07-09	2016	14IN_7/9/2016_D1_P	P	50	EMERALD PARROTFISH	0	2	0	0	2	0	0	1	0.04	400	TRUE
14IN_7/9/2016_D1	14IN	FALSE	IN	short		2016-07-09	2016	14IN_7/9/2016_D1_P	P	50	GREEN RAZORFISH	0	1	0	0	1	0	0	1	0.02	200	TRUE
14IN_7/9/2016_D1	14IN	FALSE	IN	short		2016-07-09	2016	14IN_7/9/2016_D1_P	P	50	LONGSPINE PORGY	0	0	8	0	8	0	0	1	0.16	1600	TRUE
14IN_7/9/2016_D1	14IN	FALSE	IN	short		2016-07-09	2016	14IN_7/9/2016_D1_P	P	50	PAINTED WRASSE	0	11	1	3	15	0	0	1	0.3	3000	TRUE
14IN_7/9/2016_D1	14IN	FALSE	IN	short		2016-07-09	2016	14IN_7/9/2016_D1_P	P	50	SAND PERCH	0	4	0	0	4	0	0	1	0.08	800	TRUE
14IN_7/9/2016_D1	14IN	FALSE	IN	short		2016-07-09	2016	14IN_7/9/2016_D1_P	P	50	SLIPPERY DICK	0	31	0	4	36	1	0	2	0.72	7200	TRUE
14OUT_7/10/2016_D1	14OUT	TRUE	OUT	tall		2016-07-10	2016	14OUT_7/10/2016_D1_P	P	50	BANK SEA BASS	0	0	2	1	3	0	0	1	0.06	600	TRUE
14OUT_7/10/2016_D1	14OUT	TRUE	OUT	tall		2016-07-10	2016	14OUT_7/10/2016_D1_P	P	50	BELTED SANDFISH	0	11	0	0	11	0	0	1	0.22	2200	TRUE
14OUT_7/10/2016_D1	14OUT	TRUE	OUT	tall		2016-07-10	2016	14OUT_7/10/2016_D1_P	P	50	BLACK SEA BASS	0	3	3	0	6	0	0	1	0.12	1200	TRUE
14OUT_7/10/2016_D1	14OUT	TRUE	OUT	tall		2016-07-10	2016	14OUT_7/10/2016_D1_P	P	50	BLUE DARTFISH	0	0	2	2	4	0	0	1	0.08	800	TRUE
14OUT_7/10/2016_D1	14OUT	TRUE	OUT	tall		2016-07-10	2016	14OUT_7/10/2016_D1_P	P	50	COCOA DAMSELFISH	0	2	0	0	2	0	0	1	0.04	400	TRUE
14OUT_7/10/2016_D1	14OUT	TRUE	OUT	tall		2016-07-10	2016	14OUT_7/10/2016_D1_P	P	50	LONGSPINE PORGY	0	0	1	0	1	0	0	1	0.02	200	TRUE
14OUT_7/10/2016_D1	14OUT	TRUE	OUT	tall		2016-07-10	2016	14OUT_7/10/2016_D1_P	P	50	PAINTED WRASSE	0	0	3	2	5	0	0	2	0.1	1000	TRUE
14OUT_7/10/2016_D1	14OUT	TRUE	OUT	tall		2016-07-10	2016	14OUT_7/10/2016_D1_P	P	50	SLIPPERY DICK	2	7	3	2	15	1	0	2	0.3	3000	TRUE
14OUT_7/14/2016_D1	14OUT	TRUE	OUT	tall		2016-07-14	2016	14OUT_7/14/2016_D1_P	P	50	BELTED SANDFISH	0	0	22	16	38	0	0	1	0.76	7600	TRUE
14OUT_7/14/2016_D1	14OUT	TRUE	OUT	tall		2016-07-14	2016	14OUT_7/14/2016_D1_P	P	50	BLACK SEA BASS	0	2	5	17	24	0	0	1	0.48	4800	TRUE
14OUT_7/14/2016_D1	14OUT	TRUE	OUT	tall		2016-07-14	2016	14OUT_7/14/2016_D1_P	P	50	COCOA DAMSELFISH	0	6	0	0	6	0	0	2	0.12	1200	TRUE
14OUT_7/14/2016_D1	14OUT	TRUE	OUT	tall		2016-07-14	2016	14OUT_7/14/2016_D1_P	P	50	CUBBYU	0	0	4	0	4	0	0	1	0.08	800	TRUE
14OUT_7/14/2016_D1	14OUT	TRUE	OUT	tall		2016-07-14	2016	14OUT_7/14/2016_D1_P	P	50	PAINTED WRASSE	0	0	4	1	5	0	0	1	0.1	1000	TRUE
14OUT_7/14/2016_D1	14OUT	TRUE	OUT	tall		2016-07-14	2016	14OUT_7/14/2016_D1_P	P	50	SCAD	0	0	0	20	20	0	0	1	0.4	4000	TRUE
14OUT_7/14/2016_D1	14OUT	TRUE	OUT	tall		2016-07-14	2016	14OUT_7/14/2016_D1_P	P	50	SEAWEED BLENNY	0	0	4	6	10	0	0	2	0.2	2000	TRUE
14OUT_7/14/2016_D1	14OUT	TRUE	OUT	tall		2016-07-14	2016	14OUT_7/14/2016_D1_P	P	50	SLIPPERY DICK	0	20	46	19	85	0	0	1	1.7	17000	TRUE
14OUT_7/14/2016_D1	14OUT	TRUE	OUT	tall		2016-07-14	2016	14OUT_7/14/2016_D1_P	P	50	TWOSPOT CARDINALFISH	0	4	32	3	39	0	0	1	0.78	7800	TRUE
15IN_7/9/2016_D1	15IN	FALSE	IN	tall		2016-07-09	2016	15IN_7/9/2016_D1_P	P	50	BELTED SANDFISH	0	0	25	0	25	0	0	1	0.5	5000	TRUE
15IN_7/9/2016_D1	15IN	FALSE	IN	tall		2016-07-09	2016	15IN_7/9/2016_D1_P	P	50	COCOA DAMSELFISH	0	2	4	0	6	0	0	1	0.12	1200	TRUE
15IN_7/9/2016_D1	15IN	FALSE	IN	tall		2016-07-09	2016	15IN_7/9/2016_D1_P	P	50	GOBIES	0	2	5	0	7	0	0	1	0.14	1400	TRUE
15IN_7/9/2016_D1	15IN	FALSE	IN	tall		2016-07-09	2016	15IN_7/9/2016_D1_P	P	50	PAINTED WRASSE	0	0	3	1	4	0	0	1	0.08	800	TRUE
15IN_7/9/2016_D1	15IN	FALSE	IN	tall		2016-07-09	2016	15IN_7/9/2016_D1_P	P	50	SLIPPERY DICK	0	45	40	0	85	0	0	1	1.7	17000	TRUE
15IN_7/9/2016_D1	15IN	FALSE	IN	tall		2016-07-09	2016	15IN_7/9/2016_D1_P	P	50	TWOSPOT CARDINALFISH	0	0	2	4	6	0	0	1	0.12	1200	TRUE
16ALTIN_7/13/2016_D1	16ALTIN	FALSE	IN	short		2016-07-13	2016	16ALTIN_7/13/2016_D1_P	P	24	BLACK SEA BASS	0	2	0	0	2	0	0	1	0.0833333	833.333	TRUE
16ALTIN_7/13/2016_D1	16ALTIN	FALSE	IN	short		2016-07-13	2016	16ALTIN_7/13/2016_D1_P	P	24	CUBBYU	0	1	0	0	1	0	0	1	0.0416667	416.667	TRUE
16ALTIN_7/13/2016_D1	16ALTIN	FALSE	IN	short		2016-07-13	2016	16ALTIN_7/13/2016_D1_P	P	24	LONGSPINE PORGY	0	0	2	0	2	0	0	1	0.0833333	833.333	TRUE
16ALTIN_7/13/2016_D1	16ALTIN	FALSE	IN	short		2016-07-13	2016	16ALTIN_7/13/2016_D1_P	P	24	PAINTED WRASSE	0	0	2	0	2	0	0	1	0.0833333	833.333	TRUE
16ALTIN_7/13/2016_D1	16ALTIN	FALSE	IN	short		2016-07-13	2016	16ALTIN_7/13/2016_D1_P	P	24	SAND PERCH	0	2	1	0	3	0	0	1	0.125	1250	TRUE
16ALTIN_7/13/2016_D1	16ALTIN	FALSE	IN	short		2016-07-13	2016	16ALTIN_7/13/2016_D1_P	P	24	SLIPPERY DICK	0	7	0	1	8	0	0	2	0.333333	3333.33	TRUE
16ALTIN_7/13/2016_D1	16ALTIN	FALSE	IN	short		2016-07-13	2016	16ALTIN_7/13/2016_D1_P	P	24	TOMTATE	0	0	0	12	12	0	0	1	0.5	5000	TRUE
16OUT_7/10/2016_D1	16OUT	TRUE	OUT	short		2016-07-10	2016	16OUT_7/10/2016_D1_P	P	50	BELTED SANDFISH	0	0	20	5	25	0	0	1	0.5	5000	TRUE
16OUT_7/10/2016_D1	16OUT	TRUE	OUT	short		2016-07-10	2016	16OUT_7/10/2016_D1_P	P	50	COCOA DAMSELFISH	0	1	2	0	3	0	0	1	0.06	600	TRUE
16OUT_7/10/2016_D1	16OUT	TRUE	OUT	short		2016-07-10	2016	16OUT_7/10/2016_D1_P	P	50	CUBBYU	0	0	4	0	4	0	0	1	0.08	800	TRUE
16OUT_7/10/2016_D1	16OUT	TRUE	OUT	short		2016-07-10	2016	16OUT_7/10/2016_D1_P	P	50	PAINTED WRASSE	0	0	10	2	12	0	0	1	0.24	2400	TRUE
16OUT_7/10/2016_D1	16OUT	TRUE	OUT	short		2016-07-10	2016	16OUT_7/10/2016_D1_P	P	50	SCAD	0	0	0	35	35	0	0	1	0.7	7000	TRUE
16OUT_7/10/2016_D1	16OUT	TRUE	OUT	short		2016-07-10	2016	16OUT_7/10/2016_D1_P	P	50	SEAWEED BLENNY	0	0	2	0	2	0	0	1	0.04	400	TRUE
16OUT_7/10/2016_D1	16OUT	TRUE	OUT	short		2016-07-10	2016	16OUT_7/10/2016_D1_P	P	50	SLIPPERY DICK	0	45	35	8	88	0	0	1	1.76	17600	TRUE
16OUT_7/10/2016_D1	16OUT	TRUE	OUT	short		2016-07-10	2016	16OUT_7/10/2016_D1_P	P	50	TOMTATE	0	0	50	0	50	0	0	1	1	10000	TRUE
16OUT_7/10/2016_D1	16OUT	TRUE	OUT	short		2016-07-10	2016	16OUT_7/10/2016_D1_P	P	50	TWOSPOT CARDINALFISH	0	0	4	0	4	0	0	1	0.08	800	TRUE
17ALTIN_7/10/2016_D1	17ALTIN	FALSE	IN	short		2016-07-10	2016	17ALTIN_7/10/2016_D1_P	P	50	BANDTAIL PUFFER	0	0	0	1	1	0	0	1	0.02	200	TRUE
17ALTIN_7/10/2016_D1	17ALTIN	FALSE	IN	short		2016-07-10	2016	17ALTIN_7/10/2016_D1_P	P	50	BELTED SANDFISH	0	0	13	0	13	0	0	1	0.26	2600	TRUE
17ALTIN_7/10/2016_D1	17ALTIN	FALSE	IN	short		2016-07-10	2016	17ALTIN_7/10/2016_D1_P	P	50	COCOA DAMSELFISH	0	0	2	2	4	0	0	1	0.08	800	TRUE
17ALTIN_7/10/2016_D1	17ALTIN	FALSE	IN	short		2016-07-10	2016	17ALTIN_7/10/2016_D1_P	P	50	CUBBYU	0	0	0	5	5	0	0	1	0.1	1000	TRUE
17ALTIN_7/10/2016_D1	17ALTIN	FALSE	IN	short		2016-07-10	2016	17ALTIN_7/10/2016_D1_P	P	50	GOBIES	0	3	5	2	10	0	0	1	0.2	2000	TRUE
17ALTIN_7/10/2016_D1	17ALTIN	FALSE	IN	short		2016-07-10	2016	17ALTIN_7/10/2016_D1_P	P	50	MORAY	0	0	0	0	1	1	0	1	0.02	200	TRUE
17ALTIN_7/10/2016_D1	17ALTIN	FALSE	IN	short		2016-07-10	2016	17ALTIN_7/10/2016_D1_P	P	50	SEAWEED BLENNY	0	2	4	2	8	0	0	1	0.16	1600	TRUE
17ALTIN_7/10/2016_D1	17ALTIN	FALSE	IN	short		2016-07-10	2016	17ALTIN_7/10/2016_D1_P	P	50	SLIPPERY DICK	0	5	5	0	10	0	0	1	0.2	2000	TRUE
17ALTIN_7/10/2016_D1	17ALTIN	FALSE	IN	short		2016-07-10	2016	17ALTIN_7/10/2016_D1_P	P	50	TWOSPOT CARDINALFISH	0	0	2	2	4	0	0	1	0.08	800	TRUE
18ALTOUT_7/14/2016_D1	18ALTOUT	TRUE	OUT	short		2016-07-14	2016	18ALTOUT_7/14/2016_D1_P	P	50	BELTED SANDFISH	0	3	5	1	9	0	0	1	0.18	1800	TRUE
18ALTOUT_7/14/2016_D1	18ALTOUT	TRUE	OUT	short		2016-07-14	2016	18ALTOUT_7/14/2016_D1_P	P	50	BLACK SEA BASS	0	0	4	3	7	0	0	1	0.14	1400	TRUE
18ALTOUT_7/14/2016_D1	18ALTOUT	TRUE	OUT	short		2016-07-14	2016	18ALTOUT_7/14/2016_D1_P	P	50	COCOA DAMSELFISH	0	0	0	3	3	0	0	1	0.06	600	TRUE
18ALTOUT_7/14/2016_D1	18ALTOUT	TRUE	OUT	short		2016-07-14	2016	18ALTOUT_7/14/2016_D1_P	P	50	CUBBYU	0	0	3	2	5	0	0	1	0.1	1000	TRUE
18ALTOUT_7/14/2016_D1	18ALTOUT	TRUE	OUT	short		2016-07-14	2016	18ALTOUT_7/14/2016_D1_P	P	50	PAINTED WRASSE	0	0	10	5	15	0	0	1	0.3	3000	TRUE
18ALTOUT_7/14/2016_D1	18ALTOUT	TRUE	OUT	short		2016-07-14	2016	18ALTOUT_7/14/2016_D1_P	P	50	SAND PERCH	0	0	2	1	3	0	0	1	0.06	600	TRUE
18ALTOUT_7/14/2016_D1	18ALTOUT	TRUE	OUT	short		2016-07-14	2016	18ALTOUT_7/14/2016_D1_P	P	50	SCAD	0	0	0	500	500	0	0	1	10	100000	TRUE
18ALTOUT_7/14/2016_D1	18ALTOUT	TRUE	OUT	short		2016-07-14	2016	18ALTOUT_7/14/2016_D1_P	P	50	SEAWEED BLENNY	0	0	2	0	2	0	0	1	0.04	400	TRUE
18ALTOUT_7/14/2016_D1	18ALTOUT	TRUE	OUT	short		2016-07-14	2016	18ALTOUT_7/14/2016_D1_P	P	50	SLIPPERY DICK	0	24	15	2	41	0	0	1	0.82	8200	TRUE
18ALTOUT_7/14/2016_D1	18ALTOUT	TRUE	OUT	short		2016-07-14	2016	18ALTOUT_7/14/2016_D1_P	P	50	TWOSPOT CARDINALFISH	0	0	6	1	7	0	0	1	0.14	1400	TRUE
18IN_7/13/2016_D1	18IN	FALSE	IN	short		2016-07-13	2016	18IN_7/13/2016_D1_P	P	50	BELTED SANDFISH	0	15	0	0	15	0	0	1	0.3	3000	TRUE
18IN_7/13/2016_D1	18IN	FALSE	IN	short		2016-07-13	2016	18IN_7/13/2016_D1_P	P	50	BLACK SEA BASS	0	2	0	0	2	0	0	1	0.04	400	TRUE
18IN_7/13/2016_D1	18IN	FALSE	IN	short		2016-07-13	2016	18IN_7/13/2016_D1_P	P	50	COCOA DAMSELFISH	0	1	0	0	1	0	0	1	0.02	200	TRUE
18IN_7/13/2016_D1	18IN	FALSE	IN	short		2016-07-13	2016	18IN_7/13/2016_D1_P	P	50	CRESTED BLENNY	0	1	0	0	1	0	0	1	0.02	200	TRUE
18IN_7/13/2016_D1	18IN	FALSE	IN	short		2016-07-13	2016	18IN_7/13/2016_D1_P	P	50	CUBBYU	0	9	0	0	9	0	0	1	0.18	1800	TRUE
18IN_7/13/2016_D1	18IN	FALSE	IN	short		2016-07-13	2016	18IN_7/13/2016_D1_P	P	50	PAINTED WRASSE	0	1	0	0	1	0	0	1	0.02	200	TRUE
18IN_7/13/2016_D1	18IN	FALSE	IN	short		2016-07-13	2016	18IN_7/13/2016_D1_P	P	50	SEAWEED BLENNY	0	2	0	0	2	0	0	1	0.04	400	TRUE
18IN_7/13/2016_D1	18IN	FALSE	IN	short		2016-07-13	2016	18IN_7/13/2016_D1_P	P	50	SLIPPERY DICK	0	29	8	2	43	4	0	2	0.86	8600	TRUE
18IN_7/15/2016_D1	18IN	FALSE	IN	short		2016-07-15	2016	18IN_7/15/2016_D1_P	P	50	BELTED CARDINALFISH	0	2	3	0	5	0	0	1	0.1	1000	TRUE
18IN_7/15/2016_D1	18IN	FALSE	IN	short		2016-07-15	2016	18IN_7/15/2016_D1_P	P	50	BLACK SEA BASS	0	0	10	0	10	0	0	1	0.2	2000	TRUE
18IN_7/15/2016_D1	18IN	FALSE	IN	short		2016-07-15	2016	18IN_7/15/2016_D1_P	P	50	EMERALD PARROTFISH	0	0	5	0	5	0	0	1	0.1	1000	TRUE
18IN_7/15/2016_D1	18IN	FALSE	IN	short		2016-07-15	2016	18IN_7/15/2016_D1_P	P	50	PAINTED WRASSE	0	0	3	0	3	0	0	1	0.06	600	TRUE
18IN_7/15/2016_D1	18IN	FALSE	IN	short		2016-07-15	2016	18IN_7/15/2016_D1_P	P	50	SAND PERCH	0	0	2	0	2	0	0	1	0.04	400	TRUE
18IN_7/15/2016_D1	18IN	FALSE	IN	short		2016-07-15	2016	18IN_7/15/2016_D1_P	P	50	SEMINOLE GOBY	0	2	2	0	4	0	0	1	0.08	800	TRUE
18IN_7/15/2016_D1	18IN	FALSE	IN	short		2016-07-15	2016	18IN_7/15/2016_D1_P	P	50	SLIPPERY DICK	0	33	29	3	65	0	0	1	1.3	13000	TRUE
18IN_7/15/2016_D1	18IN	FALSE	IN	short		2016-07-15	2016	18IN_7/15/2016_D1_P	P	50	TWOSPOT CARDINALFISH	0	0	2	0	2	0	0	1	0.04	400	TRUE
19ALTOUT_7/10/2016_D1	19ALTOUT	TRUE	OUT	tall		2016-07-10	2016	19ALTOUT_7/10/2016_D1_P	P	50	BAR JACK	0	0	0	4	4	0	0	1	0.08	800	TRUE
19ALTOUT_7/10/2016_D1	19ALTOUT	TRUE	OUT	tall		2016-07-10	2016	19ALTOUT_7/10/2016_D1_P	P	50	BELTED SANDFISH	0	0	5	15	20	0	0	1	0.4	4000	TRUE
19ALTOUT_7/10/2016_D1	19ALTOUT	TRUE	OUT	tall		2016-07-10	2016	19ALTOUT_7/10/2016_D1_P	P	50	COCOA DAMSELFISH	0	3	5	0	8	0	0	1	0.16	1600	TRUE
19ALTOUT_7/10/2016_D1	19ALTOUT	TRUE	OUT	tall		2016-07-10	2016	19ALTOUT_7/10/2016_D1_P	P	50	PAINTED WRASSE	0	0	3	1	4	0	0	1	0.08	800	TRUE
19ALTOUT_7/10/2016_D1	19ALTOUT	TRUE	OUT	tall		2016-07-10	2016	19ALTOUT_7/10/2016_D1_P	P	50	SEAWEED BLENNY	0	3	2	0	5	0	0	1	0.1	1000	TRUE
19ALTOUT_7/10/2016_D1	19ALTOUT	TRUE	OUT	tall		2016-07-10	2016	19ALTOUT_7/10/2016_D1_P	P	50	SLIPPERY DICK	0	5	15	3	23	0	0	1	0.46	4600	TRUE
19ALTOUT_7/10/2016_D1	19ALTOUT	TRUE	OUT	tall		2016-07-10	2016	19ALTOUT_7/10/2016_D1_P	P	50	SOUTHERN SENNET	0	0	0	0	1	1	0	1	0.02	200	TRUE
19ALTOUT_7/10/2016_D1	19ALTOUT	TRUE	OUT	tall		2016-07-10	2016	19ALTOUT_7/10/2016_D1_P	P	50	TOMTATE	0	0	500	50	550	0	0	1	11	110000	TRUE
19OUT_7/13/2016_D1	19OUT	TRUE	OUT	short		2016-07-13	2016	19OUT_7/13/2016_D1_P	P	36	BANDTAIL PUFFER	0	0	1	0	1	0	0	1	0.0277778	277.778	TRUE
19OUT_7/13/2016_D1	19OUT	TRUE	OUT	short		2016-07-13	2016	19OUT_7/13/2016_D1_P	P	36	BANK SEA BASS	0	1	0	0	1	0	0	1	0.0277778	277.778	TRUE
19OUT_7/13/2016_D1	19OUT	TRUE	OUT	short		2016-07-13	2016	19OUT_7/13/2016_D1_P	P	36	BELTED SANDFISH	0	8	0	0	8	0	0	1	0.222222	2222.22	TRUE
19OUT_7/13/2016_D1	19OUT	TRUE	OUT	short		2016-07-13	2016	19OUT_7/13/2016_D1_P	P	36	BLACK SEA BASS	0	1	2	0	3	0	0	1	0.0833333	833.333	TRUE
19OUT_7/13/2016_D1	19OUT	TRUE	OUT	short		2016-07-13	2016	19OUT_7/13/2016_D1_P	P	36	COCOA DAMSELFISH	0	2	0	0	2	0	0	1	0.0555556	555.556	TRUE
19OUT_7/13/2016_D1	19OUT	TRUE	OUT	short		2016-07-13	2016	19OUT_7/13/2016_D1_P	P	36	CRESTED BLENNY	0	1	0	0	1	0	0	1	0.0277778	277.778	TRUE
19OUT_7/13/2016_D1	19OUT	TRUE	OUT	short		2016-07-13	2016	19OUT_7/13/2016_D1_P	P	36	PAINTED WRASSE	0	1	6	1	8	0	0	1	0.222222	2222.22	TRUE
19OUT_7/13/2016_D1	19OUT	TRUE	OUT	short		2016-07-13	2016	19OUT_7/13/2016_D1_P	P	36	SEAWEED BLENNY	1	1	0	0	2	0	0	1	0.0555556	555.556	TRUE
19OUT_7/13/2016_D1	19OUT	TRUE	OUT	short		2016-07-13	2016	19OUT_7/13/2016_D1_P	P	36	SLIPPERY DICK	3	20	4	0	30	3	0	2	0.833333	8333.33	TRUE
20OUT_7/10/2016_D1	20OUT	TRUE	OUT	short		2016-07-10	2016	20OUT_7/10/2016_D1_P	P	50	BELTED SANDFISH	0	0	6	5	11	0	0	1	0.22	2200	TRUE
20OUT_7/10/2016_D1	20OUT	TRUE	OUT	short		2016-07-10	2016	20OUT_7/10/2016_D1_P	P	50	BLACK SEA BASS	0	0	5	2	7	0	0	1	0.14	1400	TRUE
20OUT_7/10/2016_D1	20OUT	TRUE	OUT	short		2016-07-10	2016	20OUT_7/10/2016_D1_P	P	50	COCOA DAMSELFISH	0	0	2	2	4	0	0	1	0.08	800	TRUE
20OUT_7/10/2016_D1	20OUT	TRUE	OUT	short		2016-07-10	2016	20OUT_7/10/2016_D1_P	P	50	GOBIES	0	0	0	8	8	0	0	1	0.16	1600	TRUE
20OUT_7/10/2016_D1	20OUT	TRUE	OUT	short		2016-07-10	2016	20OUT_7/10/2016_D1_P	P	50	PAINTED WRASSE	0	0	0	3	4	1	0	1	0.08	800	TRUE
20OUT_7/10/2016_D1	20OUT	TRUE	OUT	short		2016-07-10	2016	20OUT_7/10/2016_D1_P	P	50	SEAWEED BLENNY	0	0	1	2	3	0	0	1	0.06	600	TRUE
20OUT_7/10/2016_D1	20OUT	TRUE	OUT	short		2016-07-10	2016	20OUT_7/10/2016_D1_P	P	50	SLIPPERY DICK	0	25	40	3	70	2	0	1	1.4	14000	TRUE
20OUT_7/10/2016_D1	20OUT	TRUE	OUT	short		2016-07-10	2016	20OUT_7/10/2016_D1_P	P	50	TWOSPOT CARDINALFISH	0	2	10	4	16	0	0	1	0.32	3200	TRUE
20OUT_7/10/2016_D1	20OUT	TRUE	OUT	short		2016-07-10	2016	20OUT_7/10/2016_D1_P	P	50	WHITESPOTTED SOAPFISH	0	0	0	2	5	3	0	1	0.1	1000	TRUE
21ALTOUT_7/13/2016_D1	21ALTOUT	TRUE	OUT	short		2016-07-13	2016	21ALTOUT_7/13/2016_D1_P	P	50	BANK SEA BASS	0	1	0	0	1	0	0	1	0.02	200	TRUE
21ALTOUT_7/13/2016_D1	21ALTOUT	TRUE	OUT	short		2016-07-13	2016	21ALTOUT_7/13/2016_D1_P	P	50	BELTED SANDFISH	0	6	0	0	6	0	0	1	0.12	1200	TRUE
21ALTOUT_7/13/2016_D1	21ALTOUT	TRUE	OUT	short		2016-07-13	2016	21ALTOUT_7/13/2016_D1_P	P	50	BLACK SEA BASS	0	2	0	0	2	0	0	1	0.04	400	TRUE
21ALTOUT_7/13/2016_D1	21ALTOUT	TRUE	OUT	short		2016-07-13	2016	21ALTOUT_7/13/2016_D1_P	P	50	LONGSPINE PORGY	0	0	3	0	3	0	0	1	0.06	600	TRUE
21ALTOUT_7/13/2016_D1	21ALTOUT	TRUE	OUT	short		2016-07-13	2016	21ALTOUT_7/13/2016_D1_P	P	50	PAINTED WRASSE	0	10	2	1	13	0	0	2	0.26	2600	TRUE
21ALTOUT_7/13/2016_D1	21ALTOUT	TRUE	OUT	short		2016-07-13	2016	21ALTOUT_7/13/2016_D1_P	P	50	SAND PERCH	0	1	0	0	1	0	0	1	0.02	200	TRUE
21ALTOUT_7/13/2016_D1	21ALTOUT	TRUE	OUT	short		2016-07-13	2016	21ALTOUT_7/13/2016_D1_P	P	50	SCAD	0	0	0	15	15	0	0	1	0.3	3000	TRUE
21ALTOUT_7/13/2016_D1	21ALTOUT	TRUE	OUT	short		2016-07-13	2016	21ALTOUT_7/13/2016_D1_P	P	50	SLIPPERY DICK	0	50	1	0	52	1	0	2	1.04	10400	TRUE
21ALTOUT_7/13/2016_D1	21ALTOUT	TRUE	OUT	short		2016-07-13	2016	21ALTOUT_7/13/2016_D1_P	P	50	TOMTATE	0	25	0	0	25	0	0	1	0.5	5000	TRUE
22IN_7/11/2016_D1	22IN	FALSE	IN	short		2016-07-11	2016	22IN_7/11/2016_D1_P	P	50	BANK SEA BASS	0	2	0	0	2	0	0	1	0.04	400	TRUE
22IN_7/11/2016_D1	22IN	FALSE	IN	short		2016-07-11	2016	22IN_7/11/2016_D1_P	P	50	BELTED SANDFISH	0	3	0	0	3	0	0	1	0.06	600	TRUE
22IN_7/11/2016_D1	22IN	FALSE	IN	short		2016-07-11	2016	22IN_7/11/2016_D1_P	P	50	BLACK SEA BASS	0	3	6	0	9	0	0	1	0.18	1800	TRUE
22IN_7/11/2016_D1	22IN	FALSE	IN	short		2016-07-11	2016	22IN_7/11/2016_D1_P	P	50	LONGSPINE PORGY	0	0	0	31	31	0	0	1	0.62	6200	TRUE
22IN_7/11/2016_D1	22IN	FALSE	IN	short		2016-07-11	2016	22IN_7/11/2016_D1_P	P	50	PAINTED WRASSE	0	36	1	6	43	0	0	2	0.86	8600	TRUE
22IN_7/11/2016_D1	22IN	FALSE	IN	short		2016-07-11	2016	22IN_7/11/2016_D1_P	P	50	SLIPPERY DICK	0	60	0	0	61	1	0	2	1.22	12200	TRUE
23IN_7/10/2016_D1	23IN	FALSE	IN	short		2016-07-10	2016	23IN_7/10/2016_D1_P	P	50	BANK SEA BASS	0	0	0	0	1	1	0	1	0.02	200	TRUE
23IN_7/10/2016_D1	23IN	FALSE	IN	short		2016-07-10	2016	23IN_7/10/2016_D1_P	P	50	BELTED SANDFISH	0	12	0	0	12	0	0	1	0.24	2400	TRUE
23IN_7/10/2016_D1	23IN	FALSE	IN	short		2016-07-10	2016	23IN_7/10/2016_D1_P	P	50	BLACK SEA BASS	0	8	0	0	8	0	0	1	0.16	1600	TRUE
23IN_7/10/2016_D1	23IN	FALSE	IN	short		2016-07-10	2016	23IN_7/10/2016_D1_P	P	50	BLUE DARTFISH	0	4	0	0	4	0	0	1	0.08	800	TRUE
23IN_7/10/2016_D1	23IN	FALSE	IN	short		2016-07-10	2016	23IN_7/10/2016_D1_P	P	50	COCOA DAMSELFISH	0	3	0	0	3	0	0	1	0.06	600	TRUE
23IN_7/10/2016_D1	23IN	FALSE	IN	short		2016-07-10	2016	23IN_7/10/2016_D1_P	P	50	CUBBYU	0	3	0	0	3	0	0	1	0.06	600	TRUE
23IN_7/10/2016_D1	23IN	FALSE	IN	short		2016-07-10	2016	23IN_7/10/2016_D1_P	P	50	LONGSPINE PORGY	0	3	0	0	3	0	0	1	0.06	600	TRUE
23IN_7/10/2016_D1	23IN	FALSE	IN	short		2016-07-10	2016	23IN_7/10/2016_D1_P	P	50	PAINTED WRASSE	0	3	1	2	6	0	0	2	0.12	1200	TRUE
23IN_7/10/2016_D1	23IN	FALSE	IN	short		2016-07-10	2016	23IN_7/10/2016_D1_P	P	50	SAND PERCH	0	0	0	1	1	0	0	1	0.02	200	TRUE
23IN_7/10/2016_D1	23IN	FALSE	IN	short		2016-07-10	2016	23IN_7/10/2016_D1_P	P	50	SCAD	1000	0	0	0	1000	0	0	1	20	200000	TRUE
23IN_7/10/2016_D1	23IN	FALSE	IN	short		2016-07-10	2016	23IN_7/10/2016_D1_P	P	50	SLIPPERY DICK	5	4	20	5	39	2	3	2	0.78	7800	TRUE
23IN_7/10/2016_D1	23IN	FALSE	IN	short		2016-07-10	2016	23IN_7/10/2016_D1_P	P	50	TOMTATE	1000	0	0	0	1000	0	0	1	20	200000	TRUE
23OUT_7/10/2016_D1	23OUT	TRUE	OUT	tall		2016-07-10	2016	23OUT_7/10/2016_D1_P	P	52	BANK SEA BASS	5	4	4	0	13	0	0	1	0.25	2500	TRUE
23OUT_7/10/2016_D1	23OUT	TRUE	OUT	tall		2016-07-10	2016	23OUT_7/10/2016_D1_P	P	52	BELTED SANDFISH	0	9	0	0	9	0	0	1	0.173077	1730.77	TRUE
23OUT_7/10/2016_D1	23OUT	TRUE	OUT	tall		2016-07-10	2016	23OUT_7/10/2016_D1_P	P	52	BLACK SEA BASS	0	3	3	0	6	0	0	1	0.115385	1153.85	TRUE
23OUT_7/10/2016_D1	23OUT	TRUE	OUT	tall		2016-07-10	2016	23OUT_7/10/2016_D1_P	P	52	COCOA DAMSELFISH	3	6	0	0	9	0	0	1	0.173077	1730.77	TRUE
23OUT_7/10/2016_D1	23OUT	TRUE	OUT	tall		2016-07-10	2016	23OUT_7/10/2016_D1_P	P	52	DWARF GOATFISH	0	3	0	0	3	0	0	1	0.0576923	576.923	TRUE
23OUT_7/10/2016_D1	23OUT	TRUE	OUT	tall		2016-07-10	2016	23OUT_7/10/2016_D1_P	P	52	PAINTED WRASSE	0	0	2	0	2	0	0	1	0.0384615	384.615	TRUE
23OUT_7/10/2016_D1	23OUT	TRUE	OUT	tall		2016-07-10	2016	23OUT_7/10/2016_D1_P	P	52	SEAWEED BLENNY	0	1	0	0	2	1	0	1	0.0384615	384.615	TRUE
23OUT_7/10/2016_D1	23OUT	TRUE	OUT	tall		2016-07-10	2016	23OUT_7/10/2016_D1_P	P	52	SLIPPERY DICK	2	3	18	5	31	3	0	2	0.596154	5961.54	TRUE
23OUT_7/10/2016_D1	23OUT	TRUE	OUT	tall		2016-07-10	2016	23OUT_7/10/2016_D1_P	P	52	TOMTATE	0	150	0	0	150	0	0	1	2.88462	28846.2	TRUE
23OUT_7/10/2016_D1	23OUT	TRUE	OUT	tall		2016-07-10	2016	23OUT_7/10/2016_D1_P	P	52	TWOSPOT CARDINALFISH	0	2	0	0	2	0	0	1	0.0384615	384.615	TRUE
24OUT_7/8/2016_D1	24OUT	TRUE	OUT	short		2016-07-08	2016	24OUT_7/8/2016_D1_P	P	50	BELTED SANDFISH	0	14	0	0	14	0	0	1	0.28	2800	TRUE
24OUT_7/8/2016_D1	24OUT	TRUE	OUT	short		2016-07-08	2016	24OUT_7/8/2016_D1_P	P	50	BLACK SEA BASS	0	3	5	0	8	0	0	1	0.16	1600	TRUE
24OUT_7/8/2016_D1	24OUT	TRUE	OUT	short		2016-07-08	2016	24OUT_7/8/2016_D1_P	P	50	BLUE ANGELFISH	0	1	0	0	1	0	0	1	0.02	200	TRUE
24OUT_7/8/2016_D1	24OUT	TRUE	OUT	short		2016-07-08	2016	24OUT_7/8/2016_D1_P	P	50	BLUE DARTFISH	0	2	0	0	2	0	0	1	0.04	400	TRUE
24OUT_7/8/2016_D1	24OUT	TRUE	OUT	short		2016-07-08	2016	24OUT_7/8/2016_D1_P	P	50	COCOA DAMSELFISH	0	1	0	0	1	0	0	1	0.02	200	TRUE
24OUT_7/8/2016_D1	24OUT	TRUE	OUT	short		2016-07-08	2016	24OUT_7/8/2016_D1_P	P	50	CRESTED BLENNY	0	1	0	0	1	0	0	1	0.02	200	TRUE
24OUT_7/8/2016_D1	24OUT	TRUE	OUT	short		2016-07-08	2016	24OUT_7/8/2016_D1_P	P	50	CUBBYU	0	2	0	0	2	0	0	1	0.04	400	TRUE
24OUT_7/8/2016_D1	24OUT	TRUE	OUT	short		2016-07-08	2016	24OUT_7/8/2016_D1_P	P	50	DOCTORFISH	0	1	0	0	1	0	0	1	0.02	200	TRUE
24OUT_7/8/2016_D1	24OUT	TRUE	OUT	short		2016-07-08	2016	24OUT_7/8/2016_D1_P	P	50	PAINTED WRASSE	0	5	0	0	5	0	0	1	0.1	1000	TRUE
24OUT_7/8/2016_D1	24OUT	TRUE	OUT	short		2016-07-08	2016	24OUT_7/8/2016_D1_P	P	50	SEAWEED BLENNY	2	2	0	0	4	0	0	1	0.08	800	TRUE
24OUT_7/8/2016_D1	24OUT	TRUE	OUT	short		2016-07-08	2016	24OUT_7/8/2016_D1_P	P	50	SLIPPERY DICK	7	5	4	11	32	5	0	2	0.64	6400	TRUE
24OUT_7/8/2016_D1	24OUT	TRUE	OUT	short		2016-07-08	2016	24OUT_7/8/2016_D1_P	P	50	TWOSPOT CARDINALFISH	0	2	0	0	2	0	0	1	0.04	400	TRUE
25IN_7/11/2016_D1	25IN	FALSE	IN	short		2016-07-11	2016	25IN_7/11/2016_D1_P	P	50	BELTED SANDFISH	0	0	10	0	10	0	0	1	0.2	2000	TRUE
25IN_7/11/2016_D1	25IN	FALSE	IN	short		2016-07-11	2016	25IN_7/11/2016_D1_P	P	50	BLACK SEA BASS	0	0	10	0	10	0	0	1	0.2	2000	TRUE
25IN_7/11/2016_D1	25IN	FALSE	IN	short		2016-07-11	2016	25IN_7/11/2016_D1_P	P	50	BLUE DARTFISH	0	0	2	0	2	0	0	1	0.04	400	TRUE
25IN_7/11/2016_D1	25IN	FALSE	IN	short		2016-07-11	2016	25IN_7/11/2016_D1_P	P	50	CUBBYU	0	0	2	2	4	0	0	1	0.08	800	TRUE
25IN_7/11/2016_D1	25IN	FALSE	IN	short		2016-07-11	2016	25IN_7/11/2016_D1_P	P	50	EMERALD PARROTFISH	0	0	0	2	2	0	0	1	0.04	400	TRUE
25IN_7/11/2016_D1	25IN	FALSE	IN	short		2016-07-11	2016	25IN_7/11/2016_D1_P	P	50	PAINTED WRASSE	0	10	18	22	50	0	0	1	1	10000	TRUE
25IN_7/11/2016_D1	25IN	FALSE	IN	short		2016-07-11	2016	25IN_7/11/2016_D1_P	P	50	SLIPPERY DICK	0	13	30	4	47	0	0	1	0.94	9400	TRUE
25OUT_7/9/2016_D1	25OUT	TRUE	OUT	short		2016-07-09	2016	25OUT_7/9/2016_D1_P	P	50	BAR JACK	0	0	6	0	6	0	0	1	0.12	1200	TRUE
25OUT_7/9/2016_D1	25OUT	TRUE	OUT	short		2016-07-09	2016	25OUT_7/9/2016_D1_P	P	50	BELTED SANDFISH	0	11	0	0	11	0	0	1	0.22	2200	TRUE
25OUT_7/9/2016_D1	25OUT	TRUE	OUT	short		2016-07-09	2016	25OUT_7/9/2016_D1_P	P	50	BLACK SEA BASS	0	8	0	0	8	0	0	1	0.16	1600	TRUE
25OUT_7/9/2016_D1	25OUT	TRUE	OUT	short		2016-07-09	2016	25OUT_7/9/2016_D1_P	P	50	BLUE ANGELFISH	0	1	0	0	1	0	0	1	0.02	200	TRUE
25OUT_7/9/2016_D1	25OUT	TRUE	OUT	short		2016-07-09	2016	25OUT_7/9/2016_D1_P	P	50	COCOA DAMSELFISH	0	5	0	0	5	0	0	1	0.1	1000	TRUE
25OUT_7/9/2016_D1	25OUT	TRUE	OUT	short		2016-07-09	2016	25OUT_7/9/2016_D1_P	P	50	CUBBYU	0	7	0	0	157	150	0	1	3.14	31400	TRUE
25OUT_7/9/2016_D1	25OUT	TRUE	OUT	short		2016-07-09	2016	25OUT_7/9/2016_D1_P	P	50	GRAY TRIGGERFISH	0	0	0	0	1	1	0	1	0.02	200	TRUE
25OUT_7/9/2016_D1	25OUT	TRUE	OUT	short		2016-07-09	2016	25OUT_7/9/2016_D1_P	P	50	SCAD	0	400	0	0	400	0	0	1	8	80000	TRUE
25OUT_7/9/2016_D1	25OUT	TRUE	OUT	short		2016-07-09	2016	25OUT_7/9/2016_D1_P	P	50	SEAWEED BLENNY	1	1	0	0	2	0	0	1	0.04	400	TRUE
25OUT_7/9/2016_D1	25OUT	TRUE	OUT	short		2016-07-09	2016	25OUT_7/9/2016_D1_P	P	50	SLIPPERY DICK	3	0	3	0	6	0	0	1	0.12	1200	TRUE
25OUT_7/9/2016_D1	25OUT	TRUE	OUT	short		2016-07-09	2016	25OUT_7/9/2016_D1_P	P	50	TOMTATE	0	50	0	0	50	0	0	1	1	10000	TRUE
25OUT_7/9/2016_D1	25OUT	TRUE	OUT	short		2016-07-09	2016	25OUT_7/9/2016_D1_P	P	50	WHITESPOTTED SOAPFISH	0	0	1	2	3	0	0	1	0.06	600	TRUE
27IN_7/10/2016_D1	27IN	FALSE	IN	short		2016-07-10	2016	27IN_7/10/2016_D1_P	P	50	BANK SEA BASS	0	1	0	1	2	0	0	1	0.04	400	TRUE
27IN_7/10/2016_D1	27IN	FALSE	IN	short		2016-07-10	2016	27IN_7/10/2016_D1_P	P	50	BELTED SANDFISH	0	2	0	0	2	0	0	1	0.04	400	TRUE
27IN_7/10/2016_D1	27IN	FALSE	IN	short		2016-07-10	2016	27IN_7/10/2016_D1_P	P	50	BLACK SEA BASS	0	4	1	1	6	0	0	1	0.12	1200	TRUE
27IN_7/10/2016_D1	27IN	FALSE	IN	short		2016-07-10	2016	27IN_7/10/2016_D1_P	P	50	BRIDLED GOBY	0	1	0	0	1	0	0	1	0.02	200	TRUE
27IN_7/10/2016_D1	27IN	FALSE	IN	short		2016-07-10	2016	27IN_7/10/2016_D1_P	P	50	LONGSPINE PORGY	0	0	3	0	3	0	0	1	0.06	600	TRUE
27IN_7/10/2016_D1	27IN	FALSE	IN	short		2016-07-10	2016	27IN_7/10/2016_D1_P	P	50	PAINTED WRASSE	0	5	0	0	7	2	0	2	0.14	1400	TRUE
27IN_7/10/2016_D1	27IN	FALSE	IN	short		2016-07-10	2016	27IN_7/10/2016_D1_P	P	50	SAND PERCH	0	1	0	0	1	0	0	1	0.02	200	TRUE
27IN_7/10/2016_D1	27IN	FALSE	IN	short		2016-07-10	2016	27IN_7/10/2016_D1_P	P	50	SEAWEED BLENNY	0	4	0	0	4	0	0	1	0.08	800	TRUE
27IN_7/10/2016_D1	27IN	FALSE	IN	short		2016-07-10	2016	27IN_7/10/2016_D1_P	P	50	SLIPPERY DICK	19	5	6	2	32	0	0	2	0.64	6400	TRUE
28IN_7/9/2016_D1	28IN	FALSE	IN	short		2016-07-09	2016	28IN_7/9/2016_D1_P	P	50	BANK SEA BASS	0	1	0	0	1	0	0	1	0.02	200	TRUE
28IN_7/9/2016_D1	28IN	FALSE	IN	short		2016-07-09	2016	28IN_7/9/2016_D1_P	P	50	BLACK SEA BASS	0	2	2	0	4	0	0	1	0.08	800	TRUE
28IN_7/9/2016_D1	28IN	FALSE	IN	short		2016-07-09	2016	28IN_7/9/2016_D1_P	P	50	LONGSPINE PORGY	0	6	0	0	6	0	0	1	0.12	1200	TRUE
28IN_7/9/2016_D1	28IN	FALSE	IN	short		2016-07-09	2016	28IN_7/9/2016_D1_P	P	50	PAINTED WRASSE	0	11	2	13	26	0	0	2	0.52	5200	TRUE
28IN_7/9/2016_D1	28IN	FALSE	IN	short		2016-07-09	2016	28IN_7/9/2016_D1_P	P	50	SAND PERCH	0	9	1	0	10	0	0	1	0.2	2000	TRUE
28IN_7/9/2016_D1	28IN	FALSE	IN	short		2016-07-09	2016	28IN_7/9/2016_D1_P	P	50	SLIPPERY DICK	0	0	0	1	3	2	0	2	0.06	600	TRUE
28OUT_7/11/2016_D1	28OUT	TRUE	OUT	tall		2016-07-11	2016	28OUT_7/11/2016_D1_P	P	50	BANK SEA BASS	0	1	0	0	1	0	0	1	0.02	200	TRUE
28OUT_7/11/2016_D1	28OUT	TRUE	OUT	tall		2016-07-11	2016	28OUT_7/11/2016_D1_P	P	50	BELTED SANDFISH	0	7	0	0	7	0	0	1	0.14	1400	TRUE
28OUT_7/11/2016_D1	28OUT	TRUE	OUT	tall		2016-07-11	2016	28OUT_7/11/2016_D1_P	P	50	BLACK SEA BASS	0	10	1	0	11	0	0	1	0.22	2200	TRUE
28OUT_7/11/2016_D1	28OUT	TRUE	OUT	tall		2016-07-11	2016	28OUT_7/11/2016_D1_P	P	50	EMERALD PARROTFISH	0	1	0	0	1	0	0	1	0.02	200	TRUE
28OUT_7/11/2016_D1	28OUT	TRUE	OUT	tall		2016-07-11	2016	28OUT_7/11/2016_D1_P	P	50	LONGSPINE PORGY	0	0	9	0	9	0	0	1	0.18	1800	TRUE
28OUT_7/11/2016_D1	28OUT	TRUE	OUT	tall		2016-07-11	2016	28OUT_7/11/2016_D1_P	P	50	PAINTED WRASSE	0	1	0	2	4	1	0	2	0.08	800	TRUE
28OUT_7/11/2016_D1	28OUT	TRUE	OUT	tall		2016-07-11	2016	28OUT_7/11/2016_D1_P	P	50	SAND PERCH	0	0	1	0	1	0	0	1	0.02	200	TRUE
28OUT_7/11/2016_D1	28OUT	TRUE	OUT	tall		2016-07-11	2016	28OUT_7/11/2016_D1_P	P	50	SEAWEED BLENNY	0	1	0	0	1	0	0	1	0.02	200	TRUE
28OUT_7/11/2016_D1	28OUT	TRUE	OUT	tall		2016-07-11	2016	28OUT_7/11/2016_D1_P	P	50	SLIPPERY DICK	36	0	11	0	51	4	0	2	1.02	10200	TRUE
28OUT_7/11/2016_D1	28OUT	TRUE	OUT	tall		2016-07-11	2016	28OUT_7/11/2016_D1_P	P	50	TOMTATE	0	0	0	7	7	0	0	1	0.14	1400	TRUE
29IN_7/11/2016_D1	29IN	FALSE	IN	tall		2016-07-11	2016	29IN_7/11/2016_D1_P	P	50	BELTED SANDFISH	0	0	10	0	10	0	0	1	0.2	2000	TRUE
29IN_7/11/2016_D1	29IN	FALSE	IN	tall		2016-07-11	2016	29IN_7/11/2016_D1_P	P	50	PAINTED WRASSE	0	21	14	15	50	0	0	1	1	10000	TRUE
29IN_7/11/2016_D1	29IN	FALSE	IN	tall		2016-07-11	2016	29IN_7/11/2016_D1_P	P	50	SAND PERCH	0	0	2	0	2	0	0	1	0.04	400	TRUE
29IN_7/11/2016_D1	29IN	FALSE	IN	tall		2016-07-11	2016	29IN_7/11/2016_D1_P	P	50	SEAWEED BLENNY	0	0	3	4	7	0	0	1	0.14	1400	TRUE
29IN_7/11/2016_D1	29IN	FALSE	IN	tall		2016-07-11	2016	29IN_7/11/2016_D1_P	P	50	SEMINOLE GOBY	0	0	3	0	3	0	0	1	0.06	600	TRUE
29IN_7/11/2016_D1	29IN	FALSE	IN	tall		2016-07-11	2016	29IN_7/11/2016_D1_P	P	50	SLIPPERY DICK	0	40	14	15	69	0	0	1	1.38	13800	TRUE
29OUT_7/14/2016_D1	29OUT	TRUE	OUT	short		2016-07-14	2016	29OUT_7/14/2016_D1_P	P	50	BELTED SANDFISH	0	0	9	11	20	0	0	1	0.4	4000	TRUE
29OUT_7/14/2016_D1	29OUT	TRUE	OUT	short		2016-07-14	2016	29OUT_7/14/2016_D1_P	P	50	COCOA DAMSELFISH	0	0	5	2	7	0	0	1	0.14	1400	TRUE
29OUT_7/14/2016_D1	29OUT	TRUE	OUT	short		2016-07-14	2016	29OUT_7/14/2016_D1_P	P	50	CUBBYU	0	0	4	20	24	0	0	1	0.48	4800	TRUE
29OUT_7/14/2016_D1	29OUT	TRUE	OUT	short		2016-07-14	2016	29OUT_7/14/2016_D1_P	P	50	GOBIES	0	0	7	0	7	0	0	1	0.14	1400	TRUE
29OUT_7/14/2016_D1	29OUT	TRUE	OUT	short		2016-07-14	2016	29OUT_7/14/2016_D1_P	P	50	PAINTED WRASSE	0	0	18	2	20	0	0	1	0.4	4000	TRUE
29OUT_7/14/2016_D1	29OUT	TRUE	OUT	short		2016-07-14	2016	29OUT_7/14/2016_D1_P	P	50	SCAD	0	0	0	500	500	0	0	1	10	100000	TRUE
29OUT_7/14/2016_D1	29OUT	TRUE	OUT	short		2016-07-14	2016	29OUT_7/14/2016_D1_P	P	50	SLIPPERY DICK	0	25	26	14	65	0	0	1	1.3	13000	TRUE
29OUT_7/14/2016_D1	29OUT	TRUE	OUT	short		2016-07-14	2016	29OUT_7/14/2016_D1_P	P	50	TOMTATE	0	0	0	150	150	0	0	1	3	30000	TRUE
29OUT_7/14/2016_D1	29OUT	TRUE	OUT	short		2016-07-14	2016	29OUT_7/14/2016_D1_P	P	50	TWOSPOT CARDINALFISH	0	0	9	0	9	0	0	1	0.18	1800	TRUE
30IN_7/15/2016_D1	30IN	FALSE	IN	tall		2016-07-15	2016	30IN_7/15/2016_D1_P	P	50	BELTED SANDFISH	0	2	8	10	20	0	0	1	0.4	4000	TRUE
30IN_7/15/2016_D1	30IN	FALSE	IN	tall		2016-07-15	2016	30IN_7/15/2016_D1_P	P	50	COCOA DAMSELFISH	0	2	7	2	17	6	0	1	0.34	3400	TRUE
30IN_7/15/2016_D1	30IN	FALSE	IN	tall		2016-07-15	2016	30IN_7/15/2016_D1_P	P	50	CRESTED BLENNY	0	0	3	0	3	0	0	1	0.06	600	TRUE
30IN_7/15/2016_D1	30IN	FALSE	IN	tall		2016-07-15	2016	30IN_7/15/2016_D1_P	P	50	CUBBYU	0	3	11	10	24	0	0	1	0.48	4800	TRUE
30IN_7/15/2016_D1	30IN	FALSE	IN	tall		2016-07-15	2016	30IN_7/15/2016_D1_P	P	50	PAINTED WRASSE	0	24	11	4	39	0	0	1	0.78	7800	TRUE
30IN_7/15/2016_D1	30IN	FALSE	IN	tall		2016-07-15	2016	30IN_7/15/2016_D1_P	P	50	SEAWEED BLENNY	0	0	5	0	5	0	0	1	0.1	1000	TRUE
30IN_7/15/2016_D1	30IN	FALSE	IN	tall		2016-07-15	2016	30IN_7/15/2016_D1_P	P	50	SLIPPERY DICK	0	50	16	10	76	0	0	1	1.52	15200	TRUE
30IN_7/15/2016_D1	30IN	FALSE	IN	tall		2016-07-15	2016	30IN_7/15/2016_D1_P	P	50	TWOSPOT CARDINALFISH	0	0	6	0	6	0	0	1	0.12	1200	TRUE
30OUT_7/11/2016_D1	30OUT	TRUE	OUT	tall		2016-07-11	2016	30OUT_7/11/2016_D1_P	P	34	BAR JACK	0	30	0	0	30	0	0	1	0.882353	8823.53	TRUE
30OUT_7/11/2016_D1	30OUT	TRUE	OUT	tall		2016-07-11	2016	30OUT_7/11/2016_D1_P	P	34	BELTED SANDFISH	0	12	0	0	12	0	0	1	0.352941	3529.41	TRUE
30OUT_7/11/2016_D1	30OUT	TRUE	OUT	tall		2016-07-11	2016	30OUT_7/11/2016_D1_P	P	34	COCOA DAMSELFISH	0	3	0	0	3	0	0	1	0.0882353	882.353	TRUE
30OUT_7/11/2016_D1	30OUT	TRUE	OUT	tall		2016-07-11	2016	30OUT_7/11/2016_D1_P	P	34	SEAWEED BLENNY	0	2	0	0	2	0	0	1	0.0588235	588.235	TRUE
30OUT_7/11/2016_D1	30OUT	TRUE	OUT	tall		2016-07-11	2016	30OUT_7/11/2016_D1_P	P	34	SLIPPERY DICK	0	8	7	0	16	1	0	2	0.470588	4705.88	TRUE
30OUT_7/11/2016_D1	30OUT	TRUE	OUT	tall		2016-07-11	2016	30OUT_7/11/2016_D1_P	P	34	TOMTATE	0	1000	0	0	1000	0	0	1	29.4118	294118	TRUE
31OUT_7/10/2016_D1	31OUT	TRUE	OUT	tall		2016-07-10	2016	31OUT_7/10/2016_D1_P	P	50	BELTED SANDFISH	0	10	17	0	27	0	0	1	0.54	5400	TRUE
31OUT_7/10/2016_D1	31OUT	TRUE	OUT	tall		2016-07-10	2016	31OUT_7/10/2016_D1_P	P	50	BLACK SEA BASS	0	0	10	5	15	0	0	1	0.3	3000	TRUE
31OUT_7/10/2016_D1	31OUT	TRUE	OUT	tall		2016-07-10	2016	31OUT_7/10/2016_D1_P	P	50	BLUE DARTFISH	0	0	2	0	2	0	0	1	0.04	400	TRUE
31OUT_7/10/2016_D1	31OUT	TRUE	OUT	tall		2016-07-10	2016	31OUT_7/10/2016_D1_P	P	50	COCOA DAMSELFISH	0	3	7	0	10	0	0	1	0.2	2000	TRUE
31OUT_7/10/2016_D1	31OUT	TRUE	OUT	tall		2016-07-10	2016	31OUT_7/10/2016_D1_P	P	50	SEAWEED BLENNY	0	0	0	2	2	0	0	1	0.04	400	TRUE
31OUT_7/10/2016_D1	31OUT	TRUE	OUT	tall		2016-07-10	2016	31OUT_7/10/2016_D1_P	P	50	SLIPPERY DICK	0	0	30	0	30	0	0	1	0.6	6000	TRUE
31OUT_7/10/2016_D1	31OUT	TRUE	OUT	tall		2016-07-10	2016	31OUT_7/10/2016_D1_P	P	50	TOMTATE	0	0	50	100	150	0	0	1	3	30000	TRUE
31OUT_7/10/2016_D1	31OUT	TRUE	OUT	tall		2016-07-10	2016	31OUT_7/10/2016_D1_P	P	50	TWOSPOT CARDINALFISH	0	0	0	2	2	0	0	1	0.04	400	TRUE
32IN_7/12/2016_D1	32IN	FALSE	IN	short		2016-07-12	2016	32IN_7/12/2016_D1_P	P	50	BELTED SANDFISH	0	0	13	0	13	0	0	1	0.26	2600	TRUE
32IN_7/12/2016_D1	32IN	FALSE	IN	short		2016-07-12	2016	32IN_7/12/2016_D1_P	P	50	BLACK SEA BASS	0	2	13	4	19	0	0	1	0.38	3800	TRUE
32IN_7/12/2016_D1	32IN	FALSE	IN	short		2016-07-12	2016	32IN_7/12/2016_D1_P	P	50	PAINTED WRASSE	0	5	7	0	12	0	0	1	0.24	2400	TRUE
32IN_7/12/2016_D1	32IN	FALSE	IN	short		2016-07-12	2016	32IN_7/12/2016_D1_P	P	50	SEAWEED BLENNY	0	2	5	0	7	0	0	1	0.14	1400	TRUE
32IN_7/12/2016_D1	32IN	FALSE	IN	short		2016-07-12	2016	32IN_7/12/2016_D1_P	P	50	SLIPPERY DICK	0	35	10	3	48	0	0	1	0.96	9600	TRUE
32IN_7/12/2016_D1	32IN	FALSE	IN	short		2016-07-12	2016	32IN_7/12/2016_D1_P	P	50	TWOSPOT CARDINALFISH	0	0	4	0	4	0	0	1	0.08	800	TRUE
33OUT_7/12/2016_D1	33OUT	TRUE	OUT	tall		2016-07-12	2016	33OUT_7/12/2016_D1_P	P	42	BELTED SANDFISH	0	15	0	0	15	0	0	1	0.357143	3571.43	TRUE
33OUT_7/12/2016_D1	33OUT	TRUE	OUT	tall		2016-07-12	2016	33OUT_7/12/2016_D1_P	P	42	COCOA DAMSELFISH	0	3	0	0	3	0	0	1	0.0714286	714.286	TRUE
33OUT_7/12/2016_D1	33OUT	TRUE	OUT	tall		2016-07-12	2016	33OUT_7/12/2016_D1_P	P	42	CRESTED BLENNY	0	1	0	0	1	0	0	1	0.0238095	238.095	TRUE
33OUT_7/12/2016_D1	33OUT	TRUE	OUT	tall		2016-07-12	2016	33OUT_7/12/2016_D1_P	P	42	CUBBYU	0	15	0	0	15	0	0	1	0.357143	3571.43	TRUE
33OUT_7/12/2016_D1	33OUT	TRUE	OUT	tall		2016-07-12	2016	33OUT_7/12/2016_D1_P	P	42	SEAWEED BLENNY	0	1	0	0	1	0	0	1	0.0238095	238.095	TRUE
33OUT_7/12/2016_D1	33OUT	TRUE	OUT	tall		2016-07-12	2016	33OUT_7/12/2016_D1_P	P	42	SLIPPERY DICK	0	34	0	6	40	0	0	2	0.952381	9523.81	TRUE
33OUT_7/12/2016_D1	33OUT	TRUE	OUT	tall		2016-07-12	2016	33OUT_7/12/2016_D1_P	P	42	SPOTFIN BUTTERFLYFISH	0	0	2	0	2	0	0	1	0.047619	476.19	TRUE
33OUT_7/12/2016_D1	33OUT	TRUE	OUT	tall		2016-07-12	2016	33OUT_7/12/2016_D1_P	P	42	TWOSPOT CARDINALFISH	0	6	0	0	6	0	0	1	0.142857	1428.57	TRUE
33OUT_7/12/2016_D1	33OUT	TRUE	OUT	tall		2016-07-12	2016	33OUT_7/12/2016_D1_P	P	42	WHITESPOTTED SOAPFISH	0	0	0	0	1	1	0	1	0.0238095	238.095	TRUE
34ALTOUT_7/5/2016_D1	34ALTOUT	TRUE	OUT			2016-07-05	2016	34ALTOUT_7/5/2016_D1_P	P	50	BLACK SEA BASS	7	0	0	0	7	0	0	1	0.14	1400	TRUE
34ALTOUT_7/5/2016_D1	34ALTOUT	TRUE	OUT			2016-07-05	2016	34ALTOUT_7/5/2016_D1_P	P	50	MOLLY MILLER	0	10	0	0	10	0	0	1	0.2	2000	TRUE
36OUT_7/9/2016_D1	36OUT	TRUE	OUT	short		2016-07-09	2016	36OUT_7/9/2016_D1_P	P	50	BELTED SANDFISH	0	0	12	6	18	0	0	1	0.36	3600	TRUE
36OUT_7/9/2016_D1	36OUT	TRUE	OUT	short		2016-07-09	2016	36OUT_7/9/2016_D1_P	P	50	BLUE DARTFISH	0	0	0	1	1	0	0	1	0.02	200	TRUE
36OUT_7/9/2016_D1	36OUT	TRUE	OUT	short		2016-07-09	2016	36OUT_7/9/2016_D1_P	P	50	COCOA DAMSELFISH	0	0	2	4	6	0	0	1	0.12	1200	TRUE
36OUT_7/9/2016_D1	36OUT	TRUE	OUT	short		2016-07-09	2016	36OUT_7/9/2016_D1_P	P	50	CUBBYU	0	0	0	2	2	0	0	1	0.04	400	TRUE
36OUT_7/9/2016_D1	36OUT	TRUE	OUT	short		2016-07-09	2016	36OUT_7/9/2016_D1_P	P	50	PAINTED WRASSE	0	0	0	1	1	0	0	1	0.02	200	TRUE
36OUT_7/9/2016_D1	36OUT	TRUE	OUT	short		2016-07-09	2016	36OUT_7/9/2016_D1_P	P	50	SEAWEED BLENNY	0	1	2	0	3	0	0	1	0.06	600	TRUE
36OUT_7/9/2016_D1	36OUT	TRUE	OUT	short		2016-07-09	2016	36OUT_7/9/2016_D1_P	P	50	SLIPPERY DICK	0	0	15	15	31	1	0	1	0.62	6200	TRUE
36OUT_7/9/2016_D1	36OUT	TRUE	OUT	short		2016-07-09	2016	36OUT_7/9/2016_D1_P	P	50	TOMTATE	0	0	0	40	40	0	0	1	0.8	8000	TRUE
36OUT_7/9/2016_D1	36OUT	TRUE	OUT	short		2016-07-09	2016	36OUT_7/9/2016_D1_P	P	50	WHITE GRUNT	0	0	1	0	1	0	0	1	0.02	200	TRUE
37IN_7/8/2016_D1	37IN	FALSE	IN	short		2016-07-08	2016	37IN_7/8/2016_D1_P	P	50	BELTED SANDFISH	0	5	0	0	5	0	0	1	0.1	1000	TRUE
37IN_7/8/2016_D1	37IN	FALSE	IN	short		2016-07-08	2016	37IN_7/8/2016_D1_P	P	50	BLACK SEA BASS	0	7	0	0	7	0	0	1	0.14	1400	TRUE
37IN_7/8/2016_D1	37IN	FALSE	IN	short		2016-07-08	2016	37IN_7/8/2016_D1_P	P	50	EMERALD PARROTFISH	0	1	1	0	2	0	0	1	0.04	400	TRUE
37IN_7/8/2016_D1	37IN	FALSE	IN	short		2016-07-08	2016	37IN_7/8/2016_D1_P	P	50	LONGSPINE PORGY	0	20	0	0	20	0	0	1	0.4	4000	TRUE
37IN_7/8/2016_D1	37IN	FALSE	IN	short		2016-07-08	2016	37IN_7/8/2016_D1_P	P	50	PAINTED WRASSE	0	0	1	0	1	0	0	1	0.02	200	TRUE
37IN_7/8/2016_D1	37IN	FALSE	IN	short		2016-07-08	2016	37IN_7/8/2016_D1_P	P	50	SAND PERCH	0	2	0	0	2	0	0	1	0.04	400	TRUE
37IN_7/8/2016_D1	37IN	FALSE	IN	short		2016-07-08	2016	37IN_7/8/2016_D1_P	P	50	SEAWEED BLENNY	0	1	0	0	1	0	0	1	0.02	200	TRUE
37IN_7/8/2016_D1	37IN	FALSE	IN	short		2016-07-08	2016	37IN_7/8/2016_D1_P	P	50	SLIPPERY DICK	0	15	0	0	17	2	0	2	0.34	3400	TRUE
37OUT_7/11/2016_D1	37OUT	TRUE	OUT	short		2016-07-11	2016	37OUT_7/11/2016_D1_P	P	46	BELTED SANDFISH	0	8	0	0	8	0	0	1	0.173913	1739.13	TRUE
37OUT_7/11/2016_D1	37OUT	TRUE	OUT	short		2016-07-11	2016	37OUT_7/11/2016_D1_P	P	46	BLACK SEA BASS	0	2	0	1	3	0	0	1	0.0652174	652.174	TRUE
37OUT_7/11/2016_D1	37OUT	TRUE	OUT	short		2016-07-11	2016	37OUT_7/11/2016_D1_P	P	46	COCOA DAMSELFISH	0	2	0	0	2	0	0	1	0.0434783	434.783	TRUE
37OUT_7/11/2016_D1	37OUT	TRUE	OUT	short		2016-07-11	2016	37OUT_7/11/2016_D1_P	P	46	FLOUNDER SPECIES	0	0	0	0	1	0	1	1	0.0217391	217.391	TRUE
37OUT_7/11/2016_D1	37OUT	TRUE	OUT	short		2016-07-11	2016	37OUT_7/11/2016_D1_P	P	46	PAINTED WRASSE	1	2	1	0	5	1	0	2	0.108696	1086.96	TRUE
37OUT_7/11/2016_D1	37OUT	TRUE	OUT	short		2016-07-11	2016	37OUT_7/11/2016_D1_P	P	46	SLIPPERY DICK	19	3	8	3	35	2	0	2	0.76087	7608.7	TRUE
38ALTOUT_7/5/2016_D1	38ALTOUT	TRUE	OUT			2016-07-05	2016	38ALTOUT_7/5/2016_D1_P	P	50	ATLANTIC BUMPER	100	0	0	0	100	0	0	1	2	20000	TRUE
38IN_7/12/2016_D1	38IN	FALSE	IN	short		2016-07-12	2016	38IN_7/12/2016_D1_P	P	50	BELTED SANDFISH	0	0	15	12	27	0	0	1	0.54	5400	TRUE
38IN_7/12/2016_D1	38IN	FALSE	IN	short		2016-07-12	2016	38IN_7/12/2016_D1_P	P	50	CUBBYU	0	0	0	4	4	0	0	1	0.08	800	TRUE
38IN_7/12/2016_D1	38IN	FALSE	IN	short		2016-07-12	2016	38IN_7/12/2016_D1_P	P	50	PAINTED WRASSE	0	14	8	4	26	0	0	1	0.52	5200	TRUE
38IN_7/12/2016_D1	38IN	FALSE	IN	short		2016-07-12	2016	38IN_7/12/2016_D1_P	P	50	SAND PERCH	0	0	4	0	4	0	0	1	0.08	800	TRUE
38IN_7/12/2016_D1	38IN	FALSE	IN	short		2016-07-12	2016	38IN_7/12/2016_D1_P	P	50	SCAD	0	0	500	0	500	0	0	1	10	100000	TRUE
38IN_7/12/2016_D1	38IN	FALSE	IN	short		2016-07-12	2016	38IN_7/12/2016_D1_P	P	50	SEAWEED BLENNY	0	0	9	0	9	0	0	1	0.18	1800	TRUE
38IN_7/12/2016_D1	38IN	FALSE	IN	short		2016-07-12	2016	38IN_7/12/2016_D1_P	P	50	SLIPPERY DICK	0	25	10	0	35	0	0	1	0.7	7000	TRUE
38IN_7/12/2016_D1	38IN	FALSE	IN	short		2016-07-12	2016	38IN_7/12/2016_D1_P	P	50	TOMTATE	0	0	500	0	500	0	0	1	10	100000	TRUE
38IN_7/12/2016_D1	38IN	FALSE	IN	short		2016-07-12	2016	38IN_7/12/2016_D1_P	P	50	TWOSPOT CARDINALFISH	0	0	3	1	4	0	0	1	0.08	800	TRUE
38OUT_7/12/2016_D1	38OUT	TRUE	OUT	short		2016-07-12	2016	38OUT_7/12/2016_D1_P	P	50	BELTED SANDFISH	0	0	15	10	25	0	0	1	0.5	5000	TRUE
38OUT_7/12/2016_D1	38OUT	TRUE	OUT	short		2016-07-12	2016	38OUT_7/12/2016_D1_P	P	50	BRIDLED GOBY	0	0	30	0	30	0	0	1	0.6	6000	TRUE
38OUT_7/12/2016_D1	38OUT	TRUE	OUT	short		2016-07-12	2016	38OUT_7/12/2016_D1_P	P	50	COCOA DAMSELFISH	0	0	0	2	2	0	0	1	0.04	400	TRUE
38OUT_7/12/2016_D1	38OUT	TRUE	OUT	short		2016-07-12	2016	38OUT_7/12/2016_D1_P	P	50	CUBBYU	0	0	1	0	1	0	0	1	0.02	200	TRUE
38OUT_7/12/2016_D1	38OUT	TRUE	OUT	short		2016-07-12	2016	38OUT_7/12/2016_D1_P	P	50	PAINTED WRASSE	0	0	10	15	25	0	0	1	0.5	5000	TRUE
38OUT_7/12/2016_D1	38OUT	TRUE	OUT	short		2016-07-12	2016	38OUT_7/12/2016_D1_P	P	50	SEAWEED BLENNY	0	0	3	0	3	0	0	1	0.06	600	TRUE
38OUT_7/12/2016_D1	38OUT	TRUE	OUT	short		2016-07-12	2016	38OUT_7/12/2016_D1_P	P	50	SLIPPERY DICK	0	15	35	20	70	0	0	1	1.4	14000	TRUE
39IN_7/12/2016_D1	39IN	FALSE	IN	short		2016-07-12	2016	39IN_7/12/2016_D1_P	P	50	BELTED SANDFISH	0	0	13	4	17	0	0	1	0.34	3400	TRUE
39IN_7/12/2016_D1	39IN	FALSE	IN	short		2016-07-12	2016	39IN_7/12/2016_D1_P	P	50	BLACK SEA BASS	0	0	13	3	16	0	0	1	0.32	3200	TRUE
39IN_7/12/2016_D1	39IN	FALSE	IN	short		2016-07-12	2016	39IN_7/12/2016_D1_P	P	50	BLUE DARTFISH	0	0	0	2	2	0	0	1	0.04	400	TRUE
39IN_7/12/2016_D1	39IN	FALSE	IN	short		2016-07-12	2016	39IN_7/12/2016_D1_P	P	50	PAINTED WRASSE	0	0	16	5	21	0	0	1	0.42	4200	TRUE
39IN_7/12/2016_D1	39IN	FALSE	IN	short		2016-07-12	2016	39IN_7/12/2016_D1_P	P	50	SEAWEED BLENNY	0	0	11	1	12	0	0	1	0.24	2400	TRUE
39IN_7/12/2016_D1	39IN	FALSE	IN	short		2016-07-12	2016	39IN_7/12/2016_D1_P	P	50	SLIPPERY DICK	0	40	15	3	58	0	0	1	1.16	11600	TRUE
39IN_7/12/2016_D1	39IN	FALSE	IN	short		2016-07-12	2016	39IN_7/12/2016_D1_P	P	50	TWOSPOT CARDINALFISH	0	0	20	2	22	0	0	1	0.44	4400	TRUE
40IN_7/12/2016_D1	40IN	FALSE	IN	tall		2016-07-12	2016	40IN_7/12/2016_D1_P	P	50	BELTED SANDFISH	0	0	20	15	35	0	0	1	0.7	7000	TRUE
40IN_7/12/2016_D1	40IN	FALSE	IN	tall		2016-07-12	2016	40IN_7/12/2016_D1_P	P	50	CUBBYU	0	0	12	7	19	0	0	1	0.38	3800	TRUE
40IN_7/12/2016_D1	40IN	FALSE	IN	tall		2016-07-12	2016	40IN_7/12/2016_D1_P	P	50	OYSTER TOAD	0	0	0	1	1	0	0	1	0.02	200	TRUE
40IN_7/12/2016_D1	40IN	FALSE	IN	tall		2016-07-12	2016	40IN_7/12/2016_D1_P	P	50	PAINTED WRASSE	0	0	17	0	17	0	0	1	0.34	3400	TRUE
40IN_7/12/2016_D1	40IN	FALSE	IN	tall		2016-07-12	2016	40IN_7/12/2016_D1_P	P	50	SEAWEED BLENNY	0	0	5	14	19	0	0	1	0.38	3800	TRUE
40IN_7/12/2016_D1	40IN	FALSE	IN	tall		2016-07-12	2016	40IN_7/12/2016_D1_P	P	50	SLIPPERY DICK	0	50	20	5	75	0	0	1	1.5	15000	TRUE
40IN_7/12/2016_D1	40IN	FALSE	IN	tall		2016-07-12	2016	40IN_7/12/2016_D1_P	P	50	TOMTATE	0	0	0	1000	1000	0	0	1	20	200000	TRUE
40IN_7/12/2016_D1	40IN	FALSE	IN	tall		2016-07-12	2016	40IN_7/12/2016_D1_P	P	50	VERMILION SNAPPER	0	0	0	500	500	0	0	1	10	100000	TRUE
40OUT_7/13/2016_D1	40OUT	TRUE	OUT	short		2016-07-13	2016	40OUT_7/13/2016_D1_P	P	50	BLACK SEA BASS	0	0	3	0	3	0	0	1	0.06	600	TRUE
40OUT_7/13/2016_D1	40OUT	TRUE	OUT	short		2016-07-13	2016	40OUT_7/13/2016_D1_P	P	50	PAINTED WRASSE	0	16	13	0	29	0	0	1	0.58	5800	TRUE
40OUT_7/13/2016_D1	40OUT	TRUE	OUT	short		2016-07-13	2016	40OUT_7/13/2016_D1_P	P	50	SAND PERCH	0	2	4	0	6	0	0	1	0.12	1200	TRUE
40OUT_7/13/2016_D1	40OUT	TRUE	OUT	short		2016-07-13	2016	40OUT_7/13/2016_D1_P	P	50	SLIPPERY DICK	0	21	11	0	32	0	0	1	0.64	6400	TRUE
41OUT_7/8/2016_D1	41OUT	TRUE	OUT	tall		2016-07-08	2016	41OUT_7/8/2016_D1_P	P	50	BELTED SANDFISH	0	0	12	3	15	0	0	1	0.3	3000	TRUE
41OUT_7/8/2016_D1	41OUT	TRUE	OUT	tall		2016-07-08	2016	41OUT_7/8/2016_D1_P	P	50	BLACK SEA BASS	0	0	0	10	13	3	0	1	0.26	2600	TRUE
41OUT_7/8/2016_D1	41OUT	TRUE	OUT	tall		2016-07-08	2016	41OUT_7/8/2016_D1_P	P	50	COCOA DAMSELFISH	0	2	2	1	5	0	0	1	0.1	1000	TRUE
41OUT_7/8/2016_D1	41OUT	TRUE	OUT	tall		2016-07-08	2016	41OUT_7/8/2016_D1_P	P	50	GOBIES	0	0	10	0	10	0	0	1	0.2	2000	TRUE
41OUT_7/8/2016_D1	41OUT	TRUE	OUT	tall		2016-07-08	2016	41OUT_7/8/2016_D1_P	P	50	QUEEN ANGELFISH	0	0	0	0	1	1	0	1	0.02	200	TRUE
41OUT_7/8/2016_D1	41OUT	TRUE	OUT	tall		2016-07-08	2016	41OUT_7/8/2016_D1_P	P	50	SCAD	0	0	20	20	140	100	0	1	2.8	28000	TRUE
41OUT_7/8/2016_D1	41OUT	TRUE	OUT	tall		2016-07-08	2016	41OUT_7/8/2016_D1_P	P	50	SEAWEED BLENNY	0	0	4	5	9	0	0	1	0.18	1800	TRUE
41OUT_7/8/2016_D1	41OUT	TRUE	OUT	tall		2016-07-08	2016	41OUT_7/8/2016_D1_P	P	50	SLIPPERY DICK	0	10	5	10	25	0	0	1	0.5	5000	TRUE
41OUT_7/8/2016_D1	41OUT	TRUE	OUT	tall		2016-07-08	2016	41OUT_7/8/2016_D1_P	P	50	TOMTATE	0	0	1000	500	1500	0	0	1	30	300000	TRUE
41OUT_7/8/2016_D1	41OUT	TRUE	OUT	tall		2016-07-08	2016	41OUT_7/8/2016_D1_P	P	50	VERMILION SNAPPER	0	0	2	5	7	0	0	1	0.14	1400	TRUE
RECON3_7/15/2016_D1	RECON3	TRUE	OUT	tall		2016-07-15	2016	RECON3_7/15/2016_D1_P	P	50	BELTED SANDFISH	0	16	0	0	16	0	0	1	0.32	3200	TRUE
RECON3_7/15/2016_D1	RECON3	TRUE	OUT	tall		2016-07-15	2016	RECON3_7/15/2016_D1_P	P	50	BLACK SEA BASS	0	3	0	0	3	0	0	1	0.06	600	TRUE
RECON3_7/15/2016_D1	RECON3	TRUE	OUT	tall		2016-07-15	2016	RECON3_7/15/2016_D1_P	P	50	COCOA DAMSELFISH	0	2	0	0	2	0	0	1	0.04	400	TRUE
RECON3_7/15/2016_D1	RECON3	TRUE	OUT	tall		2016-07-15	2016	RECON3_7/15/2016_D1_P	P	50	CRESTED BLENNY	0	1	0	0	1	0	0	1	0.02	200	TRUE
RECON3_7/15/2016_D1	RECON3	TRUE	OUT	tall		2016-07-15	2016	RECON3_7/15/2016_D1_P	P	50	CUBBYU	0	19	0	0	19	0	0	1	0.38	3800	TRUE
RECON3_7/15/2016_D1	RECON3	TRUE	OUT	tall		2016-07-15	2016	RECON3_7/15/2016_D1_P	P	50	EMERALD PARROTFISH	0	1	0	0	1	0	0	1	0.02	200	TRUE
RECON3_7/15/2016_D1	RECON3	TRUE	OUT	tall		2016-07-15	2016	RECON3_7/15/2016_D1_P	P	50	SEAWEED BLENNY	0	2	0	0	2	0	0	1	0.04	400	TRUE
RECON3_7/15/2016_D1	RECON3	TRUE	OUT	tall		2016-07-15	2016	RECON3_7/15/2016_D1_P	P	50	SLIPPERY DICK	19	7	5	3	41	7	0	2	0.82	8200	TRUE
RECON4_7/15/2016_D1	RECON4	TRUE	OUT	short		2016-07-15	2016	RECON4_7/15/2016_D1_P	P	50	BELTED SANDFISH	0	13	0	0	13	0	0	1	0.26	2600	TRUE
RECON4_7/15/2016_D1	RECON4	TRUE	OUT	short		2016-07-15	2016	RECON4_7/15/2016_D1_P	P	50	BLACK SEA BASS	0	7	1	0	8	0	0	1	0.16	1600	TRUE
RECON4_7/15/2016_D1	RECON4	TRUE	OUT	short		2016-07-15	2016	RECON4_7/15/2016_D1_P	P	50	BLUE ANGELFISH	0	0	1	0	1	0	0	1	0.02	200	TRUE
RECON4_7/15/2016_D1	RECON4	TRUE	OUT	short		2016-07-15	2016	RECON4_7/15/2016_D1_P	P	50	COCOA DAMSELFISH	0	1	0	0	1	0	0	1	0.02	200	TRUE
RECON4_7/15/2016_D1	RECON4	TRUE	OUT	short		2016-07-15	2016	RECON4_7/15/2016_D1_P	P	50	CRESTED BLENNY	0	1	1	0	2	0	0	1	0.04	400	TRUE
RECON4_7/15/2016_D1	RECON4	TRUE	OUT	short		2016-07-15	2016	RECON4_7/15/2016_D1_P	P	50	CUBBYU	0	3	0	0	3	0	0	1	0.06	600	TRUE
RECON4_7/15/2016_D1	RECON4	TRUE	OUT	short		2016-07-15	2016	RECON4_7/15/2016_D1_P	P	50	EMERALD PARROTFISH	0	2	0	0	2	0	0	1	0.04	400	TRUE
RECON4_7/15/2016_D1	RECON4	TRUE	OUT	short		2016-07-15	2016	RECON4_7/15/2016_D1_P	P	50	PAINTED WRASSE	11	3	0	0	15	1	0	2	0.3	3000	TRUE
RECON4_7/15/2016_D1	RECON4	TRUE	OUT	short		2016-07-15	2016	RECON4_7/15/2016_D1_P	P	50	SEAWEED BLENNY	0	3	0	0	3	0	0	1	0.06	600	TRUE
RECON4_7/15/2016_D1	RECON4	TRUE	OUT	short		2016-07-15	2016	RECON4_7/15/2016_D1_P	P	50	SLIPPERY DICK	34	3	3	4	50	6	0	2	1	10000	TRUE
